# Supplementary material for: Interface-guided phenotyping of coding variants in the transcription factor RUNX1
Source: Cell Rep. Author manuscript; Available in PMC 2024 Aug 25. (PMC11345852; doi:10.1016/j.celrep.2024.114436)
Supplement: 2 [file NIHMS2011877-supplement-2.xlsx]

## Sheet: Sheet1
Variant_ID	Barcode_sequence
RX1_1	AGTTAGGGGTGA
RX1_2	CGTAAGACGGTG
RX1_3	TGGCGATCGTGG
RX1_4	TGTCTGTTGAGT
RX1_5	CTTCGATTTTCG
RX1_6	CCGGACCATGGA
RX1_7	GGACAAATCTTT
RX1_8	TGATGGCTGGGT
RX1_9	AATGACCAATTA
RX1_10	TACGAGAATCAT
RX1_11	AGCTATGCGTTA
RX1_12	TGCACAAGGCTT
RX1_13	AGTTCGATGCGG
RX1_14	CAGTTACTTTAA
RX1_15	CTTACTACCACA
RX1_16	GGGAAGTATACG
RX1_17	ATTGTCATGGGA
RX1_18	CCGGTCCACTGT
RX1_19	ATGCCGAAATAT
RX1_20	GCGCTCGCGTAA
RX1_21	TTTATTCAGTTT
RX1_22	GCACTCTAAGGA
RX1_23	TTATTAAGGGCT
RX1_24	CGCTAGGTAGGT
RX1_25	TTGGAATATATT
RX1_26	TGTAGGGGCATG
RX1_27	TTGCTTGCGAGT
RX1_28	GGGCAAACTAGT
RX1_29	GTACCATTATGG
RX1_30	TCGACGTATGTA
RX1_31	GGTTCGGAATCG
RX1_32	GTTCCATATGAC
RX1_33	GCGGGACTCTTC
RX1_34	TGTCCCGTACAC
RX1_35	CTATCTACACTC
RX1_36	TCGCAGTAATCA
RX1_37	ACTTCACATTAT
RX1_38	TAATGTTCATAC
RX1_39	TAGTTCGGGGTA
RX1_40	GTTCGTCAAGCG
RX1_41	TCTTCGCGGGTA
RX1_42	TGATTGACCTGG
RX1_43	CCCTAGTATGGG
RX1_44	GGGGTAATTTAT
RX1_45	CGTTTATGGGCC
RX1_46	TGGGGTCATGGT
RX1_47	AATAGTTATATC
RX1_48	CGAGTAGAAGAC
RX1_49	CTTGGCGAACTA
RX1_50	ACTTCATTACTG
RX1_51	GTTCATGCAAAT
RX1_52	GTTAATGGGTAG
RX1_53	GCAGTGGCTTGC
RX1_54	ATTGTAGGTGTG
RX1_55	GTGCGCAGTAGT
RX1_56	ACAGGTCAGAAT
RX1_57	TGGCATAGTTGG
RX1_58	ATTAAGCTGCAA
RX1_59	GACTGGTTCTTT
RX1_60	GGGCAGCGATCG
RX1_61	CTTTATTTCTAA
RX1_62	CGCGGCAAATGG
RX1_63	TTGTTTAGGAGC
RX1_64	TTGGTCAGAGCT
RX1_65	CTACAAAACCTC
RX1_66	TTGGGTACTACC
RX1_67	TGCGTAATATAT
RX1_68	CATGCAATGCAG
RX1_69	GCTGTCGTGTAG
RX1_70	AATTGTCCAGTG
RX1_71	TGGGGTACGCTC
RX1_72	TCTTACGTAGGG
RX1_73	AGGCTGATATGC
RX1_74	TTCTTTTACTTT
RX1_75	TGTTGCTTATGG
RX1_76	CTTGGGGCGATG
RX1_77	ATTGTCTAGTTA
RX1_78	AGAGTAAGAGGT
RX1_79	GAAGGGTGTAAT
RX1_80	CGCTGGGGGCAT
RX1_81	CTGGTTATTGGG
RX1_82	GCGGGATGAGGT
RX1_83	GTGCTACTAAGT
RX1_84	GCTCAGTCACGT
RX1_85	CGGTGGTTTATT
RX1_86	CTGGATAGTATA
RX1_87	AGTGTGAGTTCT
RX1_88	TCCTTCTTCGCT
RX1_89	TCGGTTGGGGCA
RX1_90	CGGTAAGTGCGG
RX1_91	AGAGACCGGTTG
RX1_92	GGCCTGTAATAA
RX1_93	TCGGTCCGATGC
RX1_94	AAACGTTGCTAT
RX1_95	CCGTTGCGTTTA
RX1_96	CTGTGCCAGGGT
RX1_97	CCATGACGAGGA
RX1_98	ACCCTTGGGGTC
RX1_99	TCTTTTATTGGA
RX1_100	CACTTTATAGCG
RX1_101	TTCTCAACGTAA
RX1_102	AGATTGGCGAGG
RX1_103	GTACTCGATCGC
RX1_104	GTTTCGGGTTTA
RX1_105	CGTCATTTTCGC
RX1_106	TTTCTTTAGAGG
RX1_107	GCATTCGACCAC
RX1_108	TACTTCTCGGAC
RX1_109	TGCTAGTAGTGG
RX1_110	TTAGGGTGAAAA
RX1_111	CATCGCTGATGT
RX1_112	TGCTTCAAGGGG
RX1_113	ATTTTTGCTAAC
RX1_114	GAGATGCCATAC
RX1_115	ATTGTAGTGTTG
RX1_116	TAAAGTCACCTG
RX1_117	CCGGTAAAACCG
