# Supplementary material for: Interface-guided phenotyping of coding variants in the transcription factor RUNX1
Source: Cell Rep. Author manuscript; Available in PMC 2024 Aug 25. (PMC11345852; doi:10.1016/j.celrep.2024.114436)
Supplement: 3 [file NIHMS2011877-supplement-3.xlsx]

## Sheet: Sheet1
Variant_ID	Class	Residue_RUNX1B	AA_change_RUNX1B	Residue_RUNX1C	AA_change_RUNX1C	Codon_WT	Codon_mutant	VEST	FoldX	Protein_interaction_partners
RX1_1	perturbation	61	E61V	88	E88V	GAG	GTG	0.847	0.41671	CEBPB,DNMT1,EP300,SMAD2,SPEN,STUB1,TCF3,TRIM33,UBE2L6,VDR
RX1_2	perturbation	62	L62P	89	L89P	CTG	CCG	0.991	2.82815	EP300,SMAD2,SPEN,TCF3,TRIM33,UBE2L6,VDR
RX1_3	perturbation	63	V63E	90	V90E	GTG	GAG	0.858	1.78741	SPEN,TCF3,TRIM33,UBE2L6
RX1_4	perturbation	64	R64P	91	R91P	CGC	CCC	0.839	-1.06433	CDK6,HDAC1,SMAD1,SMAD2,SPEN,STUB1,TCF3,TRIM33,UBE2L6,VDR
RX1_5	perturbation	65	T65I	92	T92I	ACC	ATC	0.893	3.37241	TRIM33
RX1_6	perturbation	66	D66V	93	D93V	GAC	GTC	0.78	0.784024	CBFB,HDAC1,PML,RBM14,SIAH1,SMAD1,SPEN,TRIM33,UBC,UBE2L6
RX1_7	perturbation	67	S67R	94	S94R	AGC	AGG	0.944	-2.43145	CBFB,KAT6A,PML,RBM14,SIAH1,SMAD1,SPEN,UBE2L6
RX1_8	perturbation	68	P68R	95	P95R	CCC	CGC	0.901	1.3741	CBFB,CDK6,HDAC1,KAT6A,PML,RBM14,SIAH1,SPEN,TCF3,TRIM33,UBE2L6,VDR
RX1_9	perturbation	69	N69Y	96	N96Y	AAC	TAC	0.817	-0.466653	CBFB,CDK6,PML,SIAH1,VDR
RX1_10	perturbation	71	L71P	98	L98P	CTC	CCC	0.968	4.25865	SMAD1,SPEN,STUB1,TRIM33,UBE2L6
RX1_11	perturbation	74	V74E	101	V101E	GTG	GAG	0.828	0.639548	TCF3,TRIM33
RX1_12	perturbation	76	P76S	103	P103S	CCT	TCT	0.749	3.39139	DNMT1,TCF3,TRIM33
RX1_13	perturbation	77	T77R	104	T104R	ACG	AGG	0.61	-0.041594	DNMT1,TCF3,TRIM33
RX1_14	perturbation	78	H78R	105	H105R	CAC	CGC	0.879	1.32152	DNMT1,TCF3,TRIM33
RX1_15	perturbation	79	W79R	106	W106R	TGG	AGG	0.919	1.28417	DNMT1
RX1_16	perturbation	80	R80G	107	R107G	CGC	GGC	0.947	0.521266	HDAC3
RX1_17	perturbation	81	C81Y	108	C108Y	TGC	TAC	0.836	0.355215	HDAC3,RARA
RX1_18	perturbation	82	N82I	109	N109I	AAC	ATC	0.901	1.26219	EFNA2,RARA,SMAD3
RX1_19	perturbation	84	T84I	111	T111I	ACC	ATC	0.853	1.10245	FOS
RX1_20	perturbation	85	L85R	112	L112R	CTG	CGG	0.975	5.37846	FOS
RX1_21	perturbation	86	P86R	113	P113R	CCC	CGC	0.912	1.37427	CEBPB,DNMT1,FOS,SMAD2
RX1_22	perturbation	87	I87N	114	I114N	ATC	AAC	0.741	0.317887	CEBPB,DNMT1,FOS,SMAD2,TRIM33,VDR
RX1_23	perturbation	88	A88P	115	A115P	GCT	CCT	0.841	-1.03608	CEBPB,EP300,FOS,SMAD2,UBE2L6,VDR
RX1_24	perturbation	90	K90N	117	K117N	AAG	AAT	0.791	1.93182	CEBPB,EP300,FOS,SMAD2,UBE2L6,VDR
RX1_25	perturbation	92	V92E	119	V119E	GTG	GAG	0.983	1.74125	CDK6,CEBPB,SMAD2,SPEN,STUB1,UBE2L6,VDR
RX1_26	perturbation	94	L94P	121	L121P	CTA	CCA	0.982	3.84962	CDK6,SPEN,STUB1,TRIM33,UBE2L6,VDR
RX1_27	perturbation	95	G95R	122	G122R	GGG	CGG	0.939	1.49603	CDK6,SPEN,STUB1,TRIM33
RX1_28	perturbation	96	D96H	123	D123H	GAT	CAT	0.864	0.0809368	CBFB,CDK6,SPEN,UBC
RX1_29	perturbation	97	V97D	124	V124D	GTT	GAT	0.852	4.57668	CDK6
RX1_30	perturbation	98	P98R	125	P125R	CCA	CGA	0.823	2.18833	PAX5,UBC
RX1_31	perturbation	99	D99Y	126	D126Y	GAT	TAT	0.951	0.773789	PAX5
RX1_32	perturbation	100	G100V	127	G127V	GGC	GTC	0.981	4.87799	FOS,NR4A2
RX1_33	perturbation	101	T101I	128	T128I	ACT	ATT	0.973	-0.270156	NR4A2,UBC
RX1_34	perturbation	102	L102P	129	L129P	CTG	CCG	0.879	0.129475	CDK9,EFNA2,FOS,NR4A2,SMAD1,SUV39H1,TLE1
RX1_35	perturbation	104	T104I	131	T131I	ACT	ATT	0.971	-2.67959	CBFB,CCND1,CREBBP,FOXP3,NR4A2,RUNX1T1,SUV39H1,TLE1
RX1_36	perturbation	105	V105E	132	V132E	GTG	GAG	0.972	7.28939	FOXP3,RUNX1T1
RX1_37	perturbation	106	M106R	133	M133R	ATG	AGG	0.946	-0.586825	CBFB,CCND1,CDK9,CREBBP,FOXP3,NR4A2,RUNX1T1,SIAH1,SMAD1,SMAD3,SUV39H1
RX1_38	perturbation	109	N109Y	136	N136Y	AAT	TAT	0.982	3.41704	CBFB,CCND1,HDAC1,KAT6A,SIAH1,SMAD1
RX1_39	perturbation	110	D110V	137	D137V	GAT	GTT	0.988	-0.147002	CBFB,CCND1,HDAC1,KAT6A,SIAH1,SMAD1,SUV39H1,UBC
RX1_40	perturbation	111	E111V	138	E138V	GAA	GTA	0.939	0.484897	FOXP3,SMAD1
RX1_41	perturbation	112	N112S	139	N139S	AAC	AGC	0.799	0.653208	CBFB,CCND1,EFNA2,FOXP3,NR4A2,TLE1
RX1_42	perturbation	113	Y113N	140	Y140N	TAC	AAC	0.985	0.0787676	CBFB,CCND1,CDK9,CREBBP,EFNA2,FOXP3,KAT6A,NR4A2,PAX5,RUNX1T1,SIAH1,SMAD1,SMAD3,SUV39H1,TLE1
RX1_43	perturbation	114	S114L	141	S141L	TCG	TTG	0.959	-1.66336	CBFB,CCND1,CDK9,CREBBP,EFNA2,FOXP3,NR4A2,RUNX1T1,SMAD1,SMAD3,TLE1
RX1_44	perturbation	115	A115D	142	A142D	GCT	GAT	0.992	5.3121	CDK9,CREBBP,EFNA2,FOXP3,SMAD3,TLE1
RX1_45	perturbation	116	E116V	143	E143V	GAG	GTG	0.969	0.592216	CREBBP,EFNA2,FOXP3,HDAC3,NR4A2,RARA,SMAD3,TLE1
RX1_46	perturbation	117	L117R	144	L144R	CTG	CGG	0.985	4.08071	CREBBP,EFNA2,FOXP3,RARA,SMAD3,TLE1
RX1_47	perturbation	118	R118G	145	R145G	AGA	GGA	0.956	1.62242	CREBBP,EFNA2,HDAC3,RARA,SMAD3,TLE1
RX1_48	perturbation	119	N119I	146	N146I	AAT	ATT	0.966	2.0783	CREBBP,EFNA2,FOXP3,RARA,SMAD3,TLE1
RX1_49	perturbation	120	A120D	147	A147D	GCT	GAT	0.945	4.92698	CCND1,CREBBP,EFNA2,FOXP3,NR4A2,SMAD3
RX1_50	perturbation	121	T121I	148	T148I	ACC	ATC	0.691	1.93825	CDK9,CREBBP,EFNA2,NR4A2,RARA,RUNX1T1,SMAD3,SUV39H1,TLE1
RX1_51	perturbation	123	A123D	150	A150D	GCC	GAC	0.819	1.36411	FOS
RX1_52	perturbation	125	K125N	152	K152N	AAG	AAT	0.959	0.0746326	CEBPB,EP300,FOS
RX1_53	perturbation	126	N126I	153	N153I	AAC	ATC	0.943	2.23886	CEBPB,EP300,STUB1,UBE2L6,VDR
RX1_54	perturbation	127	Q127P	154	Q154P	CAG	CCG	0.948	2.84867	CDK6,CEBPB,STUB1,UBE2L6,VDR
RX1_55	perturbation	128	V128D	155	V155D	GTT	GAT	0.955	2.55631	CEBPB,EP300,STUB1,UBE2L6,VDR
RX1_56	perturbation	130	R130T	157	R157T	AGA	ACA	0.887	0.442553	CEBPB,EP300,FOS
RX1_57	perturbation	132	N132D	159	N159D	AAT	GAT	0.959	-0.09505	EP300,FOS
RX1_58	perturbation	133	D133G	160	D160G	GAC	GGC	0.988	0.751461	EP300,FOS
RX1_59	perturbation	135	R135G	162	R162G	AGG	GGG	0.984	1.83434	CREBBP,RARA
RX1_60	perturbation	137	V137D	164	V164D	GTC	GAC	0.945	0.377413	EFNA2,FOXP3,HDAC3,RARA,SMAD3
RX1_61	perturbation	138	G138V	165	G165V	GGT	GTT	0.978	1.35676	EFNA2,FOXP3,RARA,SMAD3
RX1_62	perturbation	139	R139Q	166	R166Q	CGA	CAA	0.974	0.165061	FOXP3,HDAC3,RARA,TLE1
RX1_63	perturbation	142	R142S	169	R169S	AGA	AGC	0.955	-0.0237109	HDAC1
RX1_64	perturbation	143	G143R	170	G170R	GGG	AGG	0.966	2.17451	HDAC1
RX1_65	perturbation	145	S145I	172	S172I	AGC	ATC	0.907	-0.130496	HDAC1
RX1_66	perturbation	147	T147I	174	T174I	ACT	ATT	0.938	-0.664759	HDAC1,UBC
RX1_67	perturbation	149	T149A	176	T176A	ACC	GCC	0.904	0.739269	CBFB,CCND1,KAT6A,RUNX1T1,SIAH1,SUV39H1
RX1_68	perturbation	151	T151I	178	T178I	ACT	ATT	0.855	-2.6755	CBFB,CCND1,KAT6A,NR4A2,RUNX1T1,SIAH1,SMAD1,SUV39H1
RX1_69	perturbation	153	F153C	180	F180C	TTC	TGC	0.854	3.52858	CBFB,CDK9,KAT6A,NR4A2,PAX5,RBM14,RUNX1T1,SMAD1,SUV39H1,TLE1,UBC
RX1_70	perturbation	154	T154I	181	T181I	ACA	ATA	0.943	-0.0848003	KAT6A,NR4A2,PAX5,RUNX1T1,UBC
RX1_71	perturbation	155	N155I	182	N182I	AAC	ATC	0.731	0.160381	CBFB,CDK9,KAT6A,NR4A2,PAX5,RUNX1T1,SMAD1,UBC
RX1_72	perturbation	156	P156R	183	P183R	CCA	CGA	0.923	1.9642	CBFB,KAT6A,NR4A2,PML,RBM14,RUNX1T1,SIAH1,SPEN,UBC
RX1_73	perturbation	157	P157R	184	P184R	CCG	CGG	0.91	15.6496	CBFB,CDK9,KAT6A,NR4A2,PAX5,PML,RBM14,RUNX1T1,SIAH1,SMAD1,SUV39H1,UBC
RX1_74	perturbation	158	Q158R	185	Q185R	CAA	CGA	0.934	-0.795388	CBFB,KAT6A,PML,SIAH1,SPEN,UBC
RX1_75	perturbation	159	V159D	186	V186D	GTC	GAC	0.968	1.68851	CBFB,CDK9,KAT6A,NR4A2,PML,RBM14,RUNX1T1,SIAH1,SMAD1,SUV39H1,UBC
RX1_76	perturbation	161	T161I	188	T188I	ACC	ATC	0.946	-1.42404	CDK9,HDAC1,KAT6A,PML,SMAD1
RX1_77	perturbation	163	H163D	190	H190D	CAC	GAC	0.782	1.29943	HDAC1,SMAD1,SMAD2,SPEN,TCF3,TRIM33
RX1_78	perturbation	164	R164K	191	R191K	AGA	AAA	0.745	0.0603986	HDAC1,SMAD2,TCF3,TRIM33
RX1_79	perturbation	165	A165D	192	A192D	GCC	GAC	0.972	-0.441025	HDAC1
RX1_80	perturbation	169	T169I	196	T196I	ACA	ATA	0.953	1.92789	HDAC3
RX1_81	perturbation	170	V170M	197	V197M	GTG	ATG	0.808	-0.406328	HDAC3,RARA
RX1_82	perturbation	173	P173S	200	P200S	CCC	TCC	0.858	2.3159	DNMT1,TCF3
RX1_83	perturbation	174	R174Q	201	R201Q	CGA	CAA	0.955	-0.329424	DNMT1,TCF3
RX1_84	negative	77	T77S	104	T104S	ACG	TCG	0.223	-0.0442013	-
RX1_85	negative	87	I87V	114	I114V	ATC	GTC	0.172	0.536355	-
RX1_86	negative	96	D96E	123	D123E	GAT	GAA	0.28	0.256284	-
RX1_87	negative	97	V97I	124	V124I	GTT	ATT	0.288	0.393767	-
RX1_88	negative	102	L102V	129	L129V	CTG	GTG	0.284	0.61972	-
RX1_89	negative	121	T121S	148	T148S	ACC	AGC	0.322	1.55089	-
RX1_90	negative	123	A123V	150	A150V	GCC	GTC	0.26	-0.430139	-
RX1_91	negative	64	R64R	91	R91R	CGC	AGG	0	0	-
RX1_92	negative	76	P76P	103	P103P	CCT	CCA	0	0	-
RX1_93	negative	94	L94L	121	L121L	CTA	TTA	0	0	-
RX1_94	negative	95	G95G	122	G122G	GGG	GGA	0	0	-
RX1_95	negative	116	E116E	143	E143E	GAG	GAA	0	0	-
RX1_96	negative	130	R130R	157	R157R	AGA	AGG	0	0	-
RX1_97	negative	135	R135R	162	R162R	AGG	AGA	0	0	-
RX1_98	negative	139	R139R	166	R166R	CGA	CGT	0	0	-
RX1_99	negative	143	G143G	170	G170G	GGG	GGA	0	0	-
RX1_100	negative	156	P156P	183	P183P	CCA	CCT	0	0	-
RX1_101	positive	61	E61Stop	88	E88Stop	GAG	TAG	0.859	0.323067	-
RX1_102	positive	70	F70S	97	F97S	TTC	TCC	0.918	4.24887	-
RX1_103	positive	81	C81Stop	108	C108Stop	TGC	TGA	0.863	-0.454831	-
RX1_104	positive	91	V91A	118	V118A	GTG	GCG	0.92	3.56292	-
RX1_105	positive	111	E111Stop	138	E138Stop	GAA	TAA	0.929	-0.0668723	-
RX1_106	positive	129	A129E	156	A156E	GCA	GAA	0.994	11.9736	-
RX1_107	positive	134	L134P	161	L161P	CTC	CCC	0.99	2.16757	-
RX1_108	positive	139	R139Stop	166	R166Stop	CGA	TGA	0.933	0.0269089	-
RX1_109	positive	166	I166S	193	I193S	ATC	AGC	0.955	4.85224	-
RX1_110	positive	174	R174Stop	201	R201Stop	CGA	TGA	0.906	0.215657	-
RX1_111	combination	164 + 128	R164K_V128D	191 + 155	R191K_V155D	-	-	-	-	-
RX1_112	combination	119 + 153	N119I_F153C	146 + 180	N146I_F180C	-	-	-	-	-
RX1_113	combination	119 + 164 + 128	N119I_R164K_V128D	146 + 191 +155	N146I_R191K_V155D	-	-	-	-	-
RX1_114	combination	164 + 128 + 153	R164K_V128D_F153C	191 + 155 + 180	R191K_V155D_F180C	-	-	-	-	-
RX1_115	combination	119 + 164 + 128 + 153	N119I_R164K_V128D_F153C	146 + 191 +155 + 180	N146I_R191K_V155D_F180C	-	-	-	-	-
RX1_116	LOF	GFP	GFP	GFP	GFP	-	-	-	-	-
RX1_117	WT	WT	WT	WT	WT	-	-	0	0	-
