# Supplementary material for: Interface-guided phenotyping of coding variants in the transcription factor RUNX1
Source: Cell Rep. Author manuscript; Available in PMC 2024 Aug 25. (PMC11345852; doi:10.1016/j.celrep.2024.114436)
Supplement: 4 [file NIHMS2011877-supplement-4.xlsx]

## Sheet: Sheet1
Variant_ID	Order	Class	AA_change	Phenotype	Phenotype_detailed	T2_WT	p_WT	T2_LOF	p_LOF	Cell_count	Fitness	VEST	FoldX	DNA_CBFB	Validation	COSMIC	MLL	gnomAD	ClinVar	Clinical_significance
RX1_1	1	perturbation	E61V	WT-like	WT-like	103.325	3.2677e-09	465.171	2.64978e-54	92	-3.1614	0.847	0.41671	No	No	0	0	0	0	-
RX1_2	2	perturbation	L62P	Hypomorphic	Hypomorphic-2	503.573	2.14998e-60	440.383	4.03273e-60	379	0.114072	0.991	2.82815	No	Yes	0	0	0	0	-
RX1_3	3	perturbation	V63E	WT-like	WT-like	68.2735	6.09653e-06	751.576	1.54509e-87	219	-2.42053	0.858	1.78741	No	No	0	0	0	0	-
RX1_4	4	perturbation	R64P	WT-like	WT-like	35.8385	0.0484749	679.884	4.02437e-73	88	-2.72544	0.839	-1.06433	No	No	0	0	0	0	-
RX1_5	5	perturbation	T65I	WT-like	WT-like	63.9256	2.48978e-05	1153.34	9.49132e-117	196	-2.47211	0.893	3.37241	No	No	0	0	0	0	-
RX1_6	6	perturbation	D66V	LOF-like	LOF-like	664.124	1.15266e-67	92.2216	6.37717e-10	265	0.936966	0.78	0.784024	CBFB	No	0	0	0	0	-
RX1_7	7	perturbation	S67R	LOF-like	LOF-like	847.251	1.32404e-73	45.0173	0.00235303	205	0.792348	0.944	-2.43145	CBFB	No	1	2	0	1	Likely pathogenic
RX1_8	8	perturbation	P68R	LOF-like	LOF-like	711.715	2.0642e-64	42.9483	0.00418191	194	0.808038	0.901	1.3741	CBFB	No	0	0	0	0	-
RX1_9	9	perturbation	N69Y	WT-like	WT-like	40.5421	0.0178732	452.488	4.32221e-53	93	-2.6705	0.817	-0.466653	CBFB	No	0	0	0	0	-
RX1_10	10	perturbation	L71P	WT-like	WT-like	102.64	2.00425e-10	542.638	9.07685e-68	229	-1.0991	0.968	4.25865	No	No	0	0	0	0	-
RX1_11	11	perturbation	V74E	WT-like	WT-like	43.3724	0.00903666	699.03	1.04619e-75	103	-1.7786	0.828	0.639548	No	No	0	0	0	0	-
RX1_12	12	perturbation	P76S	LOF-like	LOF-like	857.146	5.32597e-95	43.4494	0.00297542	430	0.913393	0.749	3.39139	No	No	3	2	0	0	-
RX1_13	13	perturbation	T77R	WT-like	WT-like	48.7984	0.00157043	627.824	1.89471e-74	187	-1.89044	0.61	-0.041594	No	No	0	0	0	0	-
RX1_14	14	perturbation	H78R	LOF-like	LOF-like	625.117	4.36342e-66	67.8104	2.05216e-06	284	0.700501	0.879	1.32152	No	No	0	4	0	0	-
RX1_15	15	perturbation	W79R	LOF-like	LOF-like	896.049	1.33149e-89	28.9576	0.110618	328	0.688247	0.919	1.28417	No	No	2	4	0	2	Likely pathogenic
RX1_16	16	perturbation	R80G	LOF-like	LOF-like	915.077	9.04704e-83	27.58	0.149069	250	0.97282	0.947	0.521266	DNA	No	1	5	0	0	-
RX1_17	17	perturbation	C81Y	WT-like	WT-like	66.8229	1.16371e-05	812.819	6.73193e-91	189	-2.03172	0.836	0.355215	No	No	1	0	1	0	-
RX1_18	18	perturbation	N82I	Hypomorphic	Hypomorphic-1	375.023	4.8373e-49	529.862	1.70832e-73	476	-0.696751	0.901	1.26219	No	Yes	0	0	0	0	-
RX1_19	19	perturbation	T84I	WT-like	WT-like	14.2454	0.854897	899.605	2.24467e-98	196	-1.55794	0.853	1.10245	No	No	0	1	1	1	Uncertain significance
RX1_20	20	perturbation	L85R	LOF-like	LOF-like	952.842	2.18563e-91	44.2076	0.0026375	308	0.816574	0.975	5.37846	No	No	0	3	0	0	-
RX1_21	21	perturbation	P86R	WT-like	WT-like	262.482	1.31734e-30	586.616	1.51593e-73	259	-1.59416	0.912	1.37427	No	No	0	0	0	0	-
RX1_22	22	perturbation	I87N	WT-like	WT-like	37.795	0.0358577	464.265	2.8589e-53	71	-2.2586	0.741	0.317887	No	No	0	0	0	0	-
RX1_23	23	perturbation	A88P	WT-like	WT-like	35.6697	0.0505711	555.226	1.9055e-62	86	-3.11804	0.841	-1.03608	No	No	0	0	0	0	-
RX1_24	24	perturbation	K90N	WT-like	WT-like	30.1801	0.124154	630.501	9.60835e-72	132	-2.03925	0.791	1.93182	No	No	2	2	0	0	-
RX1_25	25	perturbation	V92E	WT-like	WT-like	50.1983	0.000650608	915.662	1.24702e-109	346	-1.59096	0.983	1.74125	No	No	0	0	0	0	-
RX1_26	26	perturbation	L94P	Hypomorphic	Hypomorphic-2	556.333	2.88285e-67	413.403	2.51795e-57	416	0.0137974	0.982	3.84962	No	No	0	2	0	0	-
RX1_27	27	perturbation	G95R	Hypomorphic	Hypomorphic-2	318.206	3.87532e-35	406.875	3.40166e-52	214	0.0038381	0.939	1.49603	No	Yes	1	0	0	0	-
RX1_28	28	perturbation	D96H	WT-like	WT-like	37.4849	0.0267851	842.304	8.18601e-91	155	-2.82323	0.864	0.0809368	CBFB	No	0	0	1	1	Uncertain significance
RX1_29	29	perturbation	V97D	Hypomorphic	Hypomorphic-2	353.29	3.33426e-48	634.146	6.26084e-89	581	-2.69219	0.852	4.57668	No	Yes	0	0	0	0	-
RX1_30	30	perturbation	P98R	WT-like	WT-like	46.5261	0.00494742	553.457	2.41617e-62	87	-2.60249	0.823	2.18833	No	No	0	0	0	0	-
RX1_31	31	perturbation	D99Y	WT-like	WT-like	112.452	4.392e-11	684.484	4.42778e-78	159	-2.50577	0.951	0.773789	No	No	1	0	0	0	-
RX1_32	32	perturbation	G100V	Hypomorphic	Hypomorphic-2	490.088	5.24035e-64	455.246	9.61055e-65	525	-0.172915	0.981	4.87799	No	Yes	0	1	0	1	Uncertain significance
RX1_33	33	perturbation	T101I	WT-like	WT-like	23.2161	0.361877	805.032	2.27837e-89	176	-2.17006	0.973	-0.270156	No	No	1	0	0	0	-
RX1_34	34	perturbation	L102P	WT-like	WT-like	27.7826	0.193258	746.529	1.22388e-80	119	-1.92808	0.879	0.129475	No	No	0	0	0	0	-
RX1_35	35	perturbation	T104I	WT-like	WT-like	49.8406	0.00125255	854.981	1.58935e-93	178	-2.6564	0.971	-2.67959	CBFB	No	0	0	0	0	-
RX1_36	36	perturbation	V105E	LOF-like	LOF-like	912.62	1.06832e-113	28.6643	0.109635	660	0.558849	0.972	7.28939	No	No	0	0	0	0	-
RX1_37	37	perturbation	M106R	WT-like	WT-like	14.8425	0.870429	151.891	4.38486e-17	22	-1.15537	0.946	-0.586825	CBFB	No	0	0	0	0	-
RX1_38	38	perturbation	N109Y	LOF-like	LOF-like	462.662	1.95724e-40	22.2439	0.381634	110	0.408716	0.982	3.41704	CBFB	No	0	0	0	0	-
RX1_39	39	perturbation	D110V	WT-like	WT-like	49.8446	0.00226344	485.237	4.06781e-56	89	-2.20869	0.988	-0.147002	CBFB	No	0	0	1	0	-
RX1_40	40	perturbation	E111V	WT-like	WT-like	60.5818	0.000213668	537.369	3.93086e-60	73	-2.23109	0.939	0.484897	No	No	0	0	0	0	-
RX1_41	41	perturbation	N112S	Hypomorphic	Hypomorphic-1	105.535	4.00895e-09	190.255	1.19989e-22	71	-1.15312	0.799	0.653208	CBFB	No	1	0	0	0	-
RX1_42	42	perturbation	Y113N	WT-like	WT-like	21.6836	0.520381	274.301	3.53604e-32	34	-2.28457	0.985	0.0787676	CBFB	No	0	0	0	0	-
RX1_43	43	perturbation	S114L	Hypomorphic	Hypomorphic-3	218.576	2.31342e-19	121.069	2.58659e-13	62	0.0661388	0.959	-1.66336	CBFB	No	11	11	0	1	Uncertain significance
RX1_44	44	perturbation	A115D	LOF-like	LOF-like	596.025	6.67893e-56	46.8134	0.0014751	183	0.648931	0.992	5.3121	No	No	1	0	0	0	-
RX1_45	45	perturbation	E116V	LOF-like	LOF-like	663.002	2.41676e-67	75.2791	1.89297e-07	262	0.286001	0.969	0.592216	No	No	0	0	0	0	-
RX1_46	46	perturbation	L117R	LOF-like	LOF-like	576.476	1.12533e-56	80.8196	3.69537e-08	208	0.929666	0.985	4.08071	No	No	1	0	0	0	-
RX1_47	47	perturbation	R118G	Hypomorphic	Hypomorphic-3	292.676	2.24661e-31	194.259	2.12881e-24	182	0.930924	0.956	1.62242	No	Yes	2	1	0	1	Uncertain significance
RX1_48	48	perturbation	N119I	LOF-like	LOF-like	727.344	4.8376e-63	28.319	0.133342	173	0.351051	0.966	2.0783	No	No	2	0	0	1	Uncertain significance
RX1_49	49	perturbation	A120D	WT-like	WT-like	32.7649	0.0788046	824.75	9.59756e-87	120	-1.72328	0.945	4.92698	No	No	1	0	0	0	-
RX1_50	50	perturbation	T121I	WT-like	WT-like	40.9132	0.0133341	652.085	7.04203e-74	136	-2.51827	0.691	1.93825	No	No	1	0	0	1	Uncertain significance
RX1_51	51	perturbation	A123D	WT-like	WT-like	33.7828	0.0838631	307.132	1.94247e-36	55	-2.5864	0.819	1.36411	No	No	0	0	0	1	Uncertain significance
RX1_52	52	perturbation	K125N	WT-like	WT-like	24.6162	0.319232	642.652	1.72687e-71	110	-2.00683	0.959	0.0746326	No	No	0	0	0	0	-
RX1_53	53	perturbation	N126I	WT-like	WT-like	35.1768	0.0437613	632.234	2.70558e-73	157	-2.33189	0.943	2.23886	No	No	0	0	0	0	-
RX1_54	54	perturbation	Q127P	LOF-like	LOF-like	570.096	1.54235e-61	46.7627	0.00131783	283	0.834987	0.948	2.84867	No	No	1	1	0	0	-
RX1_55	55	perturbation	V128D	WT-like	WT-like	142.054	3.68867e-15	640.121	3.64414e-76	198	-1.64222	0.955	2.55631	No	No	0	0	0	0	-
RX1_56	56	perturbation	R130T	WT-like	WT-like	17.7724	0.715997	341.238	3.07789e-40	57	-1.26369	0.887	0.442553	No	No	1	0	0	0	-
RX1_57	57	perturbation	N132D	WT-like	WT-like	31.2149	0.0981889	616.396	1.41634e-71	152	-1.25663	0.959	-0.09505	No	No	0	0	1	1	Uncertain significance
RX1_58	58	perturbation	D133G	WT-like	WT-like	133.657	1.29294e-12	301.045	7.1633e-37	99	-1.64236	0.988	0.751461	No	No	2	1	0	1	Uncertain significance
RX1_59	59	perturbation	R135G	LOF-like	LOF-like	852.073	4.34544e-79	32.7925	0.0499525	251	0.848949	0.984	1.83434	DNA	No	13	20	1	1	Likely pathogenic
RX1_60	60	perturbation	V137D	Hypomorphic	Hypomorphic-2	446.249	6.05566e-51	439.483	4.6684e-58	292	-0.665493	0.945	0.377413	No	Yes	0	0	0	0	-
RX1_62	62	perturbation	R139Q	LOF-like	LOF-like	295.087	4.9223e-25	17.465	0.672387	60	2.19295	0.974	0.165061	DNA	No	27	49	1	1	Pathogenic
RX1_63	63	perturbation	R142S	LOF-like	LOF-like	235.202	3.40539e-19	38.7042	0.0154453	37	0.602729	0.955	-0.0237109	DNA	No	1	0	0	0	-
RX1_64	64	perturbation	G143R	Hypomorphic	Hypomorphic-3	267.297	1.74987e-23	84.4854	2.49194e-08	67	0.272365	0.966	2.17451	DNA	No	3	5	0	1	Likely pathogenic
RX1_66	66	perturbation	T147I	WT-like	WT-like	37.8541	0.0420883	321.288	1.05582e-37	45	-1.46334	0.938	-0.664759	No	No	0	0	0	1	Uncertain significance
RX1_67	67	perturbation	T149A	Hypomorphic	Hypomorphic-1	103.142	2.56041e-08	98.0416	4.57776e-10	41	-1.05687	0.904	0.739269	CBFB	No	0	0	0	0	-
RX1_68	68	perturbation	T151I	WT-like	WT-like	50.864	0.0036055	212.415	7.87334e-25	31	-1.53629	0.855	-2.6755	CBFB	No	0	0	0	0	-
RX1_69	69	perturbation	F153C	WT-like	WT-like	34.9456	0.0639965	424.548	3.53605e-49	66	-2.18984	0.854	3.52858	CBFB	No	0	0	0	0	-
RX1_70	70	perturbation	T154I	LOF-like	LOF-like	405.471	9.60139e-35	32.858	0.0553133	88	0.671668	0.943	-0.0848003	No	No	0	0	0	0	-
RX1_71	71	perturbation	N155I	WT-like	WT-like	11.0476	0.968206	235.266	1.21546e-27	34	-2.18334	0.731	0.160381	CBFB	No	0	0	0	0	-
RX1_72	72	perturbation	P156R	Hypomorphic	Hypomorphic-1	259.041	4.71248e-27	331.921	7.54831e-42	155	-1.00962	0.923	1.9642	CBFB	Yes	0	0	0	0	-
RX1_74	74	perturbation	Q158R	LOF-like	LOF-like	423.248	9.97857e-39	57.8383	6.95529e-05	121	0.739791	0.934	-0.795388	CBFB	No	0	0	0	0	-
RX1_75	75	perturbation	V159D	LOF-like	LOF-like	725.519	6.33529e-54	40.0204	0.0100676	103	0.792868	0.968	1.68851	CBFB	Yes	0	1	0	1	Uncertain significance
RX1_77	77	perturbation	H163D	WT-like	WT-like	32.1856	0.105343	499.995	1.99341e-56	67	-1.82474	0.782	1.29943	No	No	0	0	0	0	-
RX1_78	78	perturbation	R164K	WT-like	WT-like	30.0983	0.172048	205.695	4.48854e-24	35	-2.26767	0.745	0.0603986	No	No	1	0	0	0	-
RX1_79	79	perturbation	A165D	Hypomorphic	Hypomorphic-3	315.749	1.05993e-28	171.087	2.41976e-20	91	0.501395	0.972	-0.441025	No	No	0	0	0	0	-
RX1_80	80	perturbation	T169I	LOF-like	LOF-like	541.318	5.1373e-48	32.0421	0.0633494	137	0.401215	0.953	1.92789	DNA	No	4	1	0	0	-
RX1_81	81	perturbation	V170M	WT-like	WT-like	73.6444	1.04614e-05	249.61	5.19112e-30	66	-2.71446	0.808	-0.406328	DNA	No	1	0	0	0	-
RX1_82	82	perturbation	P173S	LOF-like	Hypomorphic-3	307.148	2.65842e-28	62.3289	1.98078e-05	95	1.39625	0.858	2.3159	No	No	5	3	1	1	Uncertain significance
RX1_83	83	perturbation	R174Q	LOF-like	LOF-like	452.462	5.45813e-42	24.0851	0.286881	136	0.463152	0.955	-0.329424	DNA	No	38	78	1	1	Pathogenic
RX1_84	84	negative	T77S	WT-like	WT-like	28.3672	0.215655	305.119	6.68314e-36	44	-1.45609	0.223	-0.0442013	-	No	0	0	0	0	-
RX1_85	85	negative	I87V	WT-like	WT-like	15.1601	0.846816	354.569	2.56884e-41	47	-2.39001	0.172	0.536355	-	No	0	0	1	1	Uncertain significance
RX1_86	86	negative	D96E	WT-like	WT-like	19.2156	0.641084	349.177	6.90697e-41	51	-1.72321	0.28	0.256284	-	No	0	0	1	1	Likely benign
RX1_87	87	negative	V97I	WT-like	WT-like	20.204	0.556588	505.915	1.44879e-58	99	-1.87481	0.288	0.393767	-	No	0	0	0	0	-
RX1_88	88	negative	L102V	WT-like	WT-like	34.0394	0.0614116	730.866	1.85496e-79	120	-1.71072	0.284	0.61972	-	No	1	0	1	0	-
RX1_89	89	negative	T121S	WT-like	WT-like	27.2763	0.242763	442.254	1.6276e-50	57	-2.7843	0.322	1.55089	-	No	0	0	0	1	Uncertain significance
RX1_90	90	negative	A123V	WT-like	WT-like	30.4647	0.152923	364.114	2.39792e-42	48	-2.35789	0.26	-0.430139	-	No	0	0	0	0	-
RX1_91	91	negative	R64R	WT-like	WT-like	28.9497	0.18609	431.555	1.30401e-49	60	-2.02514	0	0	-	No	0	0	0	0	-
RX1_92	92	negative	P76P	WT-like	WT-like	14.9589	0.854715	335.612	2.4191e-39	48	-1.71169	0	0	-	No	0	0	0	0	-
RX1_93	93	negative	L94L	WT-like	WT-like	13.6827	0.898954	415.962	4.93456e-48	59	-1.4482	0	0	-	No	0	0	0	0	-
RX1_94	94	negative	G95G	WT-like	WT-like	23.419	0.402233	460.006	1.24665e-52	66	-1.18534	0	0	-	No	0	0	0	0	-
RX1_95	95	negative	E116E	WT-like	WT-like	22.3141	0.424149	589.722	5.20176e-68	131	-2.03968	0	0	-	No	0	0	0	0	-
RX1_96	96	negative	R130R	WT-like	WT-like	32.3082	0.0921836	538.85	1.49954e-61	97	-2.82685	0	0	-	No	0	0	0	0	-
RX1_97	97	negative	R135R	WT-like	WT-like	30.3605	0.129947	612.752	2.60486e-68	100	-1.77787	0	0	-	No	0	0	0	0	-
RX1_98	98	negative	R139R	WT-like	WT-like	27.0935	0.23922	574.134	2.6801e-63	72	-1.77537	0	0	-	No	0	0	0	0	-
RX1_100	100	negative	P156P	WT-like	WT-like	28.4009	0.187996	442.73	7.98578e-52	86	-2.62605	0	0	-	No	0	0	0	0	-
RX1_101	101	positive	E61Stop	LOF-like	LOF-like	762.471	1.32575e-79	63.4199	7.7993e-06	323	0.258632	0.859	0.323067	-	No	0	0	0	0	-
RX1_102	102	positive	F70S	LOF-like	LOF-like	388.914	7.9403e-37	46.994	0.00153404	129	0.412171	0.918	4.24887	-	No	1	1	0	0	-
RX1_103	103	positive	C81Stop	LOF-like	LOF-like	698.976	4.18246e-69	26.5116	0.182071	252	0.813361	0.863	-0.454831	-	No	0	0	0	0	-
RX1_104	104	positive	V91A	WT-like	WT-like	63.0517	5.08066e-05	513.191	3.84403e-61	140	-1.74817	0.92	3.56292	-	No	1	0	0	0	-
RX1_105	105	positive	E111Stop	LOF-like	LOF-like	670.785	9.89535e-73	12.5427	0.907291	327	0.837975	0.929	-0.0668723	-	No	0	0	0	0	-
RX1_106	106	positive	A129E	LOF-like	LOF-like	892.258	1.08765e-88	34.0665	0.0359443	321	0.745069	0.994	11.9736	-	No	0	1	0	1	Likely pathogenic
RX1_107	107	positive	L134P	LOF-like	LOF-like	682.289	1.81184e-63	46.5321	0.00155045	203	0.980649	0.99	2.16757	-	No	4	3	0	1	Uncertain significance
RX1_108	108	positive	R139Stop	LOF-like	LOF-like	847.379	3.26314e-93	14.7627	0.807801	416	0.795338	0.933	0.0269089	-	No	0	0	0	0	-
RX1_109	109	positive	I166S	Hypomorphic	Hypomorphic-2	406.836	1.38081e-44	251.634	6.56099e-33	236	0.157725	0.955	4.85224	-	Yes	0	0	0	0	-
RX1_110	110	positive	R174Stop	LOF-like	LOF-like	760.031	1.57852e-66	29.8714	0.0970805	187	0.717489	0.906	0.215657	-	No	0	0	0	0	-
RX1_111	111	combination	R164K_V128D	LOF-like	LOF-like	863.481	9.55758e-94	33.9922	0.0352936	406	0.664939	-	-	-	No	0	0	0	0	-
RX1_112	112	combination	N119I_F153C	LOF-like	LOF-like	835.349	1.39919e-82	39.9742	0.00835153	297	0.493919	-	-	-	No	0	0	0	0	-
RX1_113	113	combination	N119I_R164K_V128D	LOF-like	LOF-like	801.424	9.54515e-91	43.4816	0.0029396	435	0.50928	-	-	-	No	0	0	0	0	-
RX1_114	114	combination	R164K_V128D_F153C	LOF-like	LOF-like	1021.71	5.31388e-112	150.708	1.88458e-19	484	1.3159	-	-	-	No	0	0	0	0	-
RX1_115	115	combination	N119I_R164K_V128D_F153C	LOF-like	LOF-like	724.728	1.02611e-74	25.0731	0.232546	297	0.705358	-	-	-	No	0	0	0	0	-
RX1_116	116	LOF	GFP	LOF-like	LOF-like	595.507	2.52699e-68	0	1	361	1.16507	-	-	-	Yes	0	0	0	0	-
RX1_117	117	WT	WT	WT-like	WT-like	0	1	595.507	2.52699e-68	127	-1.81671	0	0	-	Yes	0	0	0	0	-
