# Supplementary material for: Interface-guided phenotyping of coding variants in the transcription factor RUNX1
Source: Cell Rep. Author manuscript; Available in PMC 2024 Aug 25. (PMC11345852; doi:10.1016/j.celrep.2024.114436)
Supplement: 5 [file NIHMS2011877-supplement-5.xlsx]

## Sheet: Gene group 1
Order	Term	Overlap	P.value	Adjusted.P.value	Old.P.value	Old.Adjusted.P.value	Odds.Ratio	Combined.Score	Genes
1	hydrogen peroxide catabolic process (GO:0042744)	8/21	1.41067997317351e-10	2.54486667160501e-07	0	0	47.5993966817496	1079.63900041547	HBZ;HBG2;HBG1;PRDX1;HBE1;HBB;HBA1;HBQ1
2	ribosome biogenesis (GO:0042254)	17/192	7.14400027330169e-10	6.44388824651812e-07	0	0	7.72483159117305	162.681693802816	NOP56;NPM1;NOP16;PAK1IP1;WDR3;WDR74;DDX10;NOLC1;VCX;RPF2;BOP1;MRTO4;ESF1;RRP12;LYAR;MDN1;RAN
3	hydrogen peroxide metabolic process (GO:0042743)	8/29	2.71665784070445e-09	1.47401778545126e-06	0	0	29.4543417366947	580.953414341361	HBZ;HBG2;HBG1;PRDX1;HBE1;HBB;HBQ1;HBA1
4	ribosomal large subunit biogenesis (GO:0042273)	10/57	3.26833211851721e-09	1.47401778545126e-06	0	0	16.5587419056429	323.541026895558	BOP1;RSL1D1;NPM1;NOP16;PAK1IP1;MRTO4;PPAN;WDR74;RPF2;MDN1
5	transport across blood-brain barrier (GO:0150104)	10/86	1.91828841163247e-07	6.92118458916996e-05	0	0	10.2251924277096	158.149598382961	SLC7A5;TFRC;SLC7A8;FABP5;SLC2A1;LEPR;CD36;SLC29A1;SLC38A5;ABCG2
6	heme biosynthetic process (GO:0006783)	6/22	3.05373256813212e-07	7.94270498871719e-05	0	0	28.7757782101167	431.686484476558	ALAS2;ABCB10;FECH;UROS;HMBS;ABCG2
7	bicarbonate transport (GO:0015701)	7/35	3.08198087145345e-07	7.94270498871719e-05	0	0	19.2470703125	288.562146664288	CA1;CA3;CA2;HBB;SLC4A1;SLC39A8;HBA1
8	porphyrin-containing compound biosynthetic process (GO:0006779)	6/24	5.3884013398209e-07	0.000121508450212961	0	0	25.5758754863813	369.158271294865	ALAS2;ABCB10;FECH;UROS;HMBS;ABCG2
9	rRNA metabolic process (GO:0016072)	12/162	1.63155591855803e-06	0.000327036319675409	0	0	6.24286852589641	83.1923189389204	NOP56;BOP1;NIFK;WDR3;MRTO4;WDR74;DDX10;NOLC1;ESF1;RRP12;LYAR;MDN1
10	rRNA processing (GO:0006364)	12/173	3.2460952913773e-06	0.000585595590564466	0	0	5.81307069857217	73.4659230930999	NOP56;BOP1;RSL1D1;WDR3;MRTO4;WDR74;DDX10;NOLC1;ESF1;RRP12;LYAR;MDN1
11	ribosome assembly (GO:0042255)	7/50	3.86944998315774e-06	0.00063458979723787	0	0	12.5234375	156.072064760419	BOP1;NPM1;C1QBP;PPAN;VCX;RPF2;MDN1
12	gas transport (GO:0015669)	4/12	1.33143795977653e-05	0.00185642193593768	0	0	38.0868725868726	427.588595004349	CA2;MYC;HBB;HBA1
13	ribonucleoprotein complex biogenesis (GO:0022613)	7/60	1.33777633964467e-05	0.00185642193593768	0	0	10.1553655660377	113.962666211047	BOP1;NPM1;NOP16;PAK1IP1;MRTO4;WDR74;RPF2
14	vascular transport (GO:0010232)	8/84	1.47871965120045e-05	0.00190543589340401	0	0	8.11599587203302	90.2640677738363	SLC7A5;TFRC;SLC7A8;SLC2A1;LEPR;SLC29A1;SLC38A5;ABCG2
15	erythrocyte differentiation (GO:0030218)	6/46	2.94295626661572e-05	0.0035393954033165	0	0	11.4963035019455	119.946807391036	HSPA9;TGFBR3;ALAS2;ABCB10;LYAR;KLF1
16	response to unfolded protein (GO:0006986)	6/49	4.25111839768493e-05	0.00479313599338976	0	0	10.692607003891	107.629037996013	HSPA9;HSPA8;HSP90AB1;HSPH1;HSPE1;HSPD1
17	organic anion transport (GO:0015711)	8/99	4.90192503092609e-05	0.00520180750340627	0	0	6.773023055376	67.2107225737084	CA1;CA3;CA2;HBB;SLC4A1;SLC39A8;HBA1;ABCG2
18	ncRNA processing (GO:0034470)	11/201	7.5048511028164e-05	0.00682528829036845	0	0	4.49074770258981	42.6503187332719	NOP56;BOP1;WDR3;MRTO4;WDR74;DDX10;NOLC1;ESF1;RRP12;LYAR;MDN1
19	thyroid hormone transport (GO:0070327)	3/7	7.56683845938853e-05	0.00682528829036845	0	0	56.9221153846154	540.142498347058	SLC7A5;SLC7A8;CRYM
20	oxygen transport (GO:0015671)	3/7	7.56683845938853e-05	0.00682528829036845	0	0	56.9221153846154	540.142498347058	MYC;HBB;HBA1
21	protein-DNA complex disassembly (GO:0032986)	4/20	0.000119949030695889	0.0103041929226373	0	0	19.0357142857143	171.862873758695	NFE2;SET;MYC;HMGA1
22	regulation of cellular response to stress (GO:0080135)	8/118	0.000169076033243908	0.0138642347260005	0	0	5.5977183600713	48.617091030337	HSPA8;DNAJC2;RSL1D1;NPM1;HSPH1;HSP90AB1;FKBP4;ATF4
23	hormone transport (GO:0009914)	3/9	0.000178090637599796	0.013968500444784	0	0	37.9442307692308	327.580813692898	SLC7A5;SLC7A8;CRYM
24	energy derivation by oxidation of organic compounds (GO:0015980)	4/25	0.000297401784071813	0.021460512738622	0	0	14.4997242140099	117.743945113497	MYC;LEPR;CYCS;MRAP2
25	ribosomal large subunit assembly (GO:0000027)	4/25	0.000297401784071813	0.021460512738622	0	0	14.4997242140099	117.743945113497	BOP1;PPAN;RPF2;MDN1
26	erythrocyte development (GO:0048821)	3/11	0.000343060624736219	0.0232424851028188	0	0	28.4552884615385	227.005005350298	ALAS2;ABCB10;LYAR
27	maturation of LSU-rRNA (GO:0000470)	4/26	0.000347864244886978	0.0232424851028188	0	0	13.8399438399438	110.217136610205	RSL1D1;BOP1;NIFK;RPF2
28	cellular response to unfolded protein (GO:0034620)	4/27	0.000404169133167385	0.0260400398654987	0	0	13.2375356723183	103.433829623295	HSPA9;HSPA8;ABCB10;HSPD1
29	regulation of reactive oxygen species biosynthetic process (GO:1903426)	4/28	0.00046669078939834	0.029031385657745	0	0	12.6853281853282	97.2944837136639	PLCG2;RAB27A;CD36;SLC30A10
30	positive regulation of reactive oxygen species biosynthetic process (GO:1903428)	3/13	0.000583160737795304	0.0350673990327576	0	0	22.7619230769231	169.509126933098	PLCG2;RAB27A;CD36
31	receptor-mediated endocytosis (GO:0006898)	8/143	0.00062008433723883	0.0360849078831887	0	0	4.55529411764706	33.6438310560359	HSPH1;TFRC;CTSL;SGIP1;HBB;CD36;HBA1;RAMP1
32	positive regulation of cellular biosynthetic process (GO:0031328)	9/180	0.000649455076655868	0.0366130299464746	0	0	4.05428926647327	29.7559569488945	BCAR3;SLC25A37;ZEB2;NPM1;HSP90AB1;ABCB10;MYC;HBB;CD36
33	regulation of cellular senescence (GO:2000772)	4/31	0.000695348095059887	0.0373236004011686	0	0	11.2741312741313	81.9753131514581	RSL1D1;HMGA1;YBX1;SLC30A10
34	protein-containing complex subunit organization (GO:0043933)	7/112	0.000703438145033112	0.0373236004011686	0	0	5.1125	37.1143502430665	MAGI1;NIFK;SLC2A1;CHCHD10;PPID;MDN1;ADD2
35	maturation of LSU-rRNA from tricistronic rRNA transcript (SSU-rRNA, 5.8S rRNA, LSU-rRNA) (GO:0000463)	3/14	0.000735013278705599	0.0378846844224257	0	0	20.6916083916084	149.30282457376	BOP1;NIFK;RPF2
36	positive regulation of immunoglobulin mediated immune response (GO:0002891)	3/16	0.0011090033450577	0.0555733898467802	0	0	17.5065088757396	119.119425502114	C17ORF99;TFRC;CD226
37	chromatin disassembly (GO:0031498)	3/18	0.0015848810590343	0.0724378983827988	0	0	15.1707692307692	97.8096799669812	NFE2;SET;HMGA1
38	nucleosome disassembly (GO:0006337)	3/18	0.0015848810590343	0.0724378983827988	0	0	15.1707692307692	97.8096799669812	NFE2;SET;HMGA1
39	positive regulation of cell cycle phase transition (GO:1901989)	3/18	0.0015848810590343	0.0724378983827988	0	0	15.1707692307692	97.8096799669812	NPM1;PLCG2;FAM83D
40	lipid transport across blood-brain barrier (GO:1990379)	2/5	0.00167817161639263	0.0724378983827988	0	0	50.4061302681992	322.097712973335	FABP5;CD36
41	cellular transition metal ion homeostasis (GO:0046916)	6/96	0.0016864166540568	0.0724378983827988	0	0	5.09649805447471	32.5419011081014	ALAS2;TFRC;MYC;SLC39A8;SLC30A10;ABCG2
42	negative regulation of programmed cell death (GO:0043069)	13/381	0.00168646991800308	0.0724378983827988	0	0	2.73692391304348	17.4755814317374	HSPA9;NPM1;TFRC;SPHK1;GSTP1;ASNS;DHRS2;HSPD1;AXL;MYC;BIRC5;PTMA;MAD2L1
43	negative regulation of apoptotic process (GO:0043066)	15/485	0.00200547934073307	0.0818501191938808	0	0	2.47945264241592	15.4020428764522	HSPA9;NPM1;SET;TFRC;SPHK1;GSTP1;ASNS;SLC30A10;DHRS2;HSPD1;AXL;MYC;BIRC5;PTMA;MAD2L1
44	regulation of apoptotic process (GO:0042981)	20/742	0.00200548213729071	0.0818501191938808	0	0	2.16761852649818	13.464966186192	HSPA9;NPM1;TFRC;SPHK1;GSTP1;ASNS;RABGGTB;DHRS2;NME1;HSPD1;RSL1D1;SCIN;AXL;MYC;C1QBP;BIRC5;PTMA;PPID;ATF4;MAD2L1
45	energy reserve metabolic process (GO:0006112)	3/20	0.00217161994638534	0.0818501191938808	0	0	13.3846153846154	82.078234271577	MYC;LEPR;MRAP2
46	myeloid cell development (GO:0061515)	3/20	0.00217161994638534	0.0818501191938808	0	0	13.3846153846154	82.078234271577	ALAS2;ABCB10;LYAR
47	cellular response to chemical stress (GO:0062197)	6/101	0.00218361220835132	0.0818501191938808	0	0	4.82703256194962	29.5741414455457	PRDX1;GSTP1;CYCS;SOD3;DHRS2;ATF4
48	cellular component assembly (GO:0022607)	10/261	0.00248395420433112	0.0818501191938808	0	0	3.06851644804182	18.4046657010567	MAGI1;SCIN;NIFK;SLC2A1;RAC3;CHCHD10;ESPN;PPID;MDN1;ADD2
49	protein-DNA complex subunit organization (GO:0071824)	2/6	0.00249543046322807	0.0818501191938808	0	0	37.8026819923372	226.562588465531	MYC;TCF4
50	aromatic amino acid transport (GO:0015801)	2/6	0.00249543046322807	0.0818501191938808	0	0	37.8026819923372	226.562588465531	SLC7A8;SLC38A5
51	L-serine biosynthetic process (GO:0006564)	2/6	0.00249543046322807	0.0818501191938808	0	0	37.8026819923372	226.562588465531	PSAT1;PHGDH
52	leucine transport (GO:0015820)	2/6	0.00249543046322807	0.0818501191938808	0	0	37.8026819923372	226.562588465531	SLC7A5;SLC7A8
53	positive regulation of hemoglobin biosynthetic process (GO:0046985)	2/6	0.00249543046322807	0.0818501191938808	0	0	37.8026819923372	226.562588465531	SLC25A37;ABCB10
54	positive regulation of kidney development (GO:0090184)	2/6	0.00249543046322807	0.0818501191938808	0	0	37.8026819923372	226.562588465531	FOXD1;MYC
55	protein localization to nucleolus (GO:1902570)	2/6	0.00249543046322807	0.0818501191938808	0	0	37.8026819923372	226.562588465531	RPF2;RAN
56	positive regulation of biosynthetic process (GO:0009891)	4/44	0.00262492911765561	0.0845602165759057	0	0	7.60501930501931	45.1943587652631	PLCG2;RAB27A;CD36;RUNX1
57	nitrogen compound transport (GO:0071705)	7/143	0.00288134622136042	0.0911920804093719	0	0	3.94091796875	23.0523904209949	SLC7A5;SLC7A8;HBB;RAMP1;SLC38A5;ABCG2;CD320
58	central nervous system development (GO:0007417)	10/268	0.00300339389121942	0.0932517359168909	0	0	2.98418972332016	17.3322107160861	VCX3B;SH3GL3;VCX3A;SCIN;GSTP1;DDIT4;CHD7;SLC2A1;PHGDH;VCX
59	water-soluble vitamin metabolic process (GO:0006767)	5/76	0.00327193178841763	0.0932517359168909	0	0	5.36794409870073	30.717387541784	MTHFD1L;MTHFD2;RFK;SLC2A1;CD320
60	positive regulation of transcription by RNA polymerase I (GO:0045943)	3/23	0.00327700115389324	0.0932517359168909	0	0	11.3751923076923	65.0755022464975	NCL;LYAR;ATF4
61	cellular response to UV (GO:0034644)	5/77	0.00346231277931928	0.0932517359168909	0	0	5.29312015503876	29.9898579906719	NPM1;MYC;ERCC1;PPID;ATF4
62	regulation of hemoglobin biosynthetic process (GO:0046984)	2/7	0.00346334052462954	0.0932517359168909	0	0	30.2406130268199	171.328848905385	SLC25A37;ABCB10
63	endothelial cell morphogenesis (GO:0001886)	2/7	0.00346334052462954	0.0932517359168909	0	0	30.2406130268199	171.328848905385	COL18A1;STC1
64	ribosomal large subunit export from nucleus (GO:0000055)	2/7	0.00346334052462954	0.0932517359168909	0	0	30.2406130268199	171.328848905385	NPM1;RAN
65	ribosomal small subunit export from nucleus (GO:0000056)	2/7	0.00346334052462954	0.0932517359168909	0	0	30.2406130268199	171.328848905385	NPM1;RAN
66	rRNA-containing ribonucleoprotein complex export from nucleus (GO:0071428)	2/7	0.00346334052462954	0.0932517359168909	0	0	30.2406130268199	171.328848905385	NPM1;RAN
67	negative regulation of stress-activated protein kinase signaling cascade (GO:0070303)	2/7	0.00346334052462954	0.0932517359168909	0	0	30.2406130268199	171.328848905385	MYC;GSTP1
68	positive regulation of cellular response to transforming growth factor beta stimulus (GO:1903846)	3/24	0.00370908713413295	0.0969738143474759	0	0	10.832967032967	60.6317859494258	ZEB2;HSP90AB1;C20ORF27
69	positive regulation of transforming growth factor beta receptor signaling pathway (GO:0030511)	3/24	0.00370908713413295	0.0969738143474759	0	0	10.832967032967	60.6317859494258	ZEB2;HSP90AB1;C20ORF27
70	regulation of cellular response to heat (GO:1900034)	5/79	0.00386674606221145	0.0975306461191013	0	0	5.14953907395768	28.6074503707812	DNAJC2;HSPA8;HSP90AB1;HSPH1;FKBP4
71	inner mitochondrial membrane organization (GO:0007007)	4/49	0.00389257567659384	0.0975306461191013	0	0	6.75830115830116	37.4996789424305	HSPA9;UQCC3;TIMM13;ATP5MC1
72	positive regulation of reactive oxygen species metabolic process (GO:2000379)	4/49	0.00389257567659384	0.0975306461191013	0	0	6.75830115830116	37.4996789424305	GSTP1;PLCG2;RAB27A;CD36
73	regulation of anion transport (GO:0044070)	2/8	0.00457782874072704	0.110932313443075	0	0	25.1992337164751	135.736440167459	CA2;STC1
74	cellular response to angiotensin (GO:1904385)	2/8	0.00457782874072704	0.110932313443075	0	0	25.1992337164751	135.736440167459	CA2;SLC30A10
75	cellular response to drug (GO:0035690)	3/26	0.00467342340447544	0.110932313443075	0	0	9.88996655518395	53.0682096923165	KCNH2;TFRC;MYC
76	chaperone cofactor-dependent protein refolding (GO:0051085)	3/26	0.00467342340447544	0.110932313443075	0	0	9.88996655518395	53.0682096923165	HSPA9;HSPA8;HSPE1
77	myeloid cell differentiation (GO:0030099)	4/52	0.00482365426453249	0.113011328483333	0	0	6.33494208494209	33.7919968899493	HSPA9;ALAS2;RUNX1;KLF1
78	L-alpha-amino acid transmembrane transport (GO:1902475)	3/27	0.00520708212314373	0.117419701876891	0	0	9.47740384615385	49.8296839125725	SLC7A5;SLC7A8;SLC38A5
79	positive regulation of mitotic cell cycle (GO:0045931)	3/27	0.00520708212314373	0.117419701876891	0	0	9.47740384615385	49.8296839125725	SPHK1;EIF4EBP1;ASNS
80	positive regulation of nitric oxide biosynthetic process (GO:0045429)	3/27	0.00520708212314373	0.117419701876891	0	0	9.47740384615385	49.8296839125725	HSP90AB1;HBB;CD36
81	regulation of interferon-gamma production (GO:0032649)	5/86	0.00554930194445165	0.122397254690977	0	0	4.70284237726098	24.4269542778652	SLC7A5;AXL;C1QBP;CD226;HSPD1
82	L-amino acid transport (GO:0015807)	3/28	0.00577593107479968	0.122397254690977	0	0	9.09784615384615	46.8908068322304	SLC7A5;SLC7A8;SLC38A5
83	neutral amino acid transport (GO:0015804)	3/28	0.00577593107479968	0.122397254690977	0	0	9.09784615384615	46.8908068322304	SLC7A5;SLC7A8;SLC38A5
84	positive regulation of nitric oxide metabolic process (GO:1904407)	3/28	0.00577593107479968	0.122397254690977	0	0	9.09784615384615	46.8908068322304	HSP90AB1;HBB;CD36
85	cellular response to leptin stimulus (GO:0044320)	2/9	0.00583490238549005	0.122397254690977	0	0	21.5982484948002	111.099181674784	UGCG;LEPR
86	tetrahydrofolate interconversion (GO:0035999)	2/9	0.00583490238549005	0.122397254690977	0	0	21.5982484948002	111.099181674784	MTHFD1L;MTHFD2
87	cellular response to oxidative stress (GO:0034599)	6/125	0.00623367630320455	0.129259218976793	0	0	3.84880489160645	19.5434192318031	PRDX1;GSTP1;CYCS;SOD3;DHRS2;ATF4
88	regulation of MAPK cascade (GO:0043408)	7/166	0.00649128833629711	0.133071410894091	0	0	3.36689268867925	16.9600292045558	BCAR3;TGFBR3;FLT1;LBH;GSTP1;PLCG2;FAM83D
89	positive regulation of binding (GO:0051099)	5/90	0.00671381144235295	0.134655928815997	0	0	4.48062015503876	22.4191793241011	TRIB3;CLIC2;RAN;NME1;ADD2
90	cellular iron ion homeostasis (GO:0006879)	4/58	0.00711098836790921	0.134655928815997	0	0	5.62934362934363	27.8433755265756	ALAS2;TFRC;MYC;ABCG2
91	glycine transport (GO:0015816)	2/10	0.00723064768373568	0.134655928815997	0	0	18.8975095785441	93.15388759988	SLC7A8;SLC38A5
92	removal of superoxide radicals (GO:0019430)	2/10	0.00723064768373568	0.134655928815997	0	0	18.8975095785441	93.15388759988	PRDX1;SOD3
93	iron ion transmembrane transport (GO:0034755)	2/10	0.00723064768373568	0.134655928815997	0	0	18.8975095785441	93.15388759988	SLC25A37;SLC39A8
94	L-serine metabolic process (GO:0006563)	2/10	0.00723064768373568	0.134655928815997	0	0	18.8975095785441	93.15388759988	PSAT1;PHGDH
95	leptin-mediated signaling pathway (GO:0033210)	2/10	0.00723064768373568	0.134655928815997	0	0	18.8975095785441	93.15388759988	UGCG;LEPR
96	long-chain fatty acid import into cell (GO:0044539)	2/10	0.00723064768373568	0.134655928815997	0	0	18.8975095785441	93.15388759988	SLC2A1;CD36
97	positive regulation of macromolecule biosynthetic process (GO:0010557)	6/129	0.00724036867802203	0.134655928815997	0	0	3.72288127550536	18.3466684888613	BCAR3;SLC25A37;NPM1;HSPH1;ABCB10;MYC
98	'de novo' posttranslational protein folding (GO:0051084)	3/31	0.00769933471772838	0.141730610518184	0	0	8.12184065934066	39.5259231877529	HSPA9;HSPA8;HSPE1
99	hemopoiesis (GO:0030097)	5/94	0.00803952784775365	0.146498063003511	0	0	4.27837296402752	20.6362396493165	TGFBR3;FLT1;GLRX5;RUNX1;ATF4
100	iron ion homeostasis (GO:0055072)	4/61	0.00848369620070835	0.150526248601325	0	0	5.33224954277586	25.4327456836443	ALAS2;TFRC;MYC;ABCG2
101	cellular response to superoxide (GO:0071451)	2/11	0.0087612284385472	0.150526248601325	0	0	16.7969348659004	79.5741209144139	PRDX1;SOD3
102	regulation of mitochondrial fusion (GO:0010635)	2/11	0.0087612284385472	0.150526248601325	0	0	16.7969348659004	79.5741209144139	TFRC;PLD6
103	intestinal lipid absorption (GO:0098856)	2/11	0.0087612284385472	0.150526248601325	0	0	16.7969348659004	79.5741209144139	UGCG;CD36
104	synaptic vesicle transport (GO:0048489)	2/11	0.0087612284385472	0.150526248601325	0	0	16.7969348659004	79.5741209144139	KIF5A;RAB27A
105	tetrahydrofolate metabolic process (GO:0046653)	2/11	0.0087612284385472	0.150526248601325	0	0	16.7969348659004	79.5741209144139	MTHFD1L;MTHFD2
106	positive regulation of cytokine production involved in immune response (GO:0002720)	3/33	0.00916731500125254	0.156017323228864	0	0	7.57961538461538	35.5643954945516	SLC7A5;PLCG2;CD226
107	regulation of transforming growth factor beta receptor signaling pathway (GO:0017015)	5/100	0.010353038943178	0.169395351138098	0	0	4.00693594451244	18.3136013009549	TGFBR3;ZEB2;HSP90AB1;VEPH1;C20ORF27
108	regulation of feeding behavior (GO:0060259)	2/12	0.0104228846875437	0.169395351138098	0	0	15.1164750957854	68.9878349793955	SGIP1;LEPR
109	cellular response to thyroid hormone stimulus (GO:0097067)	2/12	0.0104228846875437	0.169395351138098	0	0	15.1164750957854	68.9878349793955	CTSL;LMO2
110	serine family amino acid biosynthetic process (GO:0009070)	2/12	0.0104228846875437	0.169395351138098	0	0	15.1164750957854	68.9878349793955	PSAT1;PHGDH
111	mitochondrial electron transport, ubiquinol to cytochrome c (GO:0006122)	2/12	0.0104228846875437	0.169395351138098	0	0	15.1164750957854	68.9878349793955	UQCC3;CYCS
112	positive regulation of cell death (GO:0010942)	4/66	0.011136688168351	0.179380227283082	0	0	4.900983933242	22.0422261147749	DDIT4;HBB;CD36;HBA1
113	transition metal ion transport (GO:0000041)	3/36	0.011656109620006	0.181316712014289	0	0	6.88951048951049	30.6715826462415	TFRC;SLC39A8;SLC30A10
114	anion transmembrane transport (GO:0098656)	4/67	0.0117243138682447	0.181316712014289	0	0	4.82294539437397	21.4432516278992	SLC7A5;SLC7A8;SLC39A8;SLC38A5
115	protein neddylation (GO:0045116)	2/13	0.0122119313820113	0.181316712014289	0	0	13.7415534656914	60.5362401957281	UBE2F;UBE2M
116	cellular biogenic amine metabolic process (GO:0006576)	2/13	0.0122119313820113	0.181316712014289	0	0	13.7415534656914	60.5362401957281	ODC1;SRM
117	response to thyroid hormone (GO:0097066)	2/13	0.0122119313820113	0.181316712014289	0	0	13.7415534656914	60.5362401957281	CTSL;LMO2
118	ribosomal subunit export from nucleus (GO:0000054)	2/13	0.0122119313820113	0.181316712014289	0	0	13.7415534656914	60.5362401957281	NPM1;RAN
119	synaptic vesicle localization (GO:0097479)	2/13	0.0122119313820113	0.181316712014289	0	0	13.7415534656914	60.5362401957281	KIF5A;RAB27A
120	negative regulation of cellular senescence (GO:2000773)	2/13	0.0122119313820113	0.181316712014289	0	0	13.7415534656914	60.5362401957281	YBX1;SLC30A10
121	polyamine metabolic process (GO:0006595)	2/13	0.0122119313820113	0.181316712014289	0	0	13.7415534656914	60.5362401957281	ODC1;SRM
122	regulation of translational initiation (GO:0006446)	4/68	0.0123314913850951	0.181316712014289	0	0	4.74734555984556	20.8674274587171	EIF4A2;NPM1;EIF4EBP1;ATF4
123	regulation of erythrocyte differentiation (GO:0045646)	3/37	0.0125635194023205	0.181316712014289	0	0	6.68653846153846	29.2666976772227	HSPA9;FAM210B;ABCB10
124	ncRNA metabolic process (GO:0034660)	3/37	0.0125635194023205	0.181316712014289	0	0	6.68653846153846	29.2666976772227	NIFK;PLD6;RAN
125	positive regulation of myeloid cell differentiation (GO:0045639)	3/37	0.0125635194023205	0.181316712014289	0	0	6.68653846153846	29.2666976772227	FAM210B;SCIN;ABCB10
126	intestinal absorption (GO:0050892)	2/14	0.0141247570689111	0.199070794939966	0	0	12.595785440613	53.6558568390582	UGCG;CD36
127	secondary palate development (GO:0062009)	2/14	0.0141247570689111	0.199070794939966	0	0	12.595785440613	53.6558568390582	TGFBR3;CHD7
128	manganese ion transport (GO:0006828)	2/14	0.0141247570689111	0.199070794939966	0	0	12.595785440613	53.6558568390582	SLC39A8;SLC30A10
129	regulation of nitric oxide biosynthetic process (GO:0045428)	3/40	0.015522763111819	0.217078020571484	0	0	6.14345114345114	25.5902247090461	HSP90AB1;HBB;CD36
130	regulation of cytokine-mediated signaling pathway (GO:0001959)	4/74	0.0163968303784218	0.226713939643188	0	0	4.33910645339217	17.8366227160255	HSP90AB1;AXL;SPHK1;RUNX1
131	carboxylic acid transmembrane transport (GO:1905039)	3/41	0.0165888248519406	0.226713939643188	0	0	5.98147773279352	24.5182328169911	SLC7A5;SLC7A8;SLC38A5
132	import into cell (GO:0098657)	3/41	0.0165888248519406	0.226713939643188	0	0	5.98147773279352	24.5182328169911	SLC7A5;SLC7A8;SLC29A1
133	heme catabolic process (GO:0042167)	2/16	0.0183076599371689	0.244644581678908	0	0	10.7952928297756	43.185875161888	BLVRB;ABCG2
134	nuclear transport (GO:0051169)	2/16	0.0183076599371689	0.244644581678908	0	0	10.7952928297756	43.185875161888	NPM1;HMGA1
135	porphyrin-containing compound catabolic process (GO:0006787)	2/16	0.0183076599371689	0.244644581678908	0	0	10.7952928297756	43.185875161888	BLVRB;ABCG2
136	positive regulation of cellular process (GO:0048522)	15/625	0.0187795759462507	0.248099588532027	0	0	1.89651639344262	7.53862494735022	NPM1;FLT1;HSP90AB1;SPHK1;CDCA7L;MATK;RAB27A;HBB;TET1;HBA1;MYC;C1QBP;BIRC5;CD36;LYAR
137	anion transport (GO:0006820)	3/43	0.0188412658696716	0.248099588532027	0	0	5.68182692307692	22.5665450674612	SLC4A1;SLC17A7;ABCG2
138	cation transmembrane transport (GO:0098655)	3/44	0.0200278296312234	0.261813077208167	0	0	5.54296435272045	21.6764964946485	SLC7A5;SLC7A8;SLC38A5
139	epithelial cell morphogenesis (GO:0003382)	2/17	0.0205708707696503	0.265070363346066	0	0	10.0750957854406	39.1304554043322	COL18A1;STC1
140	negative regulation of cell aging (GO:0090344)	2/17	0.0205708707696503	0.265070363346066	0	0	10.0750957854406	39.1304554043322	YBX1;SLC30A10
141	amino acid transmembrane transport (GO:0003333)	3/45	0.0212547011284107	0.271939580394701	0	0	5.41071428571429	20.8376193765652	SLC7A5;SLC7A8;SLC38A5
142	regulation of fibroblast proliferation (GO:0048145)	3/46	0.0225219078135664	0.279670285537074	0	0	5.28461538461538	20.0459558931097	GSTP1;MYC;SPHK1
143	regulation of catabolic process (GO:0009894)	2/18	0.0229441254210016	0.279670285537074	0	0	9.44492337164751	35.6516894250593	ODC1;FAM83D
144	establishment of vesicle localization (GO:0051650)	2/18	0.0229441254210016	0.279670285537074	0	0	9.44492337164751	35.6516894250593	KIF5A;RAB27A
145	regulation of transcription by RNA polymerase I (GO:0006356)	2/18	0.0229441254210016	0.279670285537074	0	0	9.44492337164751	35.6516894250593	LYAR;ATF4
146	response to interferon-alpha (GO:0035455)	2/18	0.0229441254210016	0.279670285537074	0	0	9.44492337164751	35.6516894250593	BST2;AXL
147	negative regulation of biosynthetic process (GO:0009890)	2/18	0.0229441254210016	0.279670285537074	0	0	9.44492337164751	35.6516894250593	GSTP1;SLC30A10
148	negative regulation of fibroblast proliferation (GO:0048147)	2/18	0.0229441254210016	0.279670285537074	0	0	9.44492337164751	35.6516894250593	GSTP1;MYC
149	lymphocyte differentiation (GO:0030098)	4/84	0.0248604613639241	0.286657421933521	0	0	3.79478764478764	14.0197542868885	AXL;CHD7;LEPR;PLCG2
150	regulation of protein metabolic process (GO:0051246)	3/48	0.0251773157187008	0.286657421933521	0	0	5.04923076923077	18.5903177287877	HSP90AB1;ODC1;FAM83D
151	establishment of protein localization to mitochondrion (GO:0072655)	3/48	0.0251773157187008	0.286657421933521	0	0	5.04923076923077	18.5903177287877	TOMM40;TIMM13;HSPD1
152	protein-containing complex assembly (GO:0065003)	8/267	0.0253816541611498	0.286657421933521	0	0	2.35936104171398	8.66765223823038	MAGI1;NIFK;MYC;SLC2A1;CHCHD10;PPID;MDN1;ADD2
153	actin filament capping (GO:0051693)	2/19	0.0254241615905562	0.286657421933521	0	0	8.88888888888889	32.6404916744939	SCIN;ADD2
154	barbed-end actin filament capping (GO:0051016)	2/19	0.0254241615905562	0.286657421933521	0	0	8.88888888888889	32.6404916744939	SCIN;ADD2
155	branching involved in ureteric bud morphogenesis (GO:0001658)	2/19	0.0254241615905562	0.286657421933521	0	0	8.88888888888889	32.6404916744939	FOXD1;MYC
156	regulation of glucose transmembrane transport (GO:0010827)	2/19	0.0254241615905562	0.286657421933521	0	0	8.88888888888889	32.6404916744939	SLC2A1;TRIB3
157	fatty acid transmembrane transport (GO:1902001)	2/19	0.0254241615905562	0.286657421933521	0	0	8.88888888888889	32.6404916744939	SLC2A1;CD36
158	folic acid metabolic process (GO:0046655)	2/19	0.0254241615905562	0.286657421933521	0	0	8.88888888888889	32.6404916744939	MTHFD1L;MTHFD2
159	leukocyte adhesion to vascular endothelial cell (GO:0061756)	2/19	0.0254241615905562	0.286657421933521	0	0	8.88888888888889	32.6404916744939	SLC39A8;ADD2
160	positive regulation of leukocyte activation (GO:0002696)	2/19	0.0254241615905562	0.286657421933521	0	0	8.88888888888889	32.6404916744939	CD226;HSPD1
161	neutrophil degranulation (GO:0043312)	12/481	0.0259605767138424	0.290887455849514	0	0	1.96413493148939	7.17140266027745	BST2;HSPA8;TSPAN14;HSP90AB1;FABP5;GSTP1;RAB27A;HBB;PRCP;S100P;CD36;IQGAP2
162	receptor internalization (GO:0031623)	3/49	0.026565453515651	0.294012749338861	0	0	4.93921404682274	17.9201780666414	TFRC;CD36;RAMP1
163	regulation of stress-activated MAPK cascade (GO:0032872)	3/49	0.026565453515651	0.294012749338861	0	0	4.93921404682274	17.9201780666414	TGFBR3;MYC;GSTP1
164	negative regulation of cellular amide metabolic process (GO:0034249)	4/86	0.0268164672253016	0.294981139478318	0	0	3.7018551652698	13.3960481455457	SPHK1;NCL;YBX1;PUS7
165	neutrophil activation involved in immune response (GO:0002283)	12/485	0.0274349960707877	0.297212004795854	0	0	1.94712060847519	7.00172080358072	BST2;HSPA8;TSPAN14;HSP90AB1;FABP5;GSTP1;RAB27A;HBB;PRCP;S100P;CD36;IQGAP2
166	amino acid transport (GO:0006865)	3/50	0.0279938012895601	0.297212004795854	0	0	4.83387888707038	17.284849625725	SLC7A5;SLC7A8;SLC38A5
167	fatty acid transport (GO:0015908)	2/20	0.0280077831570373	0.297212004795854	0	0	8.39463601532567	30.0131141266223	FABP5;CD36
168	folic acid-containing compound metabolic process (GO:0006760)	2/20	0.0280077831570373	0.297212004795854	0	0	8.39463601532567	30.0131141266223	MTHFD1L;MTHFD2
169	regulation of tissue remodeling (GO:0034103)	2/20	0.0280077831570373	0.297212004795854	0	0	8.39463601532567	30.0131141266223	LEPR;RUNX1
170	xenobiotic transport (GO:0042908)	2/20	0.0280077831570373	0.297212004795854	0	0	8.39463601532567	30.0131141266223	SLC7A5;ABCG2
171	mitochondrion organization (GO:0007005)	6/175	0.0284591067335094	0.299759926875892	0	0	2.70319802914834	9.62145780238932	TOMM40;TIMM13;CHCHD10;CYCS;PLD6;HSPD1
172	neutrophil mediated immunity (GO:0002446)	12/488	0.0285802147575684	0.299759926875892	0	0	1.93454752418896	6.87739497612468	BST2;HSPA8;TSPAN14;HSP90AB1;FABP5;GSTP1;RAB27A;HBB;PRCP;S100P;CD36;IQGAP2
173	negative regulation of cell population proliferation (GO:0008285)	10/379	0.0289590894755027	0.301978019732988	0	0	2.07461679359877	7.34802537419991	TGFBR3;COL18A1;NPM1;SCIN;MYC;GSTP1;ALDH1A2;HMGA1;DHRS2;NME1
174	regulation of interleukin-12 production (GO:0032655)	3/51	0.029462273049226	0.305459428625308	0	0	4.73293269230769	16.6819061946573	C1QBP;PLCG2;HSPD1
175	regulation of translation (GO:0006417)	6/178	0.0305709102366115	0.311056818678027	0	0	2.6556420233463	9.26209959605031	EIF4A2;NPM1;NCL;NOLC1;YBX1;PUS7
176	actin nucleation (GO:0045010)	2/21	0.0306918590491623	0.311056818678027	0	0	7.95240976003226	27.7042698253945	SCIN;IQGAP2
177	regulation of cardiac muscle cell proliferation (GO:0060043)	2/21	0.0306918590491623	0.311056818678027	0	0	7.95240976003226	27.7042698253945	TGFBR3;RUNX1
178	zinc ion transport (GO:0006829)	2/21	0.0306918590491623	0.311056818678027	0	0	7.95240976003226	27.7042698253945	SLC39A8;SLC30A10
179	negative regulation of translation (GO:0017148)	4/90	0.0309981319766419	0.31240575466962	0	0	3.52895752895753	12.2589926575652	NCL;EIF4EBP1;YBX1;PUS7
180	toll-like receptor signaling pathway (GO:0002224)	4/91	0.0321001298107182	0.319937205406274	0	0	3.48821728132073	11.9956136824067	CTSL;PLCG2;CD36;HSPD1
181	positive regulation of transport (GO:0051050)	4/91	0.0321001298107182	0.319937205406274	0	0	3.48821728132073	11.9956136824067	SCIN;RAB27A;CHCHD10;LYAR
182	positive regulation of transmembrane receptor protein serine/threonine kinase signaling pathway (GO:0090100)	4/92	0.0332248710150716	0.322919106958635	0	0	3.44840294840295	11.7399380273349	ZEB2;HSP90AB1;FOXD1;C20ORF27
183	amino acid import (GO:0043090)	2/22	0.0334733220627854	0.322919106958635	0	0	7.5544061302682	25.662366832004	SLC7A5;SLC7A8
184	cell projection assembly (GO:0030031)	2/22	0.0334733220627854	0.322919106958635	0	0	7.5544061302682	25.662366832004	SCIN;RAC3
185	chaperone-mediated protein complex assembly (GO:0051131)	2/22	0.0334733220627854	0.322919106958635	0	0	7.5544061302682	25.662366832004	HSP90AB1;HSPD1
186	metallo-sulfur cluster assembly (GO:0031163)	2/22	0.0334733220627854	0.322919106958635	0	0	7.5544061302682	25.662366832004	HSPA9;GLRX5
187	zinc ion transmembrane transport (GO:0071577)	2/22	0.0334733220627854	0.322919106958635	0	0	7.5544061302682	25.662366832004	SLC39A8;SLC30A10
188	ribonucleoprotein complex assembly (GO:0022618)	5/136	0.034002985881474	0.325553009920752	0	0	2.90046748328303	9.80737082518628	BOP1;HSP90AB1;PPAN;RPF2;MDN1
189	regulation of megakaryocyte differentiation (GO:0045652)	3/54	0.0341072721036708	0.325553009920752	0	0	4.45384615384615	15.0461819823822	NFE2;SCIN;RUNX1
190	nucleosome organization (GO:0034728)	4/94	0.0355427504173729	0.337469061857583	0	0	3.37142857142857	11.2505214356749	NFE2;NPM1;SET;HMGA1
191	protein targeting to mitochondrion (GO:0006626)	3/55	0.0357349847168036	0.337517866121014	0	0	4.36797337278106	14.5524497510608	TOMM40;TIMM13;HSPD1
192	regulation of supramolecular fiber organization (GO:1902903)	2/23	0.0363491677535535	0.339761132784511	0	0	7.19430760810071	23.8461366775759	HSPA8;MAP1B
193	positive regulation of interleukin-17 production (GO:0032740)	2/23	0.0363491677535535	0.339761132784511	0	0	7.19430760810071	23.8461366775759	SLC7A5;SPHK1
194	blood vessel morphogenesis (GO:0048514)	3/56	0.037402101295105	0.346017388391638	0	0	4.28534107402032	14.0817524376868	TGFBR3;EGFL7;FLT1
195	mitochondrial transport (GO:0006839)	3/56	0.037402101295105	0.346017388391638	0	0	4.28534107402032	14.0817524376868	TOMM40;ABCB10;TIMM13
196	positive regulation of nucleic acid-templated transcription (GO:1903508)	12/511	0.0385381148281631	0.349393506398998	0	0	1.84317639262589	6.00158053460167	KCNH2;NFE2;DNAJC2;NPM1;LBH;MYC;HMGA1;TCF4;MRPL12;RUNX1;ATF4;KLF1
197	carboxylic acid transport (GO:0046942)	3/57	0.0391084247901802	0.349393506398998	0	0	4.20576923076923	13.6326534279808	SLC7A5;SLC7A8;SLC38A5
198	positive regulation of interferon-gamma production (GO:0032729)	3/57	0.0391084247901802	0.349393506398998	0	0	4.20576923076923	13.6326534279808	SLC7A5;CD226;HSPD1
199	positive regulation of cold-induced thermogenesis (GO:0120162)	4/97	0.0391910128337577	0.349393506398998	0	0	3.26217461701333	10.5671877566086	FABP5;LEPR;ELOVL6;CD36
200	amino acid import across plasma membrane (GO:0089718)	2/24	0.0393164533253861	0.349393506398998	0	0	6.86694531522118	22.222205429201	SLC7A5;SLC7A8
201	axon extension (GO:0048675)	2/24	0.0393164533253861	0.349393506398998	0	0	6.86694531522118	22.222205429201	HSP90AB1;MAP1B
202	dendritic cell differentiation (GO:0097028)	2/24	0.0393164533253861	0.349393506398998	0	0	6.86694531522118	22.222205429201	AXL;DHRS2
203	iron-sulfur cluster assembly (GO:0016226)	2/24	0.0393164533253861	0.349393506398998	0	0	6.86694531522118	22.222205429201	HSPA9;GLRX5
204	positive regulation of transcription, DNA-templated (GO:0045893)	23/1183	0.0395743732995314	0.349961614864483	0	0	1.53473778735632	4.95654850147175	KCNH2;EIF5A;NFE2;ZNF593;NPM1;LMO2;HMGA1;TET1;CHCHD10;YBX1;MRPL12;CTAG2;RUNX1;KLF1;DNAJC2;ZEB2;GAL;LBH;NFIA;MYC;TCF4;LYAR;ATF4
205	regulation of peptidyl-serine phosphorylation (GO:0033135)	4/98	0.0404528928911498	0.354327647299169	0	0	3.22730633368931	10.3519630484924	BCAR3;HSP90AB1;TFRC;DDIT4
206	receptor metabolic process (GO:0043112)	3/58	0.0408537420389286	0.354327647299169	0	0	4.12909090909091	13.2038287697509	TFRC;CD36;RAMP1
207	regulation of phagocytosis (GO:0050764)	3/58	0.0408537420389286	0.354327647299169	0	0	4.12909090909091	13.2038287697509	SPHK1;RAB27A;LYAR
208	positive regulation of protein binding (GO:0032092)	3/58	0.0408537420389286	0.354327647299169	0	0	4.12909090909091	13.2038287697509	TRIB3;RAN;ADD2
209	regulation of epidermal cell differentiation (GO:0045604)	2/25	0.0423722965339237	0.355797441161345	0	0	6.56804930867899	20.7633149330473	CTSL;RUNX1
210	response to reactive oxygen species (GO:0000302)	3/59	0.0426378244113899	0.355797441161345	0	0	4.0551510989011	12.794056553516	GSTP1;HBB;HBA1
211	regulation of mRNA stability (GO:0043488)	5/146	0.0439470240261441	0.355797441161345	0	0	2.69338611248557	8.41621311888538	HSPA8;NPM1;SET;SERBP1;YBX1
212	endothelial cell development (GO:0001885)	2/26	0.0455138746198796	0.355797441161345	0	0	6.29406130268199	19.4470007765455	COL18A1;STC1
213	regulation of telomere maintenance (GO:0032204)	2/26	0.0455138746198796	0.355797441161345	0	0	6.29406130268199	19.4470007765455	MYC;ERCC1
214	positive regulation of interleukin-2 production (GO:0032743)	2/26	0.0455138746198796	0.355797441161345	0	0	6.29406130268199	19.4470007765455	PLCG2;RUNX1
215	regulation of cell population proliferation (GO:0042127)	16/764	0.0458623378631269	0.355797441161345	0	0	1.64446080235554	5.06841076844454	COL18A1;NPM1;FLT1;TFRC;CDCA7L;CDCA7;MATK;HMGA1;TET1;DHRS2;RUNX1;NME1;SCIN;MYC;ALDH1A2;BIRC5
216	positive regulation of transferase activity (GO:0051347)	5/148	0.0461240405260279	0.355797441161345	0	0	2.65544532986393	8.169267719898	FLT1;HSP90AB1;AXL;MYC;TRIB3
217	pattern recognition receptor signaling pathway (GO:0002221)	3/61	0.0463212963890755	0.355797441161345	0	0	3.91492042440318	12.0272363213269	CTSL;PLCG2;CD36
218	positive regulation of DNA biosynthetic process (GO:2000573)	3/61	0.0463212963890755	0.355797441161345	0	0	3.91492042440318	12.0272363213269	CCT3;HSP90AB1;MYC
219	brain development (GO:0007420)	5/150	0.0483642976139109	0.355797441161345	0	0	2.61855118952152	7.93157424460555	VCX3B;VCX3A;DDIT4;VCX;PHGDH
220	protein peptidyl-prolyl isomerization (GO:0000413)	2/27	0.0487384232457067	0.355797441161345	0	0	6.04199233716475	18.2545964165319	FKBP4;PPID
221	positive regulation of erythrocyte differentiation (GO:0045648)	2/27	0.0487384232457067	0.355797441161345	0	0	6.04199233716475	18.2545964165319	FAM210B;ABCB10
222	positive regulation of cell population proliferation (GO:0008284)	11/474	0.0496864108571782	0.355797441161345	0	0	1.81711748774384	5.45502995771132	BST2;TGFBR3;NPM1;FLT1;MYC;SPHK1;CDCA7L;MATK;TET1;BIRC5;NME1
223	amide transport (GO:0042886)	2/28	0.0520432354549029	0.355797441161345	0	0	5.80931329207191	17.1704737532381	SLC38A5;ABCG2
224	cellular zinc ion homeostasis (GO:0006882)	2/28	0.0520432354549029	0.355797441161345	0	0	5.80931329207191	17.1704737532381	SLC39A8;SLC30A10
225	cristae formation (GO:0042407)	2/28	0.0520432354549029	0.355797441161345	0	0	5.80931329207191	17.1704737532381	UQCC3;ATP5MC1
226	regulation of microtubule polymerization or depolymerization (GO:0031110)	2/28	0.0520432354549029	0.355797441161345	0	0	5.80931329207191	17.1704737532381	MAP1B;FKBP4
227	positive regulation of fibroblast proliferation (GO:0048146)	2/28	0.0520432354549029	0.355797441161345	0	0	5.80931329207191	17.1704737532381	MYC;SPHK1
228	intrinsic apoptotic signaling pathway in response to endoplasmic reticulum stress (GO:0070059)	2/29	0.0554256606563733	0.355797441161345	0	0	5.59386973180077	16.181457476773	TRIB3;ATF4
229	MyD88-dependent toll-like receptor signaling pathway (GO:0002755)	2/29	0.0554256606563733	0.355797441161345	0	0	5.59386973180077	16.181457476773	CD36;HSPD1
230	negative regulation of interferon-gamma production (GO:0032689)	2/29	0.0554256606563733	0.355797441161345	0	0	5.59386973180077	16.181457476773	AXL;C1QBP
231	regulation of cell differentiation (GO:0045595)	5/156	0.0554655298306453	0.355797441161345	0	0	2.51373273782022	7.26969882728552	HEMGN;SCIN;HSP90AB1;RUNX1;ATF4
232	ERBB signaling pathway (GO:0038127)	3/66	0.0561896520520003	0.355797441161345	0	0	3.6032967032967	10.3739728819236	MATK;SLC30A10;FAM83A
233	positive regulation of cell cycle (GO:0045787)	3/66	0.0561896520520003	0.355797441161345	0	0	3.6032967032967	10.3739728819236	SPHK1;EIF4EBP1;ASNS
234	mitotic spindle organization (GO:0007052)	5/157	0.0567046049639249	0.355797441161345	0	0	2.49706752345981	7.1663337241301	ABRAXAS1;BIRC5;AURKC;RAN;MAD2L1
235	organonitrogen compound biosynthetic process (GO:1901566)	5/158	0.0579595425424994	0.355797441161345	0	0	2.48062015503876	7.06483114220723	ALAS2;SPHK1;GSTP1;ELOVL6;RHCE
236	positive regulation of intracellular signal transduction (GO:1902533)	12/546	0.0580319269203244	0.355797441161345	0	0	1.71923541787905	4.89425398058227	BST2;BCAR3;FLT1;HSP90AB1;TFRC;AXL;C1QBP;SPHK1;PLCG2;C20ORF27;DDX21;TRIB3
237	cell projection organization (GO:0030030)	2/30	0.0588831036284725	0.355797441161345	0	0	5.39381499726327	15.2763687407715	SCIN;RAC3
238	CENP-A containing chromatin organization (GO:0061641)	2/30	0.0588831036284725	0.355797441161345	0	0	5.39381499726327	15.2763687407715	NPM1;CENPX
239	CENP-A containing nucleosome assembly (GO:0034080)	2/30	0.0588831036284725	0.355797441161345	0	0	5.39381499726327	15.2763687407715	NPM1;CENPX
240	regulation of macrophage activation (GO:0043030)	2/30	0.0588831036284725	0.355797441161345	0	0	5.39381499726327	15.2763687407715	SPHK1;HSPD1
241	long-chain fatty acid biosynthetic process (GO:0042759)	2/30	0.0588831036284725	0.355797441161345	0	0	5.39381499726327	15.2763687407715	GSTP1;ELOVL6
242	zinc ion homeostasis (GO:0055069)	2/30	0.0588831036284725	0.355797441161345	0	0	5.39381499726327	15.2763687407715	SLC39A8;SLC30A10
243	positive regulation of B cell proliferation (GO:0030890)	2/30	0.0588831036284725	0.355797441161345	0	0	5.39381499726327	15.2763687407715	TFRC;CD320
244	regulation of myeloid cell differentiation (GO:0045637)	3/68	0.0603943914729099	0.355797441161345	0	0	3.49207100591716	9.80175105298749	HSPA9;NFE2;RUNX1
245	positive regulation of protein localization to nucleus (GO:1900182)	3/68	0.0603943914729099	0.355797441161345	0	0	3.49207100591716	9.80175105298749	CCT3;TFRC;RAN
246	positive regulation of metabolic process (GO:0009893)	4/113	0.0621180458636492	0.355797441161345	0	0	2.78105628564344	7.72777321412808	FABP5;LEPR;ELOVL6;CD36
247	regulation of cellular pH (GO:0030641)	2/31	0.0624130235100356	0.355797441161345	0	0	5.20755714096974	14.4456662073392	CA2;SLC4A1
248	vitamin transport (GO:0051180)	2/31	0.0624130235100356	0.355797441161345	0	0	5.20755714096974	14.4456662073392	CD320;ABCG2
249	negative regulation of response to biotic stimulus (GO:0002832)	2/31	0.0624130235100356	0.355797441161345	0	0	5.20755714096974	14.4456662073392	C1QBP;LYAR
250	pyrimidine nucleoside transport (GO:0015864)	1/5	0.0640493394683012	0.355797441161345	0	0	18.8291984732824	51.744549762816	SLC29A1
251	R-loop disassembly (GO:0062176)	1/5	0.0640493394683012	0.355797441161345	0	0	18.8291984732824	51.744549762816	DDX21
252	anterograde dendritic transport (GO:0098937)	1/5	0.0640493394683012	0.355797441161345	0	0	18.8291984732824	51.744549762816	KIF5A
253	anterograde dendritic transport of neurotransmitter receptor complex (GO:0098971)	1/5	0.0640493394683012	0.355797441161345	0	0	18.8291984732824	51.744549762816	KIF5A
254	regulation of adenylate cyclase-activating G protein-coupled receptor signaling pathway (GO:0106070)	1/5	0.0640493394683012	0.355797441161345	0	0	18.8291984732824	51.744549762816	MRAP2
255	cadmium ion transmembrane transport (GO:0070574)	1/5	0.0640493394683012	0.355797441161345	0	0	18.8291984732824	51.744549762816	SLC39A8
256	cadmium ion transport (GO:0015691)	1/5	0.0640493394683012	0.355797441161345	0	0	18.8291984732824	51.744549762816	SLC39A8
257	carbon dioxide transport (GO:0015670)	1/5	0.0640493394683012	0.355797441161345	0	0	18.8291984732824	51.744549762816	CA2
258	cardiac muscle cell proliferation (GO:0060038)	1/5	0.0640493394683012	0.355797441161345	0	0	18.8291984732824	51.744549762816	TGFBR3
259	regulation of dendritic cell cytokine production (GO:0002730)	1/5	0.0640493394683012	0.355797441161345	0	0	18.8291984732824	51.744549762816	PLCG2
260	regulation of fever generation (GO:0031620)	1/5	0.0640493394683012	0.355797441161345	0	0	18.8291984732824	51.744549762816	PTGER3
261	regulation of kidney development (GO:0090183)	1/5	0.0640493394683012	0.355797441161345	0	0	18.8291984732824	51.744549762816	FOXD1
262	CRD-mediated mRNA stabilization (GO:0070934)	1/5	0.0640493394683012	0.355797441161345	0	0	18.8291984732824	51.744549762816	YBX1
263	regulation of natural killer cell differentiation (GO:0032823)	1/5	0.0640493394683012	0.355797441161345	0	0	18.8291984732824	51.744549762816	AXL
264	disaccharide biosynthetic process (GO:0046351)	1/5	0.0640493394683012	0.355797441161345	0	0	18.8291984732824	51.744549762816	SLC2A1
265	embryonic viscerocranium morphogenesis (GO:0048703)	1/5	0.0640493394683012	0.355797441161345	0	0	18.8291984732824	51.744549762816	MTHFD1L
266	regulation of protein import (GO:1904589)	1/5	0.0640493394683012	0.355797441161345	0	0	18.8291984732824	51.744549762816	HSPA8
267	endothelin receptor signaling pathway (GO:0086100)	1/5	0.0640493394683012	0.355797441161345	0	0	18.8291984732824	51.744549762816	BCAR3
268	regulation of ribonuclease activity (GO:0060700)	1/5	0.0640493394683012	0.355797441161345	0	0	18.8291984732824	51.744549762816	NPM1
269	extracellular exosome biogenesis (GO:0097734)	1/5	0.0640493394683012	0.355797441161345	0	0	18.8291984732824	51.744549762816	RAB27A
270	gastro-intestinal system smooth muscle contraction (GO:0014831)	1/5	0.0640493394683012	0.355797441161345	0	0	18.8291984732824	51.744549762816	PTGER3
271	glucose import across plasma membrane (GO:0098708)	1/5	0.0640493394683012	0.355797441161345	0	0	18.8291984732824	51.744549762816	SLC2A1
272	glucosylceramide metabolic process (GO:0006678)	1/5	0.0640493394683012	0.355797441161345	0	0	18.8291984732824	51.744549762816	UGCG
273	glucuronate catabolic process (GO:0006064)	1/5	0.0640493394683012	0.355797441161345	0	0	18.8291984732824	51.744549762816	SORD
274	glucuronate catabolic process to xylulose 5-phosphate (GO:0019640)	1/5	0.0640493394683012	0.355797441161345	0	0	18.8291984732824	51.744549762816	SORD
275	hemoglobin metabolic process (GO:0020027)	1/5	0.0640493394683012	0.355797441161345	0	0	18.8291984732824	51.744549762816	ALAS2
276	response to prostaglandin (GO:0034694)	1/5	0.0640493394683012	0.355797441161345	0	0	18.8291984732824	51.744549762816	TGFBR3
277	ribosome localization (GO:0033750)	1/5	0.0640493394683012	0.355797441161345	0	0	18.8291984732824	51.744549762816	RAN
278	rRNA transport (GO:0051029)	1/5	0.0640493394683012	0.355797441161345	0	0	18.8291984732824	51.744549762816	NPM1
279	striated muscle cell proliferation (GO:0014855)	1/5	0.0640493394683012	0.355797441161345	0	0	18.8291984732824	51.744549762816	TGFBR3
280	mature ribosome assembly (GO:0042256)	1/5	0.0640493394683012	0.355797441161345	0	0	18.8291984732824	51.744549762816	C1QBP
281	meiotic mismatch repair (GO:0000710)	1/5	0.0640493394683012	0.355797441161345	0	0	18.8291984732824	51.744549762816	ERCC1
282	membrane repolarization during ventricular cardiac muscle cell action potential (GO:0098915)	1/5	0.0640493394683012	0.355797441161345	0	0	18.8291984732824	51.744549762816	KCNH2
283	uridine transport (GO:0015862)	1/5	0.0640493394683012	0.355797441161345	0	0	18.8291984732824	51.744549762816	SLC29A1
284	xylulose 5-phosphate biosynthetic process (GO:1901159)	1/5	0.0640493394683012	0.355797441161345	0	0	18.8291984732824	51.744549762816	SORD
285	negative regulation of CD4-positive, alpha-beta T cell differentiation (GO:0043371)	1/5	0.0640493394683012	0.355797441161345	0	0	18.8291984732824	51.744549762816	RUNX1
286	negative regulation of ceramide biosynthetic process (GO:1900060)	1/5	0.0640493394683012	0.355797441161345	0	0	18.8291984732824	51.744549762816	SPHK1
287	negative regulation of heterochromatin assembly (GO:0031452)	1/5	0.0640493394683012	0.355797441161345	0	0	18.8291984732824	51.744549762816	TET1
288	negative regulation of RNA polymerase II regulatory region sequence-specific DNA binding (GO:1903026)	1/5	0.0640493394683012	0.355797441161345	0	0	18.8291984732824	51.744549762816	ZNF593
289	negative regulation of sphingolipid biosynthetic process (GO:0090155)	1/5	0.0640493394683012	0.355797441161345	0	0	18.8291984732824	51.744549762816	SPHK1
290	negative regulation of vascular endothelial cell proliferation (GO:1905563)	1/5	0.0640493394683012	0.355797441161345	0	0	18.8291984732824	51.744549762816	FLT1
291	nucleoside transport (GO:0015858)	1/5	0.0640493394683012	0.355797441161345	0	0	18.8291984732824	51.744549762816	SLC29A1
292	peripheral nervous system neuron differentiation (GO:0048934)	1/5	0.0640493394683012	0.355797441161345	0	0	18.8291984732824	51.744549762816	RUNX1
293	PML body organization (GO:0030578)	1/5	0.0640493394683012	0.355797441161345	0	0	18.8291984732824	51.744549762816	SERBP1
294	positive regulation of CD8-positive, alpha-beta T cell differentiation (GO:0043378)	1/5	0.0640493394683012	0.355797441161345	0	0	18.8291984732824	51.744549762816	RUNX1
295	positive regulation of feeding behavior (GO:2000253)	1/5	0.0640493394683012	0.355797441161345	0	0	18.8291984732824	51.744549762816	SGIP1
296	positive regulation of heat generation (GO:0031652)	1/5	0.0640493394683012	0.355797441161345	0	0	18.8291984732824	51.744549762816	PTGER3
297	positive regulation of intrinsic apoptotic signaling pathway by p53 class mediator (GO:1902255)	1/5	0.0640493394683012	0.355797441161345	0	0	18.8291984732824	51.744549762816	EIF5A
298	positive regulation of leukocyte mediated immunity (GO:0002705)	1/5	0.0640493394683012	0.355797441161345	0	0	18.8291984732824	51.744549762816	PLCG2
299	positive regulation of MHC class I biosynthetic process (GO:0045345)	1/5	0.0640493394683012	0.355797441161345	0	0	18.8291984732824	51.744549762816	HSPH1
300	proline transmembrane transport (GO:0035524)	1/5	0.0640493394683012	0.355797441161345	0	0	18.8291984732824	51.744549762816	SLC7A8
301	protein lipoylation (GO:0009249)	1/5	0.0640493394683012	0.355797441161345	0	0	18.8291984732824	51.744549762816	GCSH
302	cellular response to light stimulus (GO:0071482)	3/70	0.0647421522186014	0.355797441161345	0	0	3.38748564867968	9.27270940649653	NPM1;MYC;ATF4
303	positive regulation of cell-substrate adhesion (GO:0010811)	3/70	0.0647421522186014	0.355797441161345	0	0	3.38748564867968	9.27270940649653	C1QBP;RAC3;CD36
304	cellular amide metabolic process (GO:0043603)	4/115	0.0653899343523081	0.355797441161345	0	0	2.73066889283105	7.44759067945891	ST6GAL1;MTHFD1L;MTHFD2;ATF4
305	protein transmembrane import into intracellular organelle (GO:0044743)	2/32	0.0660129328420154	0.355797441161345	0	0	5.03371647509579	13.6811611828939	TOMM40;HSPD1
306	cellular response to topologically incorrect protein (GO:0035967)	2/32	0.0660129328420154	0.355797441161345	0	0	5.03371647509579	13.6811611828939	HSPA9;HSPA8
307	chromatin remodeling at centromere (GO:0031055)	2/32	0.0660129328420154	0.355797441161345	0	0	5.03371647509579	13.6811611828939	NPM1;CENPX
308	long-chain fatty acid transport (GO:0015909)	2/32	0.0660129328420154	0.355797441161345	0	0	5.03371647509579	13.6811611828939	FABP5;CD36
309	superoxide metabolic process (GO:0006801)	2/32	0.0660129328420154	0.355797441161345	0	0	5.03371647509579	13.6811611828939	PRDX1;SOD3
310	peptidyl-proline modification (GO:0018208)	2/32	0.0660129328420154	0.355797441161345	0	0	5.03371647509579	13.6811611828939	FKBP4;PPID
311	positive regulation of interleukin-10 production (GO:0032733)	2/32	0.0660129328420154	0.355797441161345	0	0	5.03371647509579	13.6811611828939	PLCG2;HSPD1
312	regulation of hematopoietic stem cell differentiation (GO:1902036)	3/71	0.0669687578060449	0.355797441161345	0	0	3.3375	9.02302827027659	LMO2;PUS7;RUNX1
313	actin filament bundle assembly (GO:0051017)	2/33	0.0696803966155462	0.355797441161345	0	0	4.8710913360524	12.9757896999443	ESPN;ADD2
314	actin filament bundle organization (GO:0061572)	2/33	0.0696803966155462	0.355797441161345	0	0	4.8710913360524	12.9757896999443	ESPN;ADD2
315	regulation of interleukin-17 production (GO:0032660)	2/33	0.0696803966155462	0.355797441161345	0	0	4.8710913360524	12.9757896999443	SLC7A5;SPHK1
316	vasculogenesis (GO:0001570)	2/33	0.0696803966155462	0.355797441161345	0	0	4.8710913360524	12.9757896999443	TGFBR3;EGFL7
317	neuron projection extension (GO:1990138)	2/33	0.0696803966155462	0.355797441161345	0	0	4.8710913360524	12.9757896999443	HSP90AB1;MAP1B
318	regulation of actin filament-based process (GO:0032970)	3/73	0.0715255277614805	0.355797441161345	0	0	3.24181318681319	8.55093343526977	BST2;RAC3;IQGAP2
319	neurotransmitter transport (GO:0006836)	3/73	0.0715255277614805	0.355797441161345	0	0	3.24181318681319	8.55093343526977	HSPA8;SLC17A7;SLC29A1
320	positive regulation of cysteine-type endopeptidase activity involved in apoptotic process (GO:0043280)	4/119	0.0721979958766998	0.355797441161345	0	0	2.63515192210844	6.92608308577184	MYC;CYCS;HSPE1;HSPD1
321	cellular response to vascular endothelial growth factor stimulus (GO:0035924)	2/34	0.0734130313074018	0.355797441161345	0	0	4.71863026819923	12.3234287692236	FLT1;SPHK1
322	regulation of keratinocyte differentiation (GO:0045616)	2/34	0.0734130313074018	0.355797441161345	0	0	4.71863026819923	12.3234287692236	CTSL;RUNX1
323	regulation of transmembrane transport (GO:0034762)	2/34	0.0734130313074018	0.355797441161345	0	0	4.71863026819923	12.3234287692236	SLC2A1;TRIB3
324	secondary alcohol biosynthetic process (GO:1902653)	2/34	0.0734130313074018	0.355797441161345	0	0	4.71863026819923	12.3234287692236	HMGCS1;MSMO1
325	positive regulation of interleukin-12 production (GO:0032735)	2/34	0.0734130313074018	0.355797441161345	0	0	4.71863026819923	12.3234287692236	PLCG2;HSPD1
326	positive regulation of telomerase activity (GO:0051973)	2/34	0.0734130313074018	0.355797441161345	0	0	4.71863026819923	12.3234287692236	HSP90AB1;MYC
327	sphingolipid biosynthetic process (GO:0030148)	3/74	0.0738549115357292	0.355797441161345	0	0	3.19599133261105	8.32764365369432	ST8SIA1;SPHK1;ELOVL6
328	regulation of hematopoietic progenitor cell differentiation (GO:1901532)	3/75	0.0762177618018539	0.355797441161345	0	0	3.15144230769231	8.1123190910083	LMO2;PUS7;RUNX1
329	activation of cysteine-type endopeptidase activity involved in apoptotic process by cytochrome c (GO:0008635)	1/6	0.0763601439895147	0.355797441161345	0	0	15.0625954198473	38.7454297644861	CYCS
330	amylin receptor signaling pathway (GO:0097647)	1/6	0.0763601439895147	0.355797441161345	0	0	15.0625954198473	38.7454297644861	RAMP1
331	axo-dendritic transport (GO:0008088)	1/6	0.0763601439895147	0.355797441161345	0	0	15.0625954198473	38.7454297644861	HSPA8
332	cellular response to bacterial lipopeptide (GO:0071221)	1/6	0.0763601439895147	0.355797441161345	0	0	15.0625954198473	38.7454297644861	CD36
333	regulation of glucagon secretion (GO:0070092)	1/6	0.0763601439895147	0.355797441161345	0	0	15.0625954198473	38.7454297644861	AIMP1
334	regulation of immunoglobulin mediated immune response (GO:0002889)	1/6	0.0763601439895147	0.355797441161345	0	0	15.0625954198473	38.7454297644861	CD226
335	cholesterol import (GO:0070508)	1/6	0.0763601439895147	0.355797441161345	0	0	15.0625954198473	38.7454297644861	CD36
336	cobalamin transport (GO:0015889)	1/6	0.0763601439895147	0.355797441161345	0	0	15.0625954198473	38.7454297644861	CD320
337	regulation of NK T cell activation (GO:0051133)	1/6	0.0763601439895147	0.355797441161345	0	0	15.0625954198473	38.7454297644861	HSPH1
338	regulation of protein depolymerization (GO:1901879)	1/6	0.0763601439895147	0.355797441161345	0	0	15.0625954198473	38.7454297644861	MAP1B
339	regulation of t-circle formation (GO:1904429)	1/6	0.0763601439895147	0.355797441161345	0	0	15.0625954198473	38.7454297644861	ERCC1
340	regulation of translational elongation (GO:0006448)	1/6	0.0763601439895147	0.355797441161345	0	0	15.0625954198473	38.7454297644861	EIF5A
341	response to angiotensin (GO:1990776)	1/6	0.0763601439895147	0.355797441161345	0	0	15.0625954198473	38.7454297644861	SLC30A10
342	response to gonadotropin (GO:0034698)	1/6	0.0763601439895147	0.355797441161345	0	0	15.0625954198473	38.7454297644861	TGFBR3
343	hexose import across plasma membrane (GO:0140271)	1/6	0.0763601439895147	0.355797441161345	0	0	15.0625954198473	38.7454297644861	SLC2A1
344	sialylation (GO:0097503)	1/6	0.0763601439895147	0.355797441161345	0	0	15.0625954198473	38.7454297644861	ST6GAL1
345	sterol import (GO:0035376)	1/6	0.0763601439895147	0.355797441161345	0	0	15.0625954198473	38.7454297644861	CD36
346	transmembrane receptor protein tyrosine phosphatase signaling pathway (GO:0007185)	1/6	0.0763601439895147	0.355797441161345	0	0	15.0625954198473	38.7454297644861	PTPRF
347	tRNA pseudouridine synthesis (GO:0031119)	1/6	0.0763601439895147	0.355797441161345	0	0	15.0625954198473	38.7454297644861	PUS7
348	ventricular compact myocardium morphogenesis (GO:0003223)	1/6	0.0763601439895147	0.355797441161345	0	0	15.0625954198473	38.7454297644861	TGFBR3
349	xenobiotic transport across blood-brain barrier (GO:1990962)	1/6	0.0763601439895147	0.355797441161345	0	0	15.0625954198473	38.7454297644861	ABCG2
350	negative regulation of actin filament depolymerization (GO:0030835)	1/6	0.0763601439895147	0.355797441161345	0	0	15.0625954198473	38.7454297644861	SCIN
351	negative regulation of amyloid precursor protein biosynthetic process (GO:0042985)	1/6	0.0763601439895147	0.355797441161345	0	0	15.0625954198473	38.7454297644861	ITM2A
352	negative regulation of erythrocyte differentiation (GO:0045647)	1/6	0.0763601439895147	0.355797441161345	0	0	15.0625954198473	38.7454297644861	HSPA9
353	negative regulation of SMAD protein signal transduction (GO:0060392)	1/6	0.0763601439895147	0.355797441161345	0	0	15.0625954198473	38.7454297644861	VEPH1
354	neurotransmitter loading into synaptic vesicle (GO:0098700)	1/6	0.0763601439895147	0.355797441161345	0	0	15.0625954198473	38.7454297644861	SLC17A7
355	oxygen homeostasis (GO:0032364)	1/6	0.0763601439895147	0.355797441161345	0	0	15.0625954198473	38.7454297644861	ALAS2
356	peripheral nervous system neuron development (GO:0048935)	1/6	0.0763601439895147	0.355797441161345	0	0	15.0625954198473	38.7454297644861	RUNX1
357	positive regulation of fever generation (GO:0031622)	1/6	0.0763601439895147	0.355797441161345	0	0	15.0625954198473	38.7454297644861	PTGER3
358	positive regulation of granulocyte differentiation (GO:0030854)	1/6	0.0763601439895147	0.355797441161345	0	0	15.0625954198473	38.7454297644861	RUNX1
359	positive regulation of I-kappaB phosphorylation (GO:1903721)	1/6	0.0763601439895147	0.355797441161345	0	0	15.0625954198473	38.7454297644861	PLCG2
360	positive regulation of immune response to tumor cell (GO:0002839)	1/6	0.0763601439895147	0.355797441161345	0	0	15.0625954198473	38.7454297644861	HSPD1
361	positive regulation of natural killer cell mediated cytotoxicity directed against tumor cell target (GO:0002860)	1/6	0.0763601439895147	0.355797441161345	0	0	15.0625954198473	38.7454297644861	CD226
362	positive regulation of natural killer cell mediated immune response to tumor cell (GO:0002857)	1/6	0.0763601439895147	0.355797441161345	0	0	15.0625954198473	38.7454297644861	CD226
363	positive regulation of protein glycosylation (GO:0060050)	1/6	0.0763601439895147	0.355797441161345	0	0	15.0625954198473	38.7454297644861	RAMP1
364	positive regulation of T cell mediated immune response to tumor cell (GO:0002842)	1/6	0.0763601439895147	0.355797441161345	0	0	15.0625954198473	38.7454297644861	HSPD1
365	positive regulation of tau-protein kinase activity (GO:1902949)	1/6	0.0763601439895147	0.355797441161345	0	0	15.0625954198473	38.7454297644861	HSP90AB1
366	protein geranylgeranylation (GO:0018344)	1/6	0.0763601439895147	0.355797441161345	0	0	15.0625954198473	38.7454297644861	RABGGTB
367	cholesterol biosynthetic process (GO:0006695)	2/35	0.0772085039944541	0.355797441161345	0	0	4.57540926506444	11.7187471807467	HMGCS1;MSMO1
368	positive regulation of cell cycle G1/S phase transition (GO:1902808)	2/35	0.0772085039944541	0.355797441161345	0	0	4.57540926506444	11.7187471807467	PLCG2;FAM83D
369	positive regulation of immunoglobulin production (GO:0002639)	2/35	0.0772085039944541	0.355797441161345	0	0	4.57540926506444	11.7187471807467	C17ORF99;TFRC
370	cellular response to hormone stimulus (GO:0032870)	3/76	0.0786136703978672	0.355797441161345	0	0	3.10811380400422	7.90458508501453	CTSL;LMO2;RAMP1
371	regulation of cell cycle G1/S phase transition (GO:1902806)	2/36	0.0810645313947092	0.355797441161345	0	0	4.44061302681992	11.1570835596487	PLCG2;FAM83D
372	cyclic-nucleotide-mediated signaling (GO:0019935)	2/36	0.0810645313947092	0.355797441161345	0	0	4.44061302681992	11.1570835596487	GAL;CD36
373	positive regulation of substrate adhesion-dependent cell spreading (GO:1900026)	2/36	0.0810645313947092	0.355797441161345	0	0	4.44061302681992	11.1570835596487	C1QBP;RAC3
374	positive regulation of developmental process (GO:0051094)	5/177	0.0847908609249216	0.355797441161345	0	0	2.20445736434109	5.43964737847513	HSP90AB1;FOXD1;TFRC;C1QBP;PLD6
375	centromere complex assembly (GO:0034508)	2/37	0.0849788790295766	0.355797441161345	0	0	4.31351943076081	10.6343460650093	NPM1;CENPX
376	regulation of intracellular pH (GO:0051453)	2/37	0.0849788790295766	0.355797441161345	0	0	4.31351943076081	10.6343460650093	CA2;SLC4A1
377	regulation of transport (GO:0051049)	2/37	0.0849788790295766	0.355797441161345	0	0	4.31351943076081	10.6343460650093	YRDC;LEPR
378	glutamine family amino acid metabolic process (GO:0009064)	2/37	0.0849788790295766	0.355797441161345	0	0	4.31351943076081	10.6343460650093	OAT;SLC39A8
379	tRNA transport (GO:0051031)	2/37	0.0849788790295766	0.355797441161345	0	0	4.31351943076081	10.6343460650093	YBX1;RAN
380	negative regulation of endothelial cell proliferation (GO:0001937)	2/37	0.0849788790295766	0.355797441161345	0	0	4.31351943076081	10.6343460650093	AIMP1;FLT1
381	negative regulation of stress-activated MAPK cascade (GO:0032873)	2/37	0.0849788790295766	0.355797441161345	0	0	4.31351943076081	10.6343460650093	GSTP1;MYC
382	adenylate cyclase-activating dopamine receptor signaling pathway (GO:0007191)	1/7	0.0885096308188427	0.355797441161345	0	0	12.5515267175573	30.432982817897	GNAL
383	ammonium transport (GO:0015696)	1/7	0.0885096308188427	0.355797441161345	0	0	12.5515267175573	30.432982817897	RHCE
384	angiotensin-activated signaling pathway (GO:0038166)	1/7	0.0885096308188427	0.355797441161345	0	0	12.5515267175573	30.432982817897	CA2
385	receptor-mediated endocytosis of virus by host cell (GO:0019065)	1/7	0.0885096308188427	0.355797441161345	0	0	12.5515267175573	30.432982817897	CTSL
386	arginine catabolic process (GO:0006527)	1/7	0.0885096308188427	0.355797441161345	0	0	12.5515267175573	30.432982817897	OAT
387	regulation of bone remodeling (GO:0046850)	1/7	0.0885096308188427	0.355797441161345	0	0	12.5515267175573	30.432982817897	LEPR
388	regulation of CD8-positive, alpha-beta T cell differentiation (GO:0043376)	1/7	0.0885096308188427	0.355797441161345	0	0	12.5515267175573	30.432982817897	RUNX1
389	calcitonin family receptor signaling pathway (GO:0097646)	1/7	0.0885096308188427	0.355797441161345	0	0	12.5515267175573	30.432982817897	RAMP1
390	cation homeostasis (GO:0055080)	1/7	0.0885096308188427	0.355797441161345	0	0	12.5515267175573	30.432982817897	SLC7A8
391	cellular ion homeostasis (GO:0006873)	1/7	0.0885096308188427	0.355797441161345	0	0	12.5515267175573	30.432982817897	SLC4A1
392	regulation of growth hormone secretion (GO:0060123)	1/7	0.0885096308188427	0.355797441161345	0	0	12.5515267175573	30.432982817897	CHD7
393	regulation of I-kappaB phosphorylation (GO:1903719)	1/7	0.0885096308188427	0.355797441161345	0	0	12.5515267175573	30.432982817897	PLCG2
394	regulation of MDA-5 signaling pathway (GO:0039533)	1/7	0.0885096308188427	0.355797441161345	0	0	12.5515267175573	30.432982817897	C1QBP
395	regulation of MHC class I biosynthetic process (GO:0045343)	1/7	0.0885096308188427	0.355797441161345	0	0	12.5515267175573	30.432982817897	HSPH1
396	definitive hemopoiesis (GO:0060216)	1/7	0.0885096308188427	0.355797441161345	0	0	12.5515267175573	30.432982817897	TGFBR3
397	dendrite arborization (GO:0140059)	1/7	0.0885096308188427	0.355797441161345	0	0	12.5515267175573	30.432982817897	PHACTR1
398	dense core granule cytoskeletal transport (GO:0099519)	1/7	0.0885096308188427	0.355797441161345	0	0	12.5515267175573	30.432982817897	KIF5A
399	regulation of NAD(P)H oxidase activity (GO:0033860)	1/7	0.0885096308188427	0.355797441161345	0	0	12.5515267175573	30.432982817897	RFK
400	regulation of natural killer cell cytokine production (GO:0002727)	1/7	0.0885096308188427	0.355797441161345	0	0	12.5515267175573	30.432982817897	CD226
401	regulation of natural killer cell mediated cytotoxicity directed against tumor cell target (GO:0002858)	1/7	0.0885096308188427	0.355797441161345	0	0	12.5515267175573	30.432982817897	CD226
402	regulation of potassium ion export across plasma membrane (GO:1903764)	1/7	0.0885096308188427	0.355797441161345	0	0	12.5515267175573	30.432982817897	KCNH2
403	establishment of centrosome localization (GO:0051660)	1/7	0.0885096308188427	0.355797441161345	0	0	12.5515267175573	30.432982817897	MAD2L1
404	fatty acid elongation, monounsaturated fatty acid (GO:0034625)	1/7	0.0885096308188427	0.355797441161345	0	0	12.5515267175573	30.432982817897	ELOVL6
405	fatty acid elongation, polyunsaturated fatty acid (GO:0034626)	1/7	0.0885096308188427	0.355797441161345	0	0	12.5515267175573	30.432982817897	ELOVL6
406	fatty acid elongation, saturated fatty acid (GO:0019367)	1/7	0.0885096308188427	0.355797441161345	0	0	12.5515267175573	30.432982817897	ELOVL6
407	fatty acid elongation, unsaturated fatty acid (GO:0019368)	1/7	0.0885096308188427	0.355797441161345	0	0	12.5515267175573	30.432982817897	ELOVL6
408	flavin-containing compound metabolic process (GO:0042726)	1/7	0.0885096308188427	0.355797441161345	0	0	12.5515267175573	30.432982817897	RFK
409	regulation of T cell mediated immune response to tumor cell (GO:0002840)	1/7	0.0885096308188427	0.355797441161345	0	0	12.5515267175573	30.432982817897	HSPD1
410	gas homeostasis (GO:0033483)	1/7	0.0885096308188427	0.355797441161345	0	0	12.5515267175573	30.432982817897	ALAS2
411	regulation of transforming growth factor beta activation (GO:1901388)	1/7	0.0885096308188427	0.355797441161345	0	0	12.5515267175573	30.432982817897	HSP90AB1
412	glutamine transport (GO:0006868)	1/7	0.0885096308188427	0.355797441161345	0	0	12.5515267175573	30.432982817897	SLC38A5
413	glycosylceramide biosynthetic process (GO:0046476)	1/7	0.0885096308188427	0.355797441161345	0	0	12.5515267175573	30.432982817897	UGCG
414	heart trabecula formation (GO:0060347)	1/7	0.0885096308188427	0.355797441161345	0	0	12.5515267175573	30.432982817897	TGFBR3
415	hemostasis (GO:0007599)	1/7	0.0885096308188427	0.355797441161345	0	0	12.5515267175573	30.432982817897	NFE2
416	riboflavin metabolic process (GO:0006771)	1/7	0.0885096308188427	0.355797441161345	0	0	12.5515267175573	30.432982817897	RFK
417	serine transport (GO:0032329)	1/7	0.0885096308188427	0.355797441161345	0	0	12.5515267175573	30.432982817897	SLC38A5
418	iron import into cell (GO:0033212)	1/7	0.0885096308188427	0.355797441161345	0	0	12.5515267175573	30.432982817897	SLC39A8
419	L-alanine transport (GO:0015808)	1/7	0.0885096308188427	0.355797441161345	0	0	12.5515267175573	30.432982817897	SLC38A5
420	maintenance of synapse structure (GO:0099558)	1/7	0.0885096308188427	0.355797441161345	0	0	12.5515267175573	30.432982817897	CHCHD10
421	tRNA threonylcarbamoyladenosine metabolic process (GO:0070525)	1/7	0.0885096308188427	0.355797441161345	0	0	12.5515267175573	30.432982817897	CTAG2
422	vitamin A metabolic process (GO:0006776)	1/7	0.0885096308188427	0.355797441161345	0	0	12.5515267175573	30.432982817897	ALDH1A2
423	zinc ion import across plasma membrane (GO:0071578)	1/7	0.0885096308188427	0.355797441161345	0	0	12.5515267175573	30.432982817897	SLC39A8
424	mRNA pseudouridine synthesis (GO:1990481)	1/7	0.0885096308188427	0.355797441161345	0	0	12.5515267175573	30.432982817897	PUS7
425	mRNA transcription by RNA polymerase II (GO:0042789)	1/7	0.0885096308188427	0.355797441161345	0	0	12.5515267175573	30.432982817897	ATF4
426	negative regulation of acute inflammatory response (GO:0002674)	1/7	0.0885096308188427	0.355797441161345	0	0	12.5515267175573	30.432982817897	GSTP1
427	negative regulation of dendritic cell apoptotic process (GO:2000669)	1/7	0.0885096308188427	0.355797441161345	0	0	12.5515267175573	30.432982817897	AXL
428	negative regulation of digestive system process (GO:0060457)	1/7	0.0885096308188427	0.355797441161345	0	0	12.5515267175573	30.432982817897	PTGER3
429	negative regulation of protein kinase activity by regulation of protein phosphorylation (GO:0044387)	1/7	0.0885096308188427	0.355797441161345	0	0	12.5515267175573	30.432982817897	NPM1
430	negative regulation of RIG-I signaling pathway (GO:0039536)	1/7	0.0885096308188427	0.355797441161345	0	0	12.5515267175573	30.432982817897	C1QBP
431	negative regulation of telomere capping (GO:1904354)	1/7	0.0885096308188427	0.355797441161345	0	0	12.5515267175573	30.432982817897	ERCC1
432	neuron projection arborization (GO:0140058)	1/7	0.0885096308188427	0.355797441161345	0	0	12.5515267175573	30.432982817897	PHACTR1
433	nose development (GO:0043584)	1/7	0.0885096308188427	0.355797441161345	0	0	12.5515267175573	30.432982817897	CHD7
434	parallel actin filament bundle assembly (GO:0030046)	1/7	0.0885096308188427	0.355797441161345	0	0	12.5515267175573	30.432982817897	ESPN
435	polyamine biosynthetic process (GO:0006596)	1/7	0.0885096308188427	0.355797441161345	0	0	12.5515267175573	30.432982817897	SRM
436	positive regulation of interleukin-23 production (GO:0032747)	1/7	0.0885096308188427	0.355797441161345	0	0	12.5515267175573	30.432982817897	PLCG2
437	positive regulation of mast cell activation (GO:0033005)	1/7	0.0885096308188427	0.355797441161345	0	0	12.5515267175573	30.432982817897	CD226
438	positive regulation of mitotic cell cycle spindle assembly checkpoint (GO:0090267)	1/7	0.0885096308188427	0.355797441161345	0	0	12.5515267175573	30.432982817897	MAD2L1
439	positive regulation of natural killer cell cytokine production (GO:0002729)	1/7	0.0885096308188427	0.355797441161345	0	0	12.5515267175573	30.432982817897	CD226
440	positive regulation of NK T cell activation (GO:0051135)	1/7	0.0885096308188427	0.355797441161345	0	0	12.5515267175573	30.432982817897	HSPH1
441	positive regulation of pinocytosis (GO:0048549)	1/7	0.0885096308188427	0.355797441161345	0	0	12.5515267175573	30.432982817897	AXL
442	positive regulation of spindle checkpoint (GO:0090232)	1/7	0.0885096308188427	0.355797441161345	0	0	12.5515267175573	30.432982817897	MAD2L1
443	positive regulation of trophoblast cell migration (GO:1901165)	1/7	0.0885096308188427	0.355797441161345	0	0	12.5515267175573	30.432982817897	C1QBP
444	protein localization to cytoplasmic stress granule (GO:1903608)	1/7	0.0885096308188427	0.355797441161345	0	0	12.5515267175573	30.432982817897	YBX1
445	positive regulation of cell adhesion (GO:0045785)	3/80	0.0885195084255219	0.355797441161345	0	0	2.94605394605395	7.14280300005003	MAGI1;C1QBP;RAC3
446	microtubule cytoskeleton organization involved in mitosis (GO:1902850)	4/128	0.0887723911120916	0.355797441161345	0	0	2.44276995889899	5.91560614819905	BIRC5;AURKC;RAN;MAD2L1
447	regulation of cell communication (GO:0010646)	2/38	0.0889493602903363	0.355797441161345	0	0	4.19348659003831	10.1469294177866	UGCG;VEPH1
448	histone exchange (GO:0043486)	2/38	0.0889493602903363	0.355797441161345	0	0	4.19348659003831	10.1469294177866	NPM1;CENPX
449	sterol biosynthetic process (GO:0016126)	2/38	0.0889493602903363	0.355797441161345	0	0	4.19348659003831	10.1469294177866	HMGCS1;MSMO1
450	tRNA aminoacylation (GO:0043039)	2/38	0.0889493602903363	0.355797441161345	0	0	4.19348659003831	10.1469294177866	AIMP1;PPA1
451	ncRNA export from nucleus (GO:0097064)	2/38	0.0889493602903363	0.355797441161345	0	0	4.19348659003831	10.1469294177866	NPM1;RAN
452	activation of cysteine-type endopeptidase activity involved in apoptotic process (GO:0006919)	3/81	0.0910743749583929	0.362603658279454	0	0	2.90813609467456	6.96812324118399	CYCS;HSPE1;HSPD1
453	regulation of cellular component biogenesis (GO:0044087)	2/39	0.0929738355998684	0.362603658279454	0	0	4.07994201097649	9.69164587595256	HSPA8;CD36
454	DNA replication-independent nucleosome assembly (GO:0006336)	2/39	0.0929738355998684	0.362603658279454	0	0	4.07994201097649	9.69164587595256	NPM1;CENPX
455	regulation of peptidyl-threonine phosphorylation (GO:0010799)	2/39	0.0929738355998684	0.362603658279454	0	0	4.07994201097649	9.69164587595256	SPHK1;DDIT4
456	positive regulation of protein ubiquitination (GO:0031398)	3/82	0.0936597291777936	0.362603658279454	0	0	2.87117818889971	6.79919964842781	CENPX;SPHK1;TRIB3
457	epidermis development (GO:0008544)	3/83	0.0962751256857271	0.362603658279454	0	0	2.83514423076923	6.63578348655801	UGCG;FABP5;YBX1
458	carboxylic acid metabolic process (GO:0019752)	2/40	0.0970502115605694	0.362603658279454	0	0	3.97237346239161	9.26566751875396	ST6GAL1;SLC2A1
459	ribosomal small subunit biogenesis (GO:0042274)	2/40	0.0970502115605694	0.362603658279454	0	0	3.97237346239161	9.26566751875396	NPM1;WDR3
460	protein localization to presynapse (GO:1905383)	1/8	0.100499905288097	0.362603658279454	0	0	10.7579062159215	24.7173491191159	KIF5A
461	ammonium transmembrane transport (GO:0072488)	1/8	0.100499905288097	0.362603658279454	0	0	10.7579062159215	24.7173491191159	RHCE
462	anterograde axonal protein transport (GO:0099641)	1/8	0.100499905288097	0.362603658279454	0	0	10.7579062159215	24.7173491191159	KIF5A
463	aromatic compound biosynthetic process (GO:0019438)	1/8	0.100499905288097	0.362603658279454	0	0	10.7579062159215	24.7173491191159	PSAT1
464	aspartate family amino acid biosynthetic process (GO:0009067)	1/8	0.100499905288097	0.362603658279454	0	0	10.7579062159215	24.7173491191159	ASNS
465	axo-dendritic protein transport (GO:0099640)	1/8	0.100499905288097	0.362603658279454	0	0	10.7579062159215	24.7173491191159	KIF5A
466	regulation of dendritic cell chemotaxis (GO:2000508)	1/8	0.100499905288097	0.362603658279454	0	0	10.7579062159215	24.7173491191159	C1QBP
467	regulation of endodeoxyribonuclease activity (GO:0032071)	1/8	0.100499905288097	0.362603658279454	0	0	10.7579062159215	24.7173491191159	NPM1
468	cellular response to interferon-alpha (GO:0035457)	1/8	0.100499905288097	0.362603658279454	0	0	10.7579062159215	24.7173491191159	AXL
469	regulation of intrinsic apoptotic signaling pathway by p53 class mediator (GO:1902253)	1/8	0.100499905288097	0.362603658279454	0	0	10.7579062159215	24.7173491191159	EIF5A
470	coronary vasculature morphogenesis (GO:0060977)	1/8	0.100499905288097	0.362603658279454	0	0	10.7579062159215	24.7173491191159	TGFBR3
471	depyrimidination (GO:0045008)	1/8	0.100499905288097	0.362603658279454	0	0	10.7579062159215	24.7173491191159	UNG
472	regulation of oxidative stress-induced neuron death (GO:1903203)	1/8	0.100499905288097	0.362603658279454	0	0	10.7579062159215	24.7173491191159	ATF4
473	regulation of pattern recognition receptor signaling pathway (GO:0062207)	1/8	0.100499905288097	0.362603658279454	0	0	10.7579062159215	24.7173491191159	CD36
474	regulation of protein glycosylation (GO:0060049)	1/8	0.100499905288097	0.362603658279454	0	0	10.7579062159215	24.7173491191159	RAMP1
475	fructose metabolic process (GO:0006000)	1/8	0.100499905288097	0.362603658279454	0	0	10.7579062159215	24.7173491191159	SORD
476	fusion of virus membrane with host plasma membrane (GO:0019064)	1/8	0.100499905288097	0.362603658279454	0	0	10.7579062159215	24.7173491191159	CTSL
477	regulation of transcription from RNA polymerase II promoter in response to oxidative stress (GO:0043619)	1/8	0.100499905288097	0.362603658279454	0	0	10.7579062159215	24.7173491191159	ATF4
478	respiratory chain complex III assembly (GO:0017062)	1/8	0.100499905288097	0.362603658279454	0	0	10.7579062159215	24.7173491191159	UQCC3
479	lens fiber cell development (GO:0070307)	1/8	0.100499905288097	0.362603658279454	0	0	10.7579062159215	24.7173491191159	ATF4
480	spermidine metabolic process (GO:0008216)	1/8	0.100499905288097	0.362603658279454	0	0	10.7579062159215	24.7173491191159	SRM
481	lipid import into cell (GO:0140354)	1/8	0.100499905288097	0.362603658279454	0	0	10.7579062159215	24.7173491191159	CD36
482	macromolecule modification (GO:0043412)	1/8	0.100499905288097	0.362603658279454	0	0	10.7579062159215	24.7173491191159	ST6GAL1
483	membrane fusion involved in viral entry into host cell (GO:0039663)	1/8	0.100499905288097	0.362603658279454	0	0	10.7579062159215	24.7173491191159	CTSL
484	mitochondrial respiratory chain complex III assembly (GO:0034551)	1/8	0.100499905288097	0.362603658279454	0	0	10.7579062159215	24.7173491191159	UQCC3
485	ventricular cardiac muscle cell membrane repolarization (GO:0099625)	1/8	0.100499905288097	0.362603658279454	0	0	10.7579062159215	24.7173491191159	KCNH2
486	mitotic spindle elongation (GO:0000022)	1/8	0.100499905288097	0.362603658279454	0	0	10.7579062159215	24.7173491191159	AURKC
487	mitotic spindle midzone assembly (GO:0051256)	1/8	0.100499905288097	0.362603658279454	0	0	10.7579062159215	24.7173491191159	AURKC
488	natural killer cell differentiation (GO:0001779)	1/8	0.100499905288097	0.362603658279454	0	0	10.7579062159215	24.7173491191159	AXL
489	negative regulation of alpha-beta T cell differentiation (GO:0046639)	1/8	0.100499905288097	0.362603658279454	0	0	10.7579062159215	24.7173491191159	RUNX1
490	negative regulation of chromosome organization (GO:2001251)	1/8	0.100499905288097	0.362603658279454	0	0	10.7579062159215	24.7173491191159	ERCC1
491	negative regulation of complement activation, classical pathway (GO:0045959)	1/8	0.100499905288097	0.362603658279454	0	0	10.7579062159215	24.7173491191159	CR1L
492	negative regulation of mitochondrial fusion (GO:0010637)	1/8	0.100499905288097	0.362603658279454	0	0	10.7579062159215	24.7173491191159	TFRC
493	negative regulation of nitrogen compound metabolic process (GO:0051172)	1/8	0.100499905288097	0.362603658279454	0	0	10.7579062159215	24.7173491191159	HSP90AB1
494	neurotransmitter reuptake (GO:0098810)	1/8	0.100499905288097	0.362603658279454	0	0	10.7579062159215	24.7173491191159	SLC29A1
495	positive regulation of dendritic cell chemotaxis (GO:2000510)	1/8	0.100499905288097	0.362603658279454	0	0	10.7579062159215	24.7173491191159	C1QBP
496	positive regulation of dendritic cell cytokine production (GO:0002732)	1/8	0.100499905288097	0.362603658279454	0	0	10.7579062159215	24.7173491191159	PLCG2
497	positive regulation of melanin biosynthetic process (GO:0048023)	1/8	0.100499905288097	0.362603658279454	0	0	10.7579062159215	24.7173491191159	ZEB2
498	positive regulation of muscle contraction (GO:0045933)	1/8	0.100499905288097	0.362603658279454	0	0	10.7579062159215	24.7173491191159	SPHK1
499	positive regulation of secondary metabolite biosynthetic process (GO:1900378)	1/8	0.100499905288097	0.362603658279454	0	0	10.7579062159215	24.7173491191159	ZEB2
500	protein localization to microtubule cytoskeleton (GO:0072698)	1/8	0.100499905288097	0.362603658279454	0	0	10.7579062159215	24.7173491191159	FAM83D
501	epithelial cell migration (GO:0010631)	2/41	0.101176440141297	0.36286739167972	0	0	3.87032124963159	8.86647774796003	ZEB2;S100P
502	response to growth factor (GO:0070848)	2/41	0.101176440141297	0.36286739167972	0	0	3.87032124963159	8.86647774796003	MYC;SPHK1
503	T cell differentiation (GO:0030217)	2/41	0.101176440141297	0.36286739167972	0	0	3.87032124963159	8.86647774796003	CHD7;LEPR
504	cellular response to glucose starvation (GO:0042149)	2/43	0.109570484688063	0.376774910175427	0	0	3.68115129427156	8.13971477418496	ASNS;ATF4
505	tRNA aminoacylation for protein translation (GO:0006418)	2/43	0.109570484688063	0.376774910175427	0	0	3.68115129427156	8.13971477418496	AIMP1;PPA1
506	natural killer cell activation (GO:0030101)	2/43	0.109570484688063	0.376774910175427	0	0	3.68115129427156	8.13971477418496	AXL;PRDX1
507	sensory perception of mechanical stimulus (GO:0050954)	3/88	0.109786894392393	0.376774910175427	0	0	2.66769230769231	5.8935035031226	TIMM13;BIRC5;CRYM
508	regulation of cellular component organization (GO:0051128)	4/139	0.111272510122505	0.376774910175427	0	0	2.24247104247104	4.92395745853997	HSPA8;TFRC;SPHK1;CD36
509	regulation of complement activation, classical pathway (GO:0030450)	1/9	0.112333045544119	0.376774910175427	0	0	9.41269083969466	20.5788454930676	CR1L
510	regulation of complement-dependent cytotoxicity (GO:1903659)	1/9	0.112333045544119	0.376774910175427	0	0	9.41269083969466	20.5788454930676	CR1L
511	regulation of interleukin-23 production (GO:0032667)	1/9	0.112333045544119	0.376774910175427	0	0	9.41269083969466	20.5788454930676	PLCG2
512	regulation of mitotic centrosome separation (GO:0046602)	1/9	0.112333045544119	0.376774910175427	0	0	9.41269083969466	20.5788454930676	RANBP1
513	regulation of pinocytosis (GO:0048548)	1/9	0.112333045544119	0.376774910175427	0	0	9.41269083969466	20.5788454930676	AXL
514	regulation of RNA polymerase II regulatory region sequence-specific DNA binding (GO:1903025)	1/9	0.112333045544119	0.376774910175427	0	0	9.41269083969466	20.5788454930676	ZNF593
515	regulation of sterol biosynthetic process (GO:0106118)	1/9	0.112333045544119	0.376774910175427	0	0	9.41269083969466	20.5788454930676	RAN
516	regulation of vesicle fusion (GO:0031338)	1/9	0.112333045544119	0.376774910175427	0	0	9.41269083969466	20.5788454930676	SPHK1
517	glycerolipid biosynthetic process (GO:0045017)	1/9	0.112333045544119	0.376774910175427	0	0	9.41269083969466	20.5788454930676	CPNE7
518	hepoxilin biosynthetic process (GO:0051122)	1/9	0.112333045544119	0.376774910175427	0	0	9.41269083969466	20.5788454930676	GSTP1
519	hepoxilin metabolic process (GO:0051121)	1/9	0.112333045544119	0.376774910175427	0	0	9.41269083969466	20.5788454930676	GSTP1
520	response to leptin (GO:0044321)	1/9	0.112333045544119	0.376774910175427	0	0	9.41269083969466	20.5788454930676	LEPR
521	inositol metabolic process (GO:0006020)	1/9	0.112333045544119	0.376774910175427	0	0	9.41269083969466	20.5788454930676	IMPA2
522	intestinal cholesterol absorption (GO:0030299)	1/9	0.112333045544119	0.376774910175427	0	0	9.41269083969466	20.5788454930676	CD36
523	L-ascorbic acid metabolic process (GO:0019852)	1/9	0.112333045544119	0.376774910175427	0	0	9.41269083969466	20.5788454930676	SLC2A1
524	negative regulation of glycoprotein biosynthetic process (GO:0010561)	1/9	0.112333045544119	0.376774910175427	0	0	9.41269083969466	20.5788454930676	ITM2A
525	negative regulation of leukocyte proliferation (GO:0070664)	1/9	0.112333045544119	0.376774910175427	0	0	9.41269083969466	20.5788454930676	GSTP1
526	negative regulation of systemic arterial blood pressure (GO:0003085)	1/9	0.112333045544119	0.376774910175427	0	0	9.41269083969466	20.5788454930676	PRCP
527	negative regulation of ubiquitin protein ligase activity (GO:1904667)	1/9	0.112333045544119	0.376774910175427	0	0	9.41269083969466	20.5788454930676	MAD2L1
528	one-carbon compound transport (GO:0019755)	1/9	0.112333045544119	0.376774910175427	0	0	9.41269083969466	20.5788454930676	CA2
529	ornithine metabolic process (GO:0006591)	1/9	0.112333045544119	0.376774910175427	0	0	9.41269083969466	20.5788454930676	ODC1
530	positive regulation of blood pressure (GO:0045777)	1/9	0.112333045544119	0.376774910175427	0	0	9.41269083969466	20.5788454930676	TAC3
531	positive regulation of CD8-positive, alpha-beta T cell activation (GO:2001187)	1/9	0.112333045544119	0.376774910175427	0	0	9.41269083969466	20.5788454930676	RUNX1
532	positive regulation of macrophage cytokine production (GO:0060907)	1/9	0.112333045544119	0.376774910175427	0	0	9.41269083969466	20.5788454930676	PLCG2
533	positive regulation of megakaryocyte differentiation (GO:0045654)	1/9	0.112333045544119	0.376774910175427	0	0	9.41269083969466	20.5788454930676	SCIN
534	positive regulation of NLRP3 inflammasome complex assembly (GO:1900227)	1/9	0.112333045544119	0.376774910175427	0	0	9.41269083969466	20.5788454930676	CD36
535	positive regulation of sequestering of triglyceride (GO:0010890)	1/9	0.112333045544119	0.376774910175427	0	0	9.41269083969466	20.5788454930676	PLIN2
536	positive regulation of smooth muscle contraction (GO:0045987)	1/9	0.112333045544119	0.376774910175427	0	0	9.41269083969466	20.5788454930676	SPHK1
537	second-messenger-mediated signaling (GO:0019932)	3/89	0.112572991454853	0.376774910175427	0	0	2.63653846153846	5.75860458946582	SPHK1;PLCG2;CD36
538	mitochondrial translational elongation (GO:0070125)	3/89	0.112572991454853	0.376774910175427	0	0	2.63653846153846	5.75860458946582	MRPS26;MRPS10;MRPL12
539	mitochondrial translational termination (GO:0070126)	3/89	0.112572991454853	0.376774910175427	0	0	2.63653846153846	5.75860458946582	MRPS26;MRPS10;MRPL12
540	hexose biosynthetic process (GO:0019319)	2/44	0.113834423926415	0.378190240816302	0	0	3.59332238642583	7.80832658593128	SORD;ATF4
541	intracellular protein transmembrane transport (GO:0065002)	2/44	0.113834423926415	0.378190240816302	0	0	3.59332238642583	7.80832658593128	TOMM40;HSPD1
542	metal ion homeostasis (GO:0055065)	2/44	0.113834423926415	0.378190240816302	0	0	3.59332238642583	7.80832658593128	KCNH2;SLC7A8
543	mitotic spindle assembly (GO:0090307)	2/44	0.113834423926415	0.378190240816302	0	0	3.59332238642583	7.80832658593128	ABRAXAS1;AURKC
544	negative regulation of protein kinase activity (GO:0006469)	3/90	0.115385919314798	0.381767968561338	0	0	2.60610079575597	5.62780416999183	NPM1;GSTP1;TRIB3
545	regulation of actin cytoskeleton organization (GO:0032956)	3/91	0.118225209224263	0.381767968561338	0	0	2.57635489510489	5.50094001905306	BST2;RAC3;IQGAP2
546	regulation of stem cell differentiation (GO:2000736)	3/91	0.118225209224263	0.381767968561338	0	0	2.57635489510489	5.50094001905306	LMO2;PUS7;RUNX1
547	sensory perception of sound (GO:0007605)	3/91	0.118225209224263	0.381767968561338	0	0	2.57635489510489	5.50094001905306	TIMM13;BIRC5;CRYM
548	monocarboxylic acid metabolic process (GO:0032787)	4/143	0.120027505662104	0.381767968561338	0	0	2.1774950695814	4.61636434145173	MTHFD1L;ALDH1A2;MSMO1;CD36
549	T cell activation (GO:0042110)	3/92	0.121090390770451	0.381767968561338	0	0	2.54727744165946	5.37785793771636	CHD7;LEPR;HSPD1
550	alpha-amino acid metabolic process (GO:1901605)	2/46	0.122486761604136	0.381767968561338	0	0	3.42964123998607	7.20139716200293	OAT;ASNS
551	regulation of B cell proliferation (GO:0030888)	2/46	0.122486761604136	0.381767968561338	0	0	3.42964123998607	7.20139716200293	TFRC;CD320
552	regulation of telomerase activity (GO:0051972)	2/46	0.122486761604136	0.381767968561338	0	0	3.42964123998607	7.20139716200293	HSP90AB1;MYC
553	interleukin-12-mediated signaling pathway (GO:0035722)	2/46	0.122486761604136	0.381767968561338	0	0	3.42964123998607	7.20139716200293	HSPA9;CA1
554	positive regulation of response to stimulus (GO:0048584)	2/46	0.122486761604136	0.381767968561338	0	0	3.42964123998607	7.20139716200293	MYC;HMGA1
555	regulation of intracellular signal transduction (GO:1902531)	9/437	0.123955797937925	0.381767968561338	0	0	1.59854477886526	3.33749013757275	BOP1;LBH;PAK1IP1;DDIT4;PLCG2;RAC3;TAF4B;RPF2;FAM83D
556	regulation of epithelial cell proliferation (GO:0050678)	3/93	0.123980992058357	0.381767968561338	0	0	2.51884615384615	5.25841127734555	TGFBR3;MYC;NME1
557	visual perception (GO:0007601)	3/93	0.123980992058357	0.381767968561338	0	0	2.51884615384615	5.25841127734555	COL18A1;OAT;RABGGTB
558	positive regulation of peptidyl-serine phosphorylation (GO:0033138)	3/93	0.123980992058357	0.381767968561338	0	0	2.51884615384615	5.25841127734555	BCAR3;HSP90AB1;TFRC
559	protein prenylation (GO:0018342)	1/10	0.124011102869703	0.381767968561338	0	0	8.36641221374046	17.4639164825391	RABGGTB
560	amino sugar metabolic process (GO:0006040)	1/10	0.124011102869703	0.381767968561338	0	0	8.36641221374046	17.4639164825391	ST6GAL1
561	regulation of actin filament-based movement (GO:1903115)	1/10	0.124011102869703	0.381767968561338	0	0	8.36641221374046	17.4639164825391	STC1
562	arginine metabolic process (GO:0006525)	1/10	0.124011102869703	0.381767968561338	0	0	8.36641221374046	17.4639164825391	SLC39A8
563	regulation of DNA methylation (GO:0044030)	1/10	0.124011102869703	0.381767968561338	0	0	8.36641221374046	17.4639164825391	MYC
564	cellular response to dopamine (GO:1903351)	1/10	0.124011102869703	0.381767968561338	0	0	8.36641221374046	17.4639164825391	ATF4
565	regulation of granulocyte differentiation (GO:0030852)	1/10	0.124011102869703	0.381767968561338	0	0	8.36641221374046	17.4639164825391	RUNX1
566	cellular response to oxidised low-density lipoprotein particle stimulus (GO:0140052)	1/10	0.124011102869703	0.381767968561338	0	0	8.36641221374046	17.4639164825391	CD36
567	regulation of mast cell activation (GO:0033003)	1/10	0.124011102869703	0.381767968561338	0	0	8.36641221374046	17.4639164825391	CD226
568	dicarboxylic acid biosynthetic process (GO:0043650)	1/10	0.124011102869703	0.381767968561338	0	0	8.36641221374046	17.4639164825391	MTHFD1L
569	regulation of receptor binding (GO:1900120)	1/10	0.124011102869703	0.381767968561338	0	0	8.36641221374046	17.4639164825391	PTPRF
570	regulation of tau-protein kinase activity (GO:1902947)	1/10	0.124011102869703	0.381767968561338	0	0	8.36641221374046	17.4639164825391	HSP90AB1
571	response to dopamine (GO:1903350)	1/10	0.124011102869703	0.381767968561338	0	0	8.36641221374046	17.4639164825391	ATF4
572	sequestering of actin monomers (GO:0042989)	1/10	0.124011102869703	0.381767968561338	0	0	8.36641221374046	17.4639164825391	SCIN
573	serine family amino acid catabolic process (GO:0009071)	1/10	0.124011102869703	0.381767968561338	0	0	8.36641221374046	17.4639164825391	GCSH
574	lipoprotein transport (GO:0042953)	1/10	0.124011102869703	0.381767968561338	0	0	8.36641221374046	17.4639164825391	CD36
575	myeloid dendritic cell differentiation (GO:0043011)	1/10	0.124011102869703	0.381767968561338	0	0	8.36641221374046	17.4639164825391	DHRS2
576	N-acetylneuraminate metabolic process (GO:0006054)	1/10	0.124011102869703	0.381767968561338	0	0	8.36641221374046	17.4639164825391	ST6GAL1
577	negative regulation of humoral immune response mediated by circulating immunoglobulin (GO:0002924)	1/10	0.124011102869703	0.381767968561338	0	0	8.36641221374046	17.4639164825391	CR1L
578	negative regulation of peptidyl-lysine acetylation (GO:2000757)	1/10	0.124011102869703	0.381767968561338	0	0	8.36641221374046	17.4639164825391	SET
579	negative regulation of receptor binding (GO:1900121)	1/10	0.124011102869703	0.381767968561338	0	0	8.36641221374046	17.4639164825391	PTPRF
580	negative regulation of transforming growth factor beta production (GO:0071635)	1/10	0.124011102869703	0.381767968561338	0	0	8.36641221374046	17.4639164825391	HSP90AB1
581	negative regulation of viral-induced cytoplasmic pattern recognition receptor signaling pathway (GO:0039532)	1/10	0.124011102869703	0.381767968561338	0	0	8.36641221374046	17.4639164825391	C1QBP
582	nucleic acid transport (GO:0050657)	1/10	0.124011102869703	0.381767968561338	0	0	8.36641221374046	17.4639164825391	YBX1
583	positive regulation of behavior (GO:0048520)	1/10	0.124011102869703	0.381767968561338	0	0	8.36641221374046	17.4639164825391	SGIP1
584	positive regulation of establishment of protein localization to telomere (GO:1904851)	1/10	0.124011102869703	0.381767968561338	0	0	8.36641221374046	17.4639164825391	CCT3
585	positive regulation of mesenchymal cell proliferation (GO:0002053)	1/10	0.124011102869703	0.381767968561338	0	0	8.36641221374046	17.4639164825391	MYC
586	positive regulation of transcription of nucleolar large rRNA by RNA polymerase I (GO:1901838)	1/10	0.124011102869703	0.381767968561338	0	0	8.36641221374046	17.4639164825391	NCL
587	epidermal growth factor receptor signaling pathway (GO:0007173)	2/47	0.126871533818429	0.383351749453898	0	0	3.35325670498084	6.92306756365784	SLC30A10;FAM83A
588	epithelial to mesenchymal transition (GO:0001837)	2/47	0.126871533818429	0.383351749453898	0	0	3.35325670498084	6.92306756365784	TGFBR3;FAM83D
589	glycosphingolipid metabolic process (GO:0006687)	2/47	0.126871533818429	0.383351749453898	0	0	3.35325670498084	6.92306756365784	UGCG;ST8SIA1
590	polyol metabolic process (GO:0019751)	2/47	0.126871533818429	0.383351749453898	0	0	3.35325670498084	6.92306756365784	IMPA2;PLCG2
591	positive regulation of neuron death (GO:1901216)	2/47	0.126871533818429	0.383351749453898	0	0	3.35325670498084	6.92306756365784	DDIT4;ATF4
592	negative regulation of cellular protein metabolic process (GO:0032269)	3/94	0.126896540011882	0.383351749453898	0	0	2.49103972950127	5.14246049364112	NCL;YBX1;PUS7
593	sensory perception of light stimulus (GO:0050953)	3/95	0.129836560570937	0.383351749453898	0	0	2.46383779264214	5.02987273334892	COL18A1;OAT;RABGGTB
594	cellular response to interleukin-12 (GO:0071349)	2/48	0.131293024382841	0.383351749453898	0	0	3.28019323671498	6.65985382767637	HSPA9;CA1
595	regulation of interleukin-10 production (GO:0032653)	2/48	0.131293024382841	0.383351749453898	0	0	3.28019323671498	6.65985382767637	PLCG2;HSPD1
596	regulation of interleukin-2 production (GO:0032663)	2/48	0.131293024382841	0.383351749453898	0	0	3.28019323671498	6.65985382767637	PLCG2;RUNX1
597	inositol phosphate metabolic process (GO:0043647)	2/48	0.131293024382841	0.383351749453898	0	0	3.28019323671498	6.65985382767637	IMPA2;PLCG2
598	positive regulation of endocytosis (GO:0045807)	2/48	0.131293024382841	0.383351749453898	0	0	3.28019323671498	6.65985382767637	SGIP1;AXL
599	translational termination (GO:0006415)	3/96	0.132800578915565	0.383351749453898	0	0	2.43722084367246	4.92052144837286	MRPS26;MRPS10;MRPL12
600	pyrimidine nucleoside catabolic process (GO:0046135)	1/11	0.135536101864026	0.383351749453898	0	0	7.5293893129771	15.0476143466151	UPP1
601	pyrimidine nucleoside salvage (GO:0043097)	1/11	0.135536101864026	0.383351749453898	0	0	7.5293893129771	15.0476143466151	UPP1
602	pyrimidine-containing compound salvage (GO:0008655)	1/11	0.135536101864026	0.383351749453898	0	0	7.5293893129771	15.0476143466151	UPP1
603	angiogenesis involved in wound healing (GO:0060055)	1/11	0.135536101864026	0.383351749453898	0	0	7.5293893129771	15.0476143466151	PRCP
604	regulation of amyloid precursor protein biosynthetic process (GO:0042984)	1/11	0.135536101864026	0.383351749453898	0	0	7.5293893129771	15.0476143466151	ITM2A
605	regulation of biosynthetic process (GO:0009889)	1/11	0.135536101864026	0.383351749453898	0	0	7.5293893129771	15.0476143466151	GSTP1
606	cardiac muscle cell membrane repolarization (GO:0099622)	1/11	0.135536101864026	0.383351749453898	0	0	7.5293893129771	15.0476143466151	KCNH2
607	regulation of dendritic cell apoptotic process (GO:2000668)	1/11	0.135536101864026	0.383351749453898	0	0	7.5293893129771	15.0476143466151	AXL
608	regulation of establishment of protein localization to telomere (GO:0070203)	1/11	0.135536101864026	0.383351749453898	0	0	7.5293893129771	15.0476143466151	CCT3
609	cellular response to UV-A (GO:0071492)	1/11	0.135536101864026	0.383351749453898	0	0	7.5293893129771	15.0476143466151	PPID
610	regulation of melanin biosynthetic process (GO:0048021)	1/11	0.135536101864026	0.383351749453898	0	0	7.5293893129771	15.0476143466151	ZEB2
611	regulation of mesenchymal cell proliferation (GO:0010464)	1/11	0.135536101864026	0.383351749453898	0	0	7.5293893129771	15.0476143466151	MYC
612	regulation of monocyte chemotactic protein-1 production (GO:0071637)	1/11	0.135536101864026	0.383351749453898	0	0	7.5293893129771	15.0476143466151	GSTP1
613	regulation of protein localization to Cajal body (GO:1904869)	1/11	0.135536101864026	0.383351749453898	0	0	7.5293893129771	15.0476143466151	CCT3
614	regulation of stress-activated protein kinase signaling cascade (GO:0070302)	1/11	0.135536101864026	0.383351749453898	0	0	7.5293893129771	15.0476143466151	GSTP1
615	formation of extrachromosomal circular DNA (GO:0001325)	1/11	0.135536101864026	0.383351749453898	0	0	7.5293893129771	15.0476143466151	ERCC1
616	hematopoietic stem cell proliferation (GO:0071425)	1/11	0.135536101864026	0.383351749453898	0	0	7.5293893129771	15.0476143466151	RUNX1
617	response to prostaglandin E (GO:0034695)	1/11	0.135536101864026	0.383351749453898	0	0	7.5293893129771	15.0476143466151	TGFBR3
618	inositol phosphate dephosphorylation (GO:0046855)	1/11	0.135536101864026	0.383351749453898	0	0	7.5293893129771	15.0476143466151	IMPA2
619	isotype switching (GO:0045190)	1/11	0.135536101864026	0.383351749453898	0	0	7.5293893129771	15.0476143466151	HSPD1
620	lipoprotein biosynthetic process (GO:0042158)	1/11	0.135536101864026	0.383351749453898	0	0	7.5293893129771	15.0476143466151	UGCG
621	lipoprotein localization (GO:0044872)	1/11	0.135536101864026	0.383351749453898	0	0	7.5293893129771	15.0476143466151	CD36
622	t-circle formation (GO:0090656)	1/11	0.135536101864026	0.383351749453898	0	0	7.5293893129771	15.0476143466151	ERCC1
623	telomere maintenance via recombination (GO:0000722)	1/11	0.135536101864026	0.383351749453898	0	0	7.5293893129771	15.0476143466151	ERCC1
624	telomere maintenance via telomere trimming (GO:0090737)	1/11	0.135536101864026	0.383351749453898	0	0	7.5293893129771	15.0476143466151	ERCC1
625	urate metabolic process (GO:0046415)	1/11	0.135536101864026	0.383351749453898	0	0	7.5293893129771	15.0476143466151	ABCG2
626	mitochondrial transcription (GO:0006390)	1/11	0.135536101864026	0.383351749453898	0	0	7.5293893129771	15.0476143466151	MRPL12
627	negative regulation of centrosome duplication (GO:0010826)	1/11	0.135536101864026	0.383351749453898	0	0	7.5293893129771	15.0476143466151	NPM1
628	negative regulation of defense response to virus (GO:0050687)	1/11	0.135536101864026	0.383351749453898	0	0	7.5293893129771	15.0476143466151	C1QBP
629	negative regulation of oxidative stress-induced neuron death (GO:1903204)	1/11	0.135536101864026	0.383351749453898	0	0	7.5293893129771	15.0476143466151	ATF4
630	negative regulation of potassium ion transmembrane transport (GO:1901380)	1/11	0.135536101864026	0.383351749453898	0	0	7.5293893129771	15.0476143466151	KCNH2
631	PERK-mediated unfolded protein response (GO:0036499)	1/11	0.135536101864026	0.383351749453898	0	0	7.5293893129771	15.0476143466151	ATF4
632	phosphorylated carbohydrate dephosphorylation (GO:0046838)	1/11	0.135536101864026	0.383351749453898	0	0	7.5293893129771	15.0476143466151	IMPA2
633	positive regulation of actin nucleation (GO:0051127)	1/11	0.135536101864026	0.383351749453898	0	0	7.5293893129771	15.0476143466151	SCIN
634	positive regulation of protein localization to Cajal body (GO:1904871)	1/11	0.135536101864026	0.383351749453898	0	0	7.5293893129771	15.0476143466151	CCT3
635	positive regulation of transcription from RNA polymerase II promoter in response to endoplasmic reticulum stress (GO:1990440)	1/11	0.135536101864026	0.383351749453898	0	0	7.5293893129771	15.0476143466151	ATF4
636	response to hydrogen peroxide (GO:0042542)	2/49	0.135749519482512	0.383351749453898	0	0	3.2102388522051	6.41066676471706	HBB;HBA1
637	positive regulation of actin filament polymerization (GO:0030838)	2/49	0.135749519482512	0.383351749453898	0	0	3.2102388522051	6.41066676471706	SCIN;CDC42EP1
638	protein maturation (GO:0051604)	3/97	0.135788119679069	0.383351749453898	0	0	2.41117021276596	4.81428603594495	GCSH;TSPAN14;HSPD1
639	regulation of MAP kinase activity (GO:0043405)	3/97	0.135788119679069	0.383351749453898	0	0	2.41117021276596	4.81428603594495	FLT1;GSTP1;TRIB3
640	regulation of neuron apoptotic process (GO:0043523)	3/98	0.138798707171223	0.387464493860067	0	0	2.38566801619433	4.71105150247929	SET;SLC30A10;ATF4
641	negative regulation of neuron death (GO:1901215)	3/98	0.138798707171223	0.387464493860067	0	0	2.38566801619433	4.71105150247929	SET;SLC30A10;ATF4
642	regulation of complement activation (GO:0030449)	2/50	0.140239343676561	0.387464493860067	0	0	3.14319923371648	6.17451540552674	CR1L;C1QBP
643	neuron migration (GO:0001764)	2/50	0.140239343676561	0.387464493860067	0	0	3.14319923371648	6.17451540552674	MAP1B;DDIT4
644	organic hydroxy compound biosynthetic process (GO:1901617)	2/50	0.140239343676561	0.387464493860067	0	0	3.14319923371648	6.17451540552674	PSAT1;MSMO1
645	positive regulation of cell morphogenesis involved in differentiation (GO:0010770)	2/50	0.140239343676561	0.387464493860067	0	0	3.14319923371648	6.17451540552674	C1QBP;RAC3
646	response to UV (GO:0009411)	3/99	0.141831865564638	0.387464493860067	0	0	2.36069711538462	4.61070815013455	NPM1;MYC;ATF4
647	sensory perception of chemical stimulus (GO:0007606)	3/99	0.141831865564638	0.387464493860067	0	0	2.36069711538462	4.61070815013455	GNAL;OR51B5;CD36
648	regulation of substrate adhesion-dependent cell spreading (GO:1900024)	2/51	0.14476085927854	0.387464493860067	0	0	3.07889592618657	5.95049639211025	C1QBP;RAC3
649	mesenchymal cell differentiation (GO:0048762)	2/51	0.14476085927854	0.387464493860067	0	0	3.07889592618657	5.95049639211025	TGFBR3;FAM83D
650	negative regulation of transport (GO:0051051)	2/51	0.14476085927854	0.387464493860067	0	0	3.07889592618657	5.95049639211025	BST2;YRDC
651	organic acid transport (GO:0015849)	3/100	0.14488711910607	0.387464493860067	0	0	2.33624107850912	4.51315128330477	SLC7A8;SLC38A5;ABCG2
652	positive regulation of translation (GO:0045727)	3/100	0.14488711910607	0.387464493860067	0	0	2.33624107850912	4.51315128330477	EIF5A;NPM1;C1QBP
653	regulation of actin nucleation (GO:0051125)	1/12	0.146910040909249	0.387464493860067	0	0	6.84455239417071	13.1274055429777	SCIN
654	regulation of alcohol biosynthetic process (GO:1902930)	1/12	0.146910040909249	0.387464493860067	0	0	6.84455239417071	13.1274055429777	RAN
655	regulation of CD4-positive, alpha-beta T cell differentiation (GO:0043370)	1/12	0.146910040909249	0.387464493860067	0	0	6.84455239417071	13.1274055429777	RUNX1
656	regulation of hemopoiesis (GO:1903706)	1/12	0.146910040909249	0.387464493860067	0	0	6.84455239417071	13.1274055429777	RUNX1
657	regulation of plasminogen activation (GO:0010755)	1/12	0.146910040909249	0.387464493860067	0	0	6.84455239417071	13.1274055429777	RUNX1
658	energy coupled proton transport, down electrochemical gradient (GO:0015985)	1/12	0.146910040909249	0.387464493860067	0	0	6.84455239417071	13.1274055429777	ATP5MC1
659	regulation of pseudopodium assembly (GO:0031272)	1/12	0.146910040909249	0.387464493860067	0	0	6.84455239417071	13.1274055429777	CDC42EP1
660	glycine metabolic process (GO:0006544)	1/12	0.146910040909249	0.387464493860067	0	0	6.84455239417071	13.1274055429777	GCSH
661	inositol phosphate catabolic process (GO:0071545)	1/12	0.146910040909249	0.387464493860067	0	0	6.84455239417071	13.1274055429777	IMPA2
662	sensory perception of taste (GO:0050909)	1/12	0.146910040909249	0.387464493860067	0	0	6.84455239417071	13.1274055429777	CD36
663	sphingoid metabolic process (GO:0046519)	1/12	0.146910040909249	0.387464493860067	0	0	6.84455239417071	13.1274055429777	SPHK1
664	lysine catabolic process (GO:0006554)	1/12	0.146910040909249	0.387464493860067	0	0	6.84455239417071	13.1274055429777	CRYM
665	lysine metabolic process (GO:0006553)	1/12	0.146910040909249	0.387464493860067	0	0	6.84455239417071	13.1274055429777	CRYM
666	mRNA transcription (GO:0009299)	1/12	0.146910040909249	0.387464493860067	0	0	6.84455239417071	13.1274055429777	ATF4
667	negative regulation of cell division (GO:0051782)	1/12	0.146910040909249	0.387464493860067	0	0	6.84455239417071	13.1274055429777	MYC
668	negative regulation of complement activation (GO:0045916)	1/12	0.146910040909249	0.387464493860067	0	0	6.84455239417071	13.1274055429777	CR1L
669	negative regulation of fatty acid biosynthetic process (GO:0045717)	1/12	0.146910040909249	0.387464493860067	0	0	6.84455239417071	13.1274055429777	TRIB3
670	negative regulation of histone acetylation (GO:0035067)	1/12	0.146910040909249	0.387464493860067	0	0	6.84455239417071	13.1274055429777	SET
671	negative regulation of JUN kinase activity (GO:0043508)	1/12	0.146910040909249	0.387464493860067	0	0	6.84455239417071	13.1274055429777	GSTP1
672	negative regulation of leukocyte apoptotic process (GO:2000107)	1/12	0.146910040909249	0.387464493860067	0	0	6.84455239417071	13.1274055429777	AXL
673	negative regulation of release of sequestered calcium ion into cytosol (GO:0051280)	1/12	0.146910040909249	0.387464493860067	0	0	6.84455239417071	13.1274055429777	CLIC2
674	negative regulation of ryanodine-sensitive calcium-release channel activity (GO:0060315)	1/12	0.146910040909249	0.387464493860067	0	0	6.84455239417071	13.1274055429777	CLIC2
675	neurotransmitter uptake (GO:0001504)	1/12	0.146910040909249	0.387464493860067	0	0	6.84455239417071	13.1274055429777	SLC29A1
676	nuclear body organization (GO:0030575)	1/12	0.146910040909249	0.387464493860067	0	0	6.84455239417071	13.1274055429777	SERBP1
677	nucleoside catabolic process (GO:0009164)	1/12	0.146910040909249	0.387464493860067	0	0	6.84455239417071	13.1274055429777	UPP1
678	nucleoside salvage (GO:0043174)	1/12	0.146910040909249	0.387464493860067	0	0	6.84455239417071	13.1274055429777	UPP1
679	phasic smooth muscle contraction (GO:0014821)	1/12	0.146910040909249	0.387464493860067	0	0	6.84455239417071	13.1274055429777	PTGER3
680	positive regulation of cellular senescence (GO:2000774)	1/12	0.146910040909249	0.387464493860067	0	0	6.84455239417071	13.1274055429777	HMGA1
681	positive regulation of leukocyte proliferation (GO:0070665)	1/12	0.146910040909249	0.387464493860067	0	0	6.84455239417071	13.1274055429777	BST2
682	positive regulation of protein localization to chromosome, telomeric region (GO:1904816)	1/12	0.146910040909249	0.387464493860067	0	0	6.84455239417071	13.1274055429777	CCT3
683	positive regulation of pseudopodium assembly (GO:0031274)	1/12	0.146910040909249	0.387464493860067	0	0	6.84455239417071	13.1274055429777	CDC42EP1
684	protein insertion into mitochondrial inner membrane (GO:0045039)	1/12	0.146910040909249	0.387464493860067	0	0	6.84455239417071	13.1274055429777	TIMM13
685	positive regulation of cell cycle process (GO:0090068)	3/101	0.147963992292937	0.388658509381275	0	0	2.312284144427	4.41828093456393	RANBP1;AURKC;MAD2L1
686	positive regulation of NF-kappaB transcription factor activity (GO:0051092)	4/155	0.147966595638168	0.388658509381275	0	0	2.00322176481117	3.82769351915696	NPM1;TFRC;SPHK1;CD36
687	negative regulation of protein metabolic process (GO:0051248)	2/52	0.149312465533847	0.388658509381275	0	0	3.01716475095785	5.73778470284283	HSP90AB1;MAD2L1
688	regulation of signal transduction by p53 class mediator (GO:1901796)	4/156	0.150400835032212	0.388658509381275	0	0	1.98994106888844	3.76984647553598	BOP1;PAK1IP1;TAF4B;RPF2
689	regulation of cell death (GO:0010941)	3/102	0.151062010068383	0.388658509381275	0	0	2.28881118881119	4.32600160775631	HBB;CD36;HBA1
690	regulation of protein catabolic process (GO:0042176)	3/102	0.151062010068383	0.388658509381275	0	0	2.28881118881119	4.32600160775631	ODC1;FAM83D;MAD2L1
691	intrinsic apoptotic signaling pathway (GO:0097193)	3/102	0.151062010068383	0.388658509381275	0	0	2.28881118881119	4.32600160775631	C1QBP;TRIB3;ATF4
692	positive regulation of vasculature development (GO:1904018)	3/102	0.151062010068383	0.388658509381275	0	0	2.28881118881119	4.32600160775631	FLT1;SPHK1;RUNX1
693	regulation of immune effector process (GO:0002697)	2/53	0.153892598103577	0.388658509381275	0	0	2.95785440613027	5.53562551132475	CR1L;C1QBP
694	heart morphogenesis (GO:0003007)	2/53	0.153892598103577	0.388658509381275	0	0	2.95785440613027	5.53562551132475	TGFBR3;CHD7
695	positive regulation of B cell activation (GO:0050871)	2/53	0.153892598103577	0.388658509381275	0	0	2.95785440613027	5.53562551132475	TFRC;CD320
696	positive regulation of NIK/NF-kappaB signaling (GO:1901224)	2/53	0.153892598103577	0.388658509381275	0	0	2.95785440613027	5.53562551132475	SPHK1;C20ORF27
697	positive regulation of phagocytosis (GO:0050766)	2/53	0.153892598103577	0.388658509381275	0	0	2.95785440613027	5.53562551132475	RAB27A;LYAR
698	positive regulation of cytokine production (GO:0001819)	7/335	0.153999252159678	0.388658509381275	0	0	1.61803306021341	3.0270284371827	SLC7A5;SPHK1;PLCG2;CD226;RUNX1;ATF4;HSPD1
699	skeletal system development (GO:0001501)	4/158	0.155315109146981	0.388658509381275	0	0	1.96389710675425	3.65736413548958	PRDX1;CHD7;STC1;PITX1
700	translational elongation (GO:0006414)	3/104	0.15731958233131	0.388658509381275	0	0	2.24325971058644	4.14885496581085	MRPS26;MRPS10;MRPL12
701	pseudouridine synthesis (GO:0001522)	1/13	0.158134892397924	0.388658509381275	0	0	6.27385496183206	11.5709137500088	PUS7
702	pteridine-containing compound metabolic process (GO:0042558)	1/13	0.158134892397924	0.388658509381275	0	0	6.27385496183206	11.5709137500088	MTHFD1L
703	purine ribonucleoside triphosphate metabolic process (GO:0009205)	1/13	0.158134892397924	0.388658509381275	0	0	6.27385496183206	11.5709137500088	RAN
704	pyrimidine deoxyribonucleotide catabolic process (GO:0009223)	1/13	0.158134892397924	0.388658509381275	0	0	6.27385496183206	11.5709137500088	UNG
705	antifungal innate immune response (GO:0061760)	1/13	0.158134892397924	0.388658509381275	0	0	6.27385496183206	11.5709137500088	PLCG2
706	regulation of antigen receptor-mediated signaling pathway (GO:0050854)	1/13	0.158134892397924	0.388658509381275	0	0	6.27385496183206	11.5709137500088	RUNX1
707	regulation of cell aging (GO:0090342)	1/13	0.158134892397924	0.388658509381275	0	0	6.27385496183206	11.5709137500088	RSL1D1
708	carboxylic acid biosynthetic process (GO:0046394)	1/13	0.158134892397924	0.388658509381275	0	0	6.27385496183206	11.5709137500088	UROS
709	central nervous system neuron axonogenesis (GO:0021955)	1/13	0.158134892397924	0.388658509381275	0	0	6.27385496183206	11.5709137500088	HSP90AB1
710	cranial nerve development (GO:0021545)	1/13	0.158134892397924	0.388658509381275	0	0	6.27385496183206	11.5709137500088	CHD7
711	regulation of membrane repolarization (GO:0060306)	1/13	0.158134892397924	0.388658509381275	0	0	6.27385496183206	11.5709137500088	KCNH2
712	regulation of mitotic cell cycle spindle assembly checkpoint (GO:0090266)	1/13	0.158134892397924	0.388658509381275	0	0	6.27385496183206	11.5709137500088	MAD2L1
713	embryonic hemopoiesis (GO:0035162)	1/13	0.158134892397924	0.388658509381275	0	0	6.27385496183206	11.5709137500088	ATF4
714	fatty acid elongation (GO:0030497)	1/13	0.158134892397924	0.388658509381275	0	0	6.27385496183206	11.5709137500088	ELOVL6
715	glucose import (GO:0046323)	1/13	0.158134892397924	0.388658509381275	0	0	6.27385496183206	11.5709137500088	SLC2A1
716	sphingoid biosynthetic process (GO:0046520)	1/13	0.158134892397924	0.388658509381275	0	0	6.27385496183206	11.5709137500088	SPHK1
717	sphingosine biosynthetic process (GO:0046512)	1/13	0.158134892397924	0.388658509381275	0	0	6.27385496183206	11.5709137500088	SPHK1
718	macrophage activation involved in immune response (GO:0002281)	1/13	0.158134892397924	0.388658509381275	0	0	6.27385496183206	11.5709137500088	PLCG2
719	mature B cell differentiation involved in immune response (GO:0002313)	1/13	0.158134892397924	0.388658509381275	0	0	6.27385496183206	11.5709137500088	C17ORF99
720	tRNA 5'-leader removal (GO:0001682)	1/13	0.158134892397924	0.388658509381275	0	0	6.27385496183206	11.5709137500088	RPP25
721	UV-damage excision repair (GO:0070914)	1/13	0.158134892397924	0.388658509381275	0	0	6.27385496183206	11.5709137500088	ERCC1
722	very long-chain fatty acid biosynthetic process (GO:0042761)	1/13	0.158134892397924	0.388658509381275	0	0	6.27385496183206	11.5709137500088	ELOVL6
723	negative regulation of CD4-positive, alpha-beta T cell activation (GO:2000515)	1/13	0.158134892397924	0.388658509381275	0	0	6.27385496183206	11.5709137500088	RUNX1
724	negative regulation of chromatin organization (GO:1905268)	1/13	0.158134892397924	0.388658509381275	0	0	6.27385496183206	11.5709137500088	HMGA1
725	negative regulation of chromatin silencing (GO:0031936)	1/13	0.158134892397924	0.388658509381275	0	0	6.27385496183206	11.5709137500088	HMGA1
726	negative regulation of gene silencing (GO:0060969)	1/13	0.158134892397924	0.388658509381275	0	0	6.27385496183206	11.5709137500088	HMGA1
727	negative regulation of macromolecule biosynthetic process (GO:0010558)	1/13	0.158134892397924	0.388658509381275	0	0	6.27385496183206	11.5709137500088	GSTP1
728	negative regulation of potassium ion transport (GO:0043267)	1/13	0.158134892397924	0.388658509381275	0	0	6.27385496183206	11.5709137500088	KCNH2
729	negative regulation of reactive oxygen species biosynthetic process (GO:1903427)	1/13	0.158134892397924	0.388658509381275	0	0	6.27385496183206	11.5709137500088	SLC30A10
730	pathway-restricted SMAD protein phosphorylation (GO:0060389)	1/13	0.158134892397924	0.388658509381275	0	0	6.27385496183206	11.5709137500088	TGFBR3
731	positive regulation of calcium ion import (GO:0090280)	1/13	0.158134892397924	0.388658509381275	0	0	6.27385496183206	11.5709137500088	STC1
732	positive regulation of calcium-mediated signaling (GO:0050850)	1/13	0.158134892397924	0.388658509381275	0	0	6.27385496183206	11.5709137500088	PLCG2
733	positive regulation of cell aging (GO:0090343)	1/13	0.158134892397924	0.388658509381275	0	0	6.27385496183206	11.5709137500088	HMGA1
734	positive regulation of protein localization to cell surface (GO:2000010)	1/13	0.158134892397924	0.388658509381275	0	0	6.27385496183206	11.5709137500088	HSP90AB1
735	regulation of humoral immune response (GO:0002920)	2/54	0.158499728225506	0.389025183290903	0	0	2.90082522841144	5.34332703367704	CR1L;C1QBP
736	DNA metabolic process (GO:0006259)	6/277	0.159180286919986	0.390164725004965	0	0	1.67697101095525	3.08179954251687	NPM1;ERCC1;DDX21;NOC3L;RAN;UNG
737	mitochondrial translation (GO:0032543)	3/105	0.160478190406908	0.390857280396477	0	0	2.22115384615385	4.0638169264604	MRPS26;MRPS10;MRPL12
738	positive regulation of protein kinase B signaling (GO:0051897)	4/161	0.162797798850414	0.390857280396477	0	0	1.92607530187148	3.49630115399704	HSP90AB1;AXL;C1QBP;TRIB3
739	interstrand cross-link repair (GO:0036297)	2/55	0.163132362142567	0.390857280396477	0	0	2.84594809513482	5.16025421750567	CENPX;ERCC1
740	positive regulation of response to DNA damage stimulus (GO:2001022)	2/55	0.163132362142567	0.390857280396477	0	0	2.84594809513482	5.16025421750567	ABRAXAS1;MYC
741	cellular response to peptide hormone stimulus (GO:0071375)	3/106	0.163656050603077	0.390857280396477	0	0	2.19947722180732	3.98102805054663	PKLR;TRIB3;SLC30A10
742	protein localization to nucleus (GO:0034504)	3/106	0.163656050603077	0.390857280396477	0	0	2.19947722180732	3.98102805054663	CHCHD10;RPF2;RAN
743	regulation of cellular macromolecule biosynthetic process (GO:2000112)	9/468	0.165354728649874	0.390857280396477	0	0	1.48818897637795	2.67823750995817	HES6;NFIA;CHD7;HMGA1;NOLC1;SLC39A8;YBX1;ATF4;KLF1
744	transcription, DNA-templated (GO:0006351)	5/221	0.167032750061458	0.390857280396477	0	0	1.75145348837209	3.13434052333685	TAF4B;DDX21;MRPL12;PTMA;ATF4
745	protein-containing complex disassembly (GO:0032984)	2/56	0.167789040469697	0.390857280396477	0	0	2.79310344827586	4.98582316589453	HSPA8;MYC
746	Rho protein signal transduction (GO:0007266)	2/56	0.167789040469697	0.390857280396477	0	0	2.79310344827586	4.98582316589453	CDC42EP1;CTNNAL1
747	negative regulation of metabolic process (GO:0009892)	2/56	0.167789040469697	0.390857280396477	0	0	2.79310344827586	4.98582316589453	GSTP1;ATF4
748	protein maturation by iron-sulfur cluster transfer (GO:0097428)	1/14	0.169212603098475	0.390857280396477	0	0	5.79095713446859	10.2882106704722	GLRX5
749	pyrimidine nucleoside biosynthetic process (GO:0046134)	1/14	0.169212603098475	0.390857280396477	0	0	5.79095713446859	10.2882106704722	UPP1
750	cell junction maintenance (GO:0034331)	1/14	0.169212603098475	0.390857280396477	0	0	5.79095713446859	10.2882106704722	CHCHD10
751	regulation of DNA methylation-dependent heterochromatin assembly (GO:0090308)	1/14	0.169212603098475	0.390857280396477	0	0	5.79095713446859	10.2882106704722	TET1
752	cellular response to low-density lipoprotein particle stimulus (GO:0071404)	1/14	0.169212603098475	0.390857280396477	0	0	5.79095713446859	10.2882106704722	CD36
753	regulation of histone methylation (GO:0031060)	1/14	0.169212603098475	0.390857280396477	0	0	5.79095713446859	10.2882106704722	TET1
754	cGMP-mediated signaling (GO:0019934)	1/14	0.169212603098475	0.390857280396477	0	0	5.79095713446859	10.2882106704722	CD36
755	regulation of macrophage cytokine production (GO:0010935)	1/14	0.169212603098475	0.390857280396477	0	0	5.79095713446859	10.2882106704722	PLCG2
756	covalent chromatin modification (GO:0016569)	1/14	0.169212603098475	0.390857280396477	0	0	5.79095713446859	10.2882106704722	AURKC
757	regulation of nitric-oxide synthase biosynthetic process (GO:0051769)	1/14	0.169212603098475	0.390857280396477	0	0	5.79095713446859	10.2882106704722	GSTP1
758	regulation of response to interferon-gamma (GO:0060330)	1/14	0.169212603098475	0.390857280396477	0	0	5.79095713446859	10.2882106704722	HSP90AB1
759	regulation of transcription of nucleolar large rRNA by RNA polymerase I (GO:1901836)	1/14	0.169212603098475	0.390857280396477	0	0	5.79095713446859	10.2882106704722	NCL
760	genitalia development (GO:0048806)	1/14	0.169212603098475	0.390857280396477	0	0	5.79095713446859	10.2882106704722	CHD7
761	regulation of trophoblast cell migration (GO:1901163)	1/14	0.169212603098475	0.390857280396477	0	0	5.79095713446859	10.2882106704722	C1QBP
762	renal absorption (GO:0070293)	1/14	0.169212603098475	0.390857280396477	0	0	5.79095713446859	10.2882106704722	HBB
763	response to UV-A (GO:0070141)	1/14	0.169212603098475	0.390857280396477	0	0	5.79095713446859	10.2882106704722	PPID
764	ribonucleoside monophosphate biosynthetic process (GO:0009156)	1/14	0.169212603098475	0.390857280396477	0	0	5.79095713446859	10.2882106704722	RFK
765	synaptic membrane adhesion (GO:0099560)	1/14	0.169212603098475	0.390857280396477	0	0	5.79095713446859	10.2882106704722	PTPRF
766	membrane repolarization during action potential (GO:0086011)	1/14	0.169212603098475	0.390857280396477	0	0	5.79095713446859	10.2882106704722	KCNH2
767	myeloid dendritic cell activation (GO:0001773)	1/14	0.169212603098475	0.390857280396477	0	0	5.79095713446859	10.2882106704722	DHRS2
768	ncRNA transcription (GO:0098781)	1/14	0.169212603098475	0.390857280396477	0	0	5.79095713446859	10.2882106704722	NIFK
769	negative regulation of interleukin-12 production (GO:0032695)	1/14	0.169212603098475	0.390857280396477	0	0	5.79095713446859	10.2882106704722	C1QBP
770	negative regulation of mRNA splicing, via spliceosome (GO:0048025)	1/14	0.169212603098475	0.390857280396477	0	0	5.79095713446859	10.2882106704722	C1QBP
771	negative regulation of secretion (GO:0051048)	1/14	0.169212603098475	0.390857280396477	0	0	5.79095713446859	10.2882106704722	PTGER3
772	negative regulation of translational initiation (GO:0045947)	1/14	0.169212603098475	0.390857280396477	0	0	5.79095713446859	10.2882106704722	EIF4EBP1
773	positive regulation of alpha-beta T cell differentiation (GO:0046638)	1/14	0.169212603098475	0.390857280396477	0	0	5.79095713446859	10.2882106704722	RUNX1
774	positive regulation of cardiac muscle cell proliferation (GO:0060045)	1/14	0.169212603098475	0.390857280396477	0	0	5.79095713446859	10.2882106704722	TGFBR3
775	positive regulation of glycoprotein biosynthetic process (GO:0010560)	1/14	0.169212603098475	0.390857280396477	0	0	5.79095713446859	10.2882106704722	RAMP1
776	positive regulation of mitochondrial translation (GO:0070131)	1/14	0.169212603098475	0.390857280396477	0	0	5.79095713446859	10.2882106704722	C1QBP
777	positive regulation of potassium ion transmembrane transporter activity (GO:1901018)	1/14	0.169212603098475	0.390857280396477	0	0	5.79095713446859	10.2882106704722	GAL
778	positive regulation of superoxide anion generation (GO:0032930)	1/14	0.169212603098475	0.390857280396477	0	0	5.79095713446859	10.2882106704722	GSTP1
779	positive regulation of T cell receptor signaling pathway (GO:0050862)	1/14	0.169212603098475	0.390857280396477	0	0	5.79095713446859	10.2882106704722	CD226
780	positive regulation of transmembrane transport (GO:0034764)	1/14	0.169212603098475	0.390857280396477	0	0	5.79095713446859	10.2882106704722	CA2
781	potassium ion export across plasma membrane (GO:0097623)	1/14	0.169212603098475	0.390857280396477	0	0	5.79095713446859	10.2882106704722	KCNH2
782	positive regulation of multicellular organismal process (GO:0051240)	7/345	0.170748144831103	0.392490036668284	0	0	1.56935327292899	2.77393493074955	FOXD1;TFRC;FABP5;C1QBP;LEPR;ELOVL6;CD36
783	dicarboxylic acid metabolic process (GO:0043648)	2/57	0.172468337477287	0.392490036668284	0	0	2.74218042493905	4.81949619954619	MTHFD1L;MTHFD2
784	monocarboxylic acid transport (GO:0015718)	2/57	0.172468337477287	0.392490036668284	0	0	2.74218042493905	4.81949619954619	CD36;ABCG2
785	positive regulation of gene expression, epigenetic (GO:0045815)	2/57	0.172468337477287	0.392490036668284	0	0	2.74218042493905	4.81949619954619	HMGA1;DDX21
786	regulation of protein ubiquitination (GO:0031396)	3/109	0.173300447462813	0.392490036668284	0	0	2.13690130624093	3.74540782167237	HSP90AB1;CENPX;SPHK1
787	lipid transport (GO:0006869)	3/109	0.173300447462813	0.392490036668284	0	0	2.13690130624093	3.74540782167237	UGCG;FABP5;CD36
788	regulation of I-kappaB kinase/NF-kappaB signaling (GO:0043122)	5/224	0.173525178019551	0.392490036668284	0	0	1.72719549750451	3.02506645229167	BST2;TFRC;GSTP1;PLCG2;DDX21
789	chordate embryonic development (GO:0043009)	2/58	0.177168860546714	0.392490036668284	0	0	2.69307608100712	4.66077747020551	ALDH1A2;CHD7
790	regulation of tumor necrosis factor-mediated signaling pathway (GO:0010803)	2/58	0.177168860546714	0.392490036668284	0	0	2.69307608100712	4.66077747020551	SPHK1;GSTP1
791	membrane lipid biosynthetic process (GO:0046467)	2/58	0.177168860546714	0.392490036668284	0	0	2.69307608100712	4.66077747020551	SPHK1;ELOVL6
792	positive regulation of mitochondrion organization (GO:0010822)	2/58	0.177168860546714	0.392490036668284	0	0	2.69307608100712	4.66077747020551	CHCHD10;PLD6
793	regulation of gene expression (GO:0010468)	18/1079	0.17927172601994	0.392490036668284	0	0	1.29322741349132	2.2228673042887	HES6;FOXD1;TFRC;CHD7;HMGA1;RAB27A;YBX1;RUNX1;KLF1;SLC7A5;NFIA;MYC;PLCG2;SLC39A8;CD36;HNRNPH3;ERMAP;ATF4
794	cellular divalent inorganic cation homeostasis (GO:0072503)	3/111	0.179817722905292	0.392490036668284	0	0	2.09711538461538	3.59825488604506	STC1;SLC39A8;SLC30A10
795	acetyl-CoA metabolic process (GO:0006084)	1/15	0.180145094435332	0.392490036668284	0	0	5.37704471101418	9.2162152349413	HMGCS1
796	pyrimidine nucleoside metabolic process (GO:0006213)	1/15	0.180145094435332	0.392490036668284	0	0	5.37704471101418	9.2162152349413	UPP1
797	Arp2/3 complex-mediated actin nucleation (GO:0034314)	1/15	0.180145094435332	0.392490036668284	0	0	5.37704471101418	9.2162152349413	IQGAP2
798	regulation of extracellular matrix organization (GO:1903053)	1/15	0.180145094435332	0.392490036668284	0	0	5.37704471101418	9.2162152349413	RUNX1
799	central nervous system neuron development (GO:0021954)	1/15	0.180145094435332	0.392490036668284	0	0	5.37704471101418	9.2162152349413	HSP90AB1
800	clathrin coat assembly (GO:0048268)	1/15	0.180145094435332	0.392490036668284	0	0	5.37704471101418	9.2162152349413	SGIP1
801	contractile actin filament bundle assembly (GO:0030038)	1/15	0.180145094435332	0.392490036668284	0	0	5.37704471101418	9.2162152349413	PHACTR1
802	regulation of microglial cell activation (GO:1903978)	1/15	0.180145094435332	0.392490036668284	0	0	5.37704471101418	9.2162152349413	SPHK1
803	regulation of phospholipase C activity (GO:1900274)	1/15	0.180145094435332	0.392490036668284	0	0	5.37704471101418	9.2162152349413	FLT1
804	electron transport chain (GO:0022900)	1/15	0.180145094435332	0.392490036668284	0	0	5.37704471101418	9.2162152349413	DHRS2
805	embryonic cranial skeleton morphogenesis (GO:0048701)	1/15	0.180145094435332	0.392490036668284	0	0	5.37704471101418	9.2162152349413	MTHFD1L
806	regulation of secretion (GO:0051046)	1/15	0.180145094435332	0.392490036668284	0	0	5.37704471101418	9.2162152349413	SCIN
807	regulation of sequestering of triglyceride (GO:0010889)	1/15	0.180145094435332	0.392490036668284	0	0	5.37704471101418	9.2162152349413	PLIN2
808	regulation of superoxide anion generation (GO:0032928)	1/15	0.180145094435332	0.392490036668284	0	0	5.37704471101418	9.2162152349413	GSTP1
809	glucosamine-containing compound metabolic process (GO:1901071)	1/15	0.180145094435332	0.392490036668284	0	0	5.37704471101418	9.2162152349413	CHST2
810	GTP metabolic process (GO:0046039)	1/15	0.180145094435332	0.392490036668284	0	0	5.37704471101418	9.2162152349413	RAN
811	integrated stress response signaling (GO:0140467)	1/15	0.180145094435332	0.392490036668284	0	0	5.37704471101418	9.2162152349413	ATF4
812	stress fiber assembly (GO:0043149)	1/15	0.180145094435332	0.392490036668284	0	0	5.37704471101418	9.2162152349413	PHACTR1
813	membrane repolarization during cardiac muscle cell action potential (GO:0086013)	1/15	0.180145094435332	0.392490036668284	0	0	5.37704471101418	9.2162152349413	KCNH2
814	tRNA 5'-end processing (GO:0099116)	1/15	0.180145094435332	0.392490036668284	0	0	5.37704471101418	9.2162152349413	RPP25
815	microvillus assembly (GO:0030033)	1/15	0.180145094435332	0.392490036668284	0	0	5.37704471101418	9.2162152349413	ESPN
816	mitochondrial RNA metabolic process (GO:0000959)	1/15	0.180145094435332	0.392490036668284	0	0	5.37704471101418	9.2162152349413	MRPL12
817	mitotic recombination (GO:0006312)	1/15	0.180145094435332	0.392490036668284	0	0	5.37704471101418	9.2162152349413	ERCC1
818	negative regulation of blood pressure (GO:0045776)	1/15	0.180145094435332	0.392490036668284	0	0	5.37704471101418	9.2162152349413	PRCP
819	negative regulation of cellular component movement (GO:0051271)	1/15	0.180145094435332	0.392490036668284	0	0	5.37704471101418	9.2162152349413	TGFBR3
820	negative regulation of mRNA processing (GO:0050686)	1/15	0.180145094435332	0.392490036668284	0	0	5.37704471101418	9.2162152349413	C1QBP
821	negative regulation of ubiquitin-protein transferase activity (GO:0051444)	1/15	0.180145094435332	0.392490036668284	0	0	5.37704471101418	9.2162152349413	MAD2L1
822	neurotrophin TRK receptor signaling pathway (GO:0048011)	1/15	0.180145094435332	0.392490036668284	0	0	5.37704471101418	9.2162152349413	DDIT4
823	positive regulation of acute inflammatory response (GO:0002675)	1/15	0.180145094435332	0.392490036668284	0	0	5.37704471101418	9.2162152349413	PTGER3
824	positive regulation of natural killer cell activation (GO:0032816)	1/15	0.180145094435332	0.392490036668284	0	0	5.37704471101418	9.2162152349413	AXL
825	positive regulation of response to cytokine stimulus (GO:0060760)	1/15	0.180145094435332	0.392490036668284	0	0	5.37704471101418	9.2162152349413	AXL
826	positive regulation of secretion (GO:0051047)	1/15	0.180145094435332	0.392490036668284	0	0	5.37704471101418	9.2162152349413	SCIN
827	positive regulation of telomerase RNA localization to Cajal body (GO:1904874)	1/15	0.180145094435332	0.392490036668284	0	0	5.37704471101418	9.2162152349413	CCT3
828	protein kinase A signaling (GO:0010737)	1/15	0.180145094435332	0.392490036668284	0	0	5.37704471101418	9.2162152349413	GAL
829	cellular protein-containing complex assembly (GO:0034622)	4/168	0.18074630053883	0.39332488078655	0	0	1.84320557491289	3.15309968081817	HSP90AB1;SGIP1;TCF4;HSPD1
830	regulation of cytoskeleton organization (GO:0051493)	3/112	0.183101272345045	0.397969512422242	0	0	2.07776993648553	3.52746301287078	BST2;RAC3;IQGAP2
831	negative regulation of cellular macromolecule biosynthetic process (GO:2000113)	10/547	0.185604360609489	0.402389498000192	0	0	1.41320908870095	2.3800390776943	HSPA8;SET;FOXD1;LBH;NCL;HMGA1;BIRC5;TRIB3;YBX1;PUS7
832	positive regulation of gene expression (GO:0010628)	9/482	0.185969646036119	0.402389498000192	0	0	1.44309234073014	2.42752925760364	NPM1;FOXD1;TFRC;MYC;PLCG2;RAB27A;DDX21;CD36;ATF4
833	Notch signaling pathway (GO:0007219)	2/60	0.186628175948202	0.402389498000192	0	0	2.59994715286035	4.36436750303368	MYC;YBX1
834	B cell activation involved in immune response (GO:0002312)	1/16	0.190934262909182	0.402389498000192	0	0	5.01832061068702	8.30946616217524	C17ORF99
835	regulation of ceramide biosynthetic process (GO:2000303)	1/16	0.190934262909182	0.402389498000192	0	0	5.01832061068702	8.30946616217524	SPHK1
836	regulation of chromatin silencing (GO:0031935)	1/16	0.190934262909182	0.402389498000192	0	0	5.01832061068702	8.30946616217524	HMGA1
837	regulation of defense response to virus (GO:0050688)	1/16	0.190934262909182	0.402389498000192	0	0	5.01832061068702	8.30946616217524	C1QBP
838	regulation of isotype switching (GO:0045191)	1/16	0.190934262909182	0.402389498000192	0	0	5.01832061068702	8.30946616217524	TFRC
839	regulation of monocyte differentiation (GO:0045655)	1/16	0.190934262909182	0.402389498000192	0	0	5.01832061068702	8.30946616217524	MYC
840	DNA unwinding involved in DNA replication (GO:0006268)	1/16	0.190934262909182	0.402389498000192	0	0	5.01832061068702	8.30946616217524	HMGA1
841	regulation of systemic arterial blood pressure (GO:0003073)	1/16	0.190934262909182	0.402389498000192	0	0	5.01832061068702	8.30946616217524	PRCP
842	glycosphingolipid biosynthetic process (GO:0006688)	1/16	0.190934262909182	0.402389498000192	0	0	5.01832061068702	8.30946616217524	ST8SIA1
843	resolution of meiotic recombination intermediates (GO:0000712)	1/16	0.190934262909182	0.402389498000192	0	0	5.01832061068702	8.30946616217524	CENPX
844	response to organophosphorus (GO:0046683)	1/16	0.190934262909182	0.402389498000192	0	0	5.01832061068702	8.30946616217524	VGF
845	retrograde axonal transport (GO:0008090)	1/16	0.190934262909182	0.402389498000192	0	0	5.01832061068702	8.30946616217524	KIF5A
846	sphingolipid catabolic process (GO:0030149)	1/16	0.190934262909182	0.402389498000192	0	0	5.01832061068702	8.30946616217524	SPHK1
847	membrane repolarization (GO:0086009)	1/16	0.190934262909182	0.402389498000192	0	0	5.01832061068702	8.30946616217524	KCNH2
848	transepithelial transport (GO:0070633)	1/16	0.190934262909182	0.402389498000192	0	0	5.01832061068702	8.30946616217524	ABCG2
849	N-acetylglucosamine metabolic process (GO:0006044)	1/16	0.190934262909182	0.402389498000192	0	0	5.01832061068702	8.30946616217524	CHST2
850	negative regulation of histone modification (GO:0031057)	1/16	0.190934262909182	0.402389498000192	0	0	5.01832061068702	8.30946616217524	SET
851	negative regulation of telomere maintenance (GO:0032205)	1/16	0.190934262909182	0.402389498000192	0	0	5.01832061068702	8.30946616217524	ERCC1
852	negative regulation of transcription regulatory region DNA binding (GO:2000678)	1/16	0.190934262909182	0.402389498000192	0	0	5.01832061068702	8.30946616217524	ZNF593
853	neural tube development (GO:0021915)	1/16	0.190934262909182	0.402389498000192	0	0	5.01832061068702	8.30946616217524	ALDH1A2
854	positive regulation of collagen biosynthetic process (GO:0032967)	1/16	0.190934262909182	0.402389498000192	0	0	5.01832061068702	8.30946616217524	RUNX1
855	positive regulation of isotype switching (GO:0045830)	1/16	0.190934262909182	0.402389498000192	0	0	5.01832061068702	8.30946616217524	TFRC
856	positive regulation of myeloid leukocyte cytokine production involved in immune response (GO:0061081)	1/16	0.190934262909182	0.402389498000192	0	0	5.01832061068702	8.30946616217524	PLCG2
857	negative regulation of response to stimulus (GO:0048585)	2/61	0.19138434288571	0.402867391558717	0	0	2.55575037340087	4.2258606755011	YBX1;SLC30A10
858	double-strand break repair via nonhomologous end joining (GO:0006303)	2/62	0.19615648384812	0.407683736067801	0	0	2.51302681992337	4.09332501688139	ABRAXAS1;ERCC1
859	glucose metabolic process (GO:0006006)	2/62	0.19615648384812	0.407683736067801	0	0	2.51302681992337	4.09332501688139	SORD;ATF4
860	negative regulation of kinase activity (GO:0033673)	2/62	0.19615648384812	0.407683736067801	0	0	2.51302681992337	4.09332501688139	GSTP1;TRIB3
861	positive regulation of cysteine-type endopeptidase activity (GO:2001056)	2/62	0.19615648384812	0.407683736067801	0	0	2.51302681992337	4.09332501688139	MYC;CYCS
862	regulation of protein-containing complex assembly (GO:0043254)	3/116	0.196390844025284	0.407683736067801	0	0	2.00381211708645	3.26150179299833	HSPA8;TFRC;CD36
863	sphingolipid metabolic process (GO:0006665)	3/116	0.196390844025284	0.407683736067801	0	0	2.00381211708645	3.26150179299833	UGCG;SPHK1;ELOVL6
864	positive regulation of angiogenesis (GO:0045766)	3/116	0.196390844025284	0.407683736067801	0	0	2.00381211708645	3.26150179299833	FLT1;SPHK1;RUNX1
865	cytokine-mediated signaling pathway (GO:0019221)	11/621	0.196642525844448	0.407683736067801	0	0	1.36870283632579	2.22601420465705	BST2;HSPA9;EIF5A;UGCG;HSPA8;CA1;MYC;GRAP2;LEPR;BIRC5;CD36
866	amyloid fibril formation (GO:1990000)	2/63	0.200943362502991	0.407683736067801	0	0	2.47170403869104	3.966423033118	TSPAN14;CD36
867	cell cycle G1/S phase transition (GO:0044843)	2/63	0.200943362502991	0.407683736067801	0	0	2.47170403869104	3.966423033118	MYC;EIF4EBP1
868	positive regulation of DNA metabolic process (GO:0051054)	2/63	0.200943362502991	0.407683736067801	0	0	2.47170403869104	3.966423033118	ABRAXAS1;MYC
869	positive regulation of viral process (GO:0048524)	2/63	0.200943362502991	0.407683736067801	0	0	2.47170403869104	3.966423033118	AXL;PPID
870	pyrimidine-containing compound catabolic process (GO:0072529)	1/17	0.201581980361684	0.407683736067801	0	0	4.70443702290076	7.5344340650964	UPP1
871	regulation of cardiac muscle contraction by regulation of the release of sequestered calcium ion (GO:0010881)	1/17	0.201581980361684	0.407683736067801	0	0	4.70443702290076	7.5344340650964	CLIC2
872	regulation of cell killing (GO:0031341)	1/17	0.201581980361684	0.407683736067801	0	0	4.70443702290076	7.5344340650964	CR1L
873	regulation of cholesterol biosynthetic process (GO:0045540)	1/17	0.201581980361684	0.407683736067801	0	0	4.70443702290076	7.5344340650964	RAN
874	cellular biogenic amine biosynthetic process (GO:0042401)	1/17	0.201581980361684	0.407683736067801	0	0	4.70443702290076	7.5344340650964	SRM
875	regulation of metal ion transport (GO:0010959)	1/17	0.201581980361684	0.407683736067801	0	0	4.70443702290076	7.5344340650964	SLC30A10
876	diol biosynthetic process (GO:0034312)	1/17	0.201581980361684	0.407683736067801	0	0	4.70443702290076	7.5344340650964	SPHK1
877	regulation of NLRP3 inflammasome complex assembly (GO:1900225)	1/17	0.201581980361684	0.407683736067801	0	0	4.70443702290076	7.5344340650964	CD36
878	response to purine-containing compound (GO:0014074)	1/17	0.201581980361684	0.407683736067801	0	0	4.70443702290076	7.5344340650964	VGF
879	stabilization of membrane potential (GO:0030322)	1/17	0.201581980361684	0.407683736067801	0	0	4.70443702290076	7.5344340650964	CHCHD10
880	stem cell development (GO:0048864)	1/17	0.201581980361684	0.407683736067801	0	0	4.70443702290076	7.5344340650964	NOLC1
881	mitochondrial ATP synthesis coupled proton transport (GO:0042776)	1/17	0.201581980361684	0.407683736067801	0	0	4.70443702290076	7.5344340650964	ATP5MC1
882	mitochondrial electron transport, cytochrome c to oxygen (GO:0006123)	1/17	0.201581980361684	0.407683736067801	0	0	4.70443702290076	7.5344340650964	CYCS
883	muscle tissue morphogenesis (GO:0060415)	1/17	0.201581980361684	0.407683736067801	0	0	4.70443702290076	7.5344340650964	TGFBR3
884	negative regulation of chemokine production (GO:0032682)	1/17	0.201581980361684	0.407683736067801	0	0	4.70443702290076	7.5344340650964	GSTP1
885	negative regulation of fatty acid metabolic process (GO:0045922)	1/17	0.201581980361684	0.407683736067801	0	0	4.70443702290076	7.5344340650964	TRIB3
886	negative regulation of peptidyl-threonine phosphorylation (GO:0010801)	1/17	0.201581980361684	0.407683736067801	0	0	4.70443702290076	7.5344340650964	DDIT4
887	positive regulation of cardiac muscle tissue growth (GO:0055023)	1/17	0.201581980361684	0.407683736067801	0	0	4.70443702290076	7.5344340650964	TGFBR3
888	positive regulation of collagen metabolic process (GO:0010714)	1/17	0.201581980361684	0.407683736067801	0	0	4.70443702290076	7.5344340650964	RUNX1
889	positive regulation of DNA replication (GO:0045740)	1/17	0.201581980361684	0.407683736067801	0	0	4.70443702290076	7.5344340650964	BCAR3
890	positive regulation of macrophage activation (GO:0043032)	1/17	0.201581980361684	0.407683736067801	0	0	4.70443702290076	7.5344340650964	HSPD1
891	positive regulation of regulated secretory pathway (GO:1903307)	1/17	0.201581980361684	0.407683736067801	0	0	4.70443702290076	7.5344340650964	RAB27A
892	protein autoprocessing (GO:0016540)	1/17	0.201581980361684	0.407683736067801	0	0	4.70443702290076	7.5344340650964	CTSL
893	adenylate cyclase-activating G protein-coupled receptor signaling pathway (GO:0007189)	3/118	0.203122504626118	0.409422344520132	0	0	1.96876254180602	3.13810119990366	GNAL;PTGER3;RAMP1
894	regulation of protein binding (GO:0043393)	3/118	0.203122504626118	0.409422344520132	0	0	1.96876254180602	3.13810119990366	TRIB3;RAN;ADD2
895	positive regulation of protein-containing complex assembly (GO:0031334)	3/118	0.203122504626118	0.409422344520132	0	0	1.96876254180602	3.13810119990366	TFRC;ERCC1;CD36
896	regulation of ERK1 and ERK2 cascade (GO:0070372)	5/238	0.205034768814726	0.412740593288459	0	0	1.62225105632631	2.57057961978302	TGFBR3;GSTP1;CD36;SLC30A10;FAM83D
897	regulation of innate immune response (GO:0045088)	2/64	0.205743772034177	0.412740593288459	0	0	2.43171425040168	3.84484105594627	HSP90AB1;LYAR
898	regulation of nucleic acid-templated transcription (GO:1903506)	8/430	0.20691230376483	0.412740593288459	0	0	1.43592602917944	2.26224435046114	HES6;NFIA;CHD7;HMGA1;SLC39A8;YBX1;ATF4;KLF1
899	regulation of mitotic cell cycle (GO:0007346)	4/178	0.207449081905477	0.412740593288459	0	0	1.73638663293836	2.73110932829675	SPHK1;EIF4EBP1;ASNS;MAD2L1
900	negative regulation of immune response (GO:0050777)	4/178	0.207449081905477	0.412740593288459	0	0	1.73638663293836	2.73110932829675	C1QBP;PLCG2;LYAR;RAMP1
901	chemical homeostasis (GO:0048878)	2/65	0.21055653462133	0.412740593288459	0	0	2.39299397920088	3.72828722531662	VGF;SLC4A1
902	regulation of cartilage development (GO:0061035)	1/18	0.212090094223061	0.412740593288459	0	0	4.42748091603053	6.8658900050718	SCIN
903	carbohydrate derivative transport (GO:1901264)	1/18	0.212090094223061	0.412740593288459	0	0	4.42748091603053	6.8658900050718	SLC29A1
904	cellular response to dsRNA (GO:0071359)	1/18	0.212090094223061	0.412740593288459	0	0	4.42748091603053	6.8658900050718	NPM1
905	regulation of mitochondrial outer membrane permeabilization involved in apoptotic signaling pathway (GO:1901028)	1/18	0.212090094223061	0.412740593288459	0	0	4.42748091603053	6.8658900050718	CHCHD10
906	regulation of telomerase RNA localization to Cajal body (GO:1904872)	1/18	0.212090094223061	0.412740593288459	0	0	4.42748091603053	6.8658900050718	CCT3
907	regulation of vascular endothelial cell proliferation (GO:1905562)	1/18	0.212090094223061	0.412740593288459	0	0	4.42748091603053	6.8658900050718	FLT1
908	regulation of ventricular cardiac muscle cell membrane repolarization (GO:0060307)	1/18	0.212090094223061	0.412740593288459	0	0	4.42748091603053	6.8658900050718	KCNH2
909	glycoprotein catabolic process (GO:0006516)	1/18	0.212090094223061	0.412740593288459	0	0	4.42748091603053	6.8658900050718	CTSL
910	rRNA transcription (GO:0009303)	1/18	0.212090094223061	0.412740593288459	0	0	4.42748091603053	6.8658900050718	NIFK
911	leukocyte tethering or rolling (GO:0050901)	1/18	0.212090094223061	0.412740593288459	0	0	4.42748091603053	6.8658900050718	ADD2
912	long-chain fatty-acyl-CoA biosynthetic process (GO:0035338)	1/18	0.212090094223061	0.412740593288459	0	0	4.42748091603053	6.8658900050718	ELOVL6
913	synaptic transmission, glutamatergic (GO:0035249)	1/18	0.212090094223061	0.412740593288459	0	0	4.42748091603053	6.8658900050718	SLC17A7
914	melanosome transport (GO:0032402)	1/18	0.212090094223061	0.412740593288459	0	0	4.42748091603053	6.8658900050718	RAB27A
915	mitochondrial fusion (GO:0008053)	1/18	0.212090094223061	0.412740593288459	0	0	4.42748091603053	6.8658900050718	PLD6
916	ventricular cardiac muscle cell action potential (GO:0086005)	1/18	0.212090094223061	0.412740593288459	0	0	4.42748091603053	6.8658900050718	KCNH2
917	negative regulation of cation transmembrane transport (GO:1904063)	1/18	0.212090094223061	0.412740593288459	0	0	4.42748091603053	6.8658900050718	KCNH2
918	negative regulation of tumor necrosis factor-mediated signaling pathway (GO:0010804)	1/18	0.212090094223061	0.412740593288459	0	0	4.42748091603053	6.8658900050718	GSTP1
919	nitric oxide mediated signal transduction (GO:0007263)	1/18	0.212090094223061	0.412740593288459	0	0	4.42748091603053	6.8658900050718	CD36
920	pigment granule transport (GO:0051904)	1/18	0.212090094223061	0.412740593288459	0	0	4.42748091603053	6.8658900050718	RAB27A
921	positive regulation of cell adhesion mediated by integrin (GO:0033630)	1/18	0.212090094223061	0.412740593288459	0	0	4.42748091603053	6.8658900050718	RAC3
922	positive regulation of extracellular matrix organization (GO:1903055)	1/18	0.212090094223061	0.412740593288459	0	0	4.42748091603053	6.8658900050718	RUNX1
923	positive regulation of interleukin-4 production (GO:0032753)	1/18	0.212090094223061	0.412740593288459	0	0	4.42748091603053	6.8658900050718	SLC7A5
924	positive regulation of macrophage derived foam cell differentiation (GO:0010744)	1/18	0.212090094223061	0.412740593288459	0	0	4.42748091603053	6.8658900050718	CD36
925	positive regulation of mRNA splicing, via spliceosome (GO:0048026)	1/18	0.212090094223061	0.412740593288459	0	0	4.42748091603053	6.8658900050718	NCL
926	positive regulation of phosphoprotein phosphatase activity (GO:0032516)	1/18	0.212090094223061	0.412740593288459	0	0	4.42748091603053	6.8658900050718	HSP90AB1
927	prostanoid metabolic process (GO:0006692)	1/18	0.212090094223061	0.412740593288459	0	0	4.42748091603053	6.8658900050718	GSTP1
928	negative regulation of cellular process (GO:0048523)	10/566	0.213344122676247	0.414733617788739	0	0	1.3635652742628	2.10650220157054	BST2;TGFBR3;COL18A1;NPM1;SCIN;MYC;ALDH1A2;HMGA1;DHRS2;NME1
929	regulation of protein localization (GO:0032880)	2/66	0.215380500773813	0.4150140765124	0	0	2.3554837164751	3.61648967227824	RSL1D1;HSP90AB1
930	regulation of mRNA catabolic process (GO:0061013)	3/122	0.216741718091475	0.4150140765124	0	0	1.9021978021978	2.9085534067174	HSPA8;SET;SERBP1
931	epithelium development (GO:0060429)	3/122	0.216741718091475	0.4150140765124	0	0	1.9021978021978	2.9085534067174	ALDH1A2;HNRNPH3;ACTL8
932	positive regulation of transcription by RNA polymerase II (GO:0045944)	15/908	0.216984496237446	0.4150140765124	0	0	1.27632482028682	1.95013418355955	EIF5A;ZNF593;NPM1;LMO2;HMGA1;TET1;YBX1;CTAG2;RUNX1;ZEB2;GAL;NFIA;MYC;TCF4;ATF4
933	positive regulation of epithelial cell proliferation (GO:0050679)	3/123	0.220176439853728	0.4150140765124	0	0	1.88625	2.85451127072365	EGFL7;MYC;NME1
934	protein N-linked glycosylation (GO:0006487)	2/67	0.220214548964344	0.4150140765124	0	0	2.31912761567934	3.50919487492245	ST6GAL1;SLC39A8
935	regulation of viral genome replication (GO:0045069)	2/67	0.220214548964344	0.4150140765124	0	0	2.31912761567934	3.50919487492245	BST2;PPID
936	vascular endothelial growth factor receptor signaling pathway (GO:0048010)	2/67	0.220214548964344	0.4150140765124	0	0	2.31912761567934	3.50919487492245	FLT1;AXL
937	aspartate family amino acid catabolic process (GO:0009068)	1/19	0.222460427930981	0.4150140765124	0	0	4.18129770992366	6.28451573475008	CRYM
938	aspartate family amino acid metabolic process (GO:0009066)	1/19	0.222460427930981	0.4150140765124	0	0	4.18129770992366	6.28451573475008	ASNS
939	ATP synthesis coupled proton transport (GO:0015986)	1/19	0.222460427930981	0.4150140765124	0	0	4.18129770992366	6.28451573475008	ATP5MC1
940	regulation of bicellular tight junction assembly (GO:2000810)	1/19	0.222460427930981	0.4150140765124	0	0	4.18129770992366	6.28451573475008	RUNX1
941	regulation of centriole replication (GO:0046599)	1/19	0.222460427930981	0.4150140765124	0	0	4.18129770992366	6.28451573475008	NPM1
942	regulation of collagen biosynthetic process (GO:0032965)	1/19	0.222460427930981	0.4150140765124	0	0	4.18129770992366	6.28451573475008	RUNX1
943	cytoplasmic translational initiation (GO:0002183)	1/19	0.222460427930981	0.4150140765124	0	0	4.18129770992366	6.28451573475008	EIF4A2
944	regulation of neuroinflammatory response (GO:0150077)	1/19	0.222460427930981	0.4150140765124	0	0	4.18129770992366	6.28451573475008	SPHK1
945	diol metabolic process (GO:0034311)	1/19	0.222460427930981	0.4150140765124	0	0	4.18129770992366	6.28451573475008	SPHK1
946	establishment of melanosome localization (GO:0032401)	1/19	0.222460427930981	0.4150140765124	0	0	4.18129770992366	6.28451573475008	RAB27A
947	regulation of RIG-I signaling pathway (GO:0039535)	1/19	0.222460427930981	0.4150140765124	0	0	4.18129770992366	6.28451573475008	C1QBP
948	establishment of skin barrier (GO:0061436)	1/19	0.222460427930981	0.4150140765124	0	0	4.18129770992366	6.28451573475008	UGCG
949	regulation of stem cell population maintenance (GO:2000036)	1/19	0.222460427930981	0.4150140765124	0	0	4.18129770992366	6.28451573475008	MYC
950	regulation of water loss via skin (GO:0033561)	1/19	0.222460427930981	0.4150140765124	0	0	4.18129770992366	6.28451573475008	UGCG
951	heart trabecula morphogenesis (GO:0061384)	1/19	0.222460427930981	0.4150140765124	0	0	4.18129770992366	6.28451573475008	TGFBR3
952	response to fatty acid (GO:0070542)	1/19	0.222460427930981	0.4150140765124	0	0	4.18129770992366	6.28451573475008	CD36
953	sphingosine metabolic process (GO:0006670)	1/19	0.222460427930981	0.4150140765124	0	0	4.18129770992366	6.28451573475008	SPHK1
954	maintenance of protein localization in organelle (GO:0072595)	1/19	0.222460427930981	0.4150140765124	0	0	4.18129770992366	6.28451573475008	CHCHD10
955	mesenchymal cell development (GO:0014031)	1/19	0.222460427930981	0.4150140765124	0	0	4.18129770992366	6.28451573475008	NOLC1
956	ureteric bud morphogenesis (GO:0060675)	1/19	0.222460427930981	0.4150140765124	0	0	4.18129770992366	6.28451573475008	MYC
957	myeloid cell activation involved in immune response (GO:0002275)	1/19	0.222460427930981	0.4150140765124	0	0	4.18129770992366	6.28451573475008	PLCG2
958	N-glycan processing (GO:0006491)	1/19	0.222460427930981	0.4150140765124	0	0	4.18129770992366	6.28451573475008	ST8SIA1
959	negative regulation of calcium ion transport (GO:0051926)	1/19	0.222460427930981	0.4150140765124	0	0	4.18129770992366	6.28451573475008	STC1
960	negative regulation of RNA splicing (GO:0033119)	1/19	0.222460427930981	0.4150140765124	0	0	4.18129770992366	6.28451573475008	C1QBP
961	neural crest cell differentiation (GO:0014033)	1/19	0.222460427930981	0.4150140765124	0	0	4.18129770992366	6.28451573475008	NOLC1
962	piRNA metabolic process (GO:0034587)	1/19	0.222460427930981	0.4150140765124	0	0	4.18129770992366	6.28451573475008	PLD6
963	positive regulation of establishment of protein localization (GO:1904951)	1/19	0.222460427930981	0.4150140765124	0	0	4.18129770992366	6.28451573475008	CCT3
964	positive regulation of G protein-coupled receptor signaling pathway (GO:0045745)	1/19	0.222460427930981	0.4150140765124	0	0	4.18129770992366	6.28451573475008	MRAP2
965	positive regulation of neutrophil chemotaxis (GO:0090023)	1/19	0.222460427930981	0.4150140765124	0	0	4.18129770992366	6.28451573475008	C1QBP
966	positive regulation of oxidoreductase activity (GO:0051353)	1/19	0.222460427930981	0.4150140765124	0	0	4.18129770992366	6.28451573475008	RFK
967	protein import into mitochondrial matrix (GO:0030150)	1/19	0.222460427930981	0.4150140765124	0	0	4.18129770992366	6.28451573475008	TOMM40
968	positive regulation of DNA-binding transcription factor activity (GO:0051091)	5/246	0.223839827095938	0.417156041406066	0	0	1.56775708449934	2.34665727763725	NPM1;TFRC;SPHK1;PLCG2;CD36
969	cellular response to calcium ion (GO:0071277)	2/69	0.229908541379396	0.425741770084348	0	0	2.24967118430834	3.30718243116589	CPNE7;PLCG2
970	protein targeting to lysosome (GO:0006622)	1/20	0.232694781210181	0.425741770084348	0	0	3.96102852551225	5.77528905734384	HSPA8
971	regulation of acute inflammatory response (GO:0002673)	1/20	0.232694781210181	0.425741770084348	0	0	3.96102852551225	5.77528905734384	GSTP1
972	base-excision repair, AP site formation (GO:0006285)	1/20	0.232694781210181	0.425741770084348	0	0	3.96102852551225	5.77528905734384	UNG
973	cardiac epithelial to mesenchymal transition (GO:0060317)	1/20	0.232694781210181	0.425741770084348	0	0	3.96102852551225	5.77528905734384	TGFBR3
974	regulation of protein modification by small protein conjugation or removal (GO:1903320)	1/20	0.232694781210181	0.425741770084348	0	0	3.96102852551225	5.77528905734384	HSP90AB1
975	regulation of smooth muscle contraction (GO:0006940)	1/20	0.232694781210181	0.425741770084348	0	0	3.96102852551225	5.77528905734384	SPHK1
976	glucose transmembrane transport (GO:1904659)	1/20	0.232694781210181	0.425741770084348	0	0	3.96102852551225	5.77528905734384	SLC2A1
977	hepaticobiliary system development (GO:0061008)	1/20	0.232694781210181	0.425741770084348	0	0	3.96102852551225	5.77528905734384	TGFBR3
978	insulin secretion (GO:0030073)	1/20	0.232694781210181	0.425741770084348	0	0	3.96102852551225	5.77528905734384	GAL
979	maintenance of protein location in nucleus (GO:0051457)	1/20	0.232694781210181	0.425741770084348	0	0	3.96102852551225	5.77528905734384	CHCHD10
980	miRNA metabolic process (GO:0010586)	1/20	0.232694781210181	0.425741770084348	0	0	3.96102852551225	5.77528905734384	RAN
981	negative regulation of viral life cycle (GO:1903901)	1/20	0.232694781210181	0.425741770084348	0	0	3.96102852551225	5.77528905734384	BST2
982	positive regulation of alpha-beta T cell activation (GO:0046635)	1/20	0.232694781210181	0.425741770084348	0	0	3.96102852551225	5.77528905734384	HSPH1
983	positive regulation of cyclin-dependent protein kinase activity (GO:1904031)	1/20	0.232694781210181	0.425741770084348	0	0	3.96102852551225	5.77528905734384	HSP90AB1
984	positive regulation of interferon-alpha production (GO:0032727)	1/20	0.232694781210181	0.425741770084348	0	0	3.96102852551225	5.77528905734384	HSPD1
985	positive regulation of lymphocyte differentiation (GO:0045621)	1/20	0.232694781210181	0.425741770084348	0	0	3.96102852551225	5.77528905734384	AXL
986	positive regulation of natural killer cell mediated cytotoxicity (GO:0045954)	1/20	0.232694781210181	0.425741770084348	0	0	3.96102852551225	5.77528905734384	CD226
987	aerobic electron transport chain (GO:0019646)	2/70	0.234766377094472	0.427736381212291	0	0	2.21647509578544	3.21203680085027	UQCC3;CYCS
988	carbohydrate homeostasis (GO:0033500)	2/70	0.234766377094472	0.427736381212291	0	0	2.21647509578544	3.21203680085027	VGF;LEPR
989	nervous system development (GO:0007399)	8/447	0.236651725252748	0.427736381212291	0	0	1.37910581088928	1.98752003592833	SH3GL3;ZEB2;SCIN;AXL;GSTP1;ALDH1A2;CHD7;SLC2A1
990	Fc-gamma receptor signaling pathway involved in phagocytosis (GO:0038096)	2/71	0.239630076884472	0.427736381212291	0	0	2.18424121272697	3.12053562876264	HSP90AB1;PLCG2
991	regulation of TOR signaling (GO:0032006)	2/71	0.239630076884472	0.427736381212291	0	0	2.18424121272697	3.12053562876264	DDIT4;FAM83D
992	mitochondrial ATP synthesis coupled electron transport (GO:0042775)	2/71	0.239630076884472	0.427736381212291	0	0	2.18424121272697	3.12053562876264	UQCC3;CYCS
993	myeloid leukocyte differentiation (GO:0002573)	2/71	0.239630076884472	0.427736381212291	0	0	2.18424121272697	3.12053562876264	DHRS2;RUNX1
994	negative regulation of neuron apoptotic process (GO:0043524)	2/71	0.239630076884472	0.427736381212291	0	0	2.18424121272697	3.12053562876264	SET;SLC30A10
995	nucleic acid metabolic process (GO:0090304)	2/71	0.239630076884472	0.427736381212291	0	0	2.18424121272697	3.12053562876264	WDR74;RAN
996	positive regulation of cellular protein localization (GO:1903829)	2/71	0.239630076884472	0.427736381212291	0	0	2.18424121272697	3.12053562876264	HSP90AB1;TFRC
997	cellular response to insulin stimulus (GO:0032869)	3/129	0.241003077516274	0.427736381212291	0	0	1.79587912087912	2.55543824971926	BCAR3;PKLR;TRIB3
998	DNA-dependent DNA replication (GO:0006261)	3/129	0.241003077516274	0.427736381212291	0	0	1.79587912087912	2.55543824971926	HMGA1;DDX21;NOC3L
999	positive regulation of macromolecule metabolic process (GO:0010604)	7/384	0.242773656884745	0.427736381212291	0	0	1.40417771883289	1.9877900982507	FOXD1;TFRC;MYC;PLCG2;RAB27A;CD36;ATF4
1000	purinergic nucleotide receptor signaling pathway (GO:0035590)	1/21	0.242794930355536	0.427736381212291	0	0	3.76278625954198	5.32636731229104	HSP90AB1
1001	regulation of cardiac muscle contraction by calcium ion signaling (GO:0010882)	1/21	0.242794930355536	0.427736381212291	0	0	3.76278625954198	5.32636731229104	CLIC2
1002	regulation of cholesterol metabolic process (GO:0090181)	1/21	0.242794930355536	0.427736381212291	0	0	3.76278625954198	5.32636731229104	RAN
1003	cellular response to estradiol stimulus (GO:0071392)	1/21	0.242794930355536	0.427736381212291	0	0	3.76278625954198	5.32636731229104	FAM210B
1004	cobalamin metabolic process (GO:0009235)	1/21	0.242794930355536	0.427736381212291	0	0	3.76278625954198	5.32636731229104	CD320
1005	regulation of lipopolysaccharide-mediated signaling pathway (GO:0031664)	1/21	0.242794930355536	0.427736381212291	0	0	3.76278625954198	5.32636731229104	CD36
1006	regulation of mitochondrial translation (GO:0070129)	1/21	0.242794930355536	0.427736381212291	0	0	3.76278625954198	5.32636731229104	C1QBP
1007	regulation of ubiquitin protein ligase activity (GO:1904666)	1/21	0.242794930355536	0.427736381212291	0	0	3.76278625954198	5.32636731229104	MAD2L1
1008	intrinsic apoptotic signaling pathway in response to DNA damage by p53 class mediator (GO:0042771)	1/21	0.242794930355536	0.427736381212291	0	0	3.76278625954198	5.32636731229104	DDIT4
1009	spindle assembly checkpoint signaling (GO:0071173)	1/21	0.242794930355536	0.427736381212291	0	0	3.76278625954198	5.32636731229104	MAD2L1
1010	linoleic acid metabolic process (GO:0043651)	1/21	0.242794930355536	0.427736381212291	0	0	3.76278625954198	5.32636731229104	GSTP1
1011	sterol transport (GO:0015918)	1/21	0.242794930355536	0.427736381212291	0	0	3.76278625954198	5.32636731229104	CD36
1012	melanosome localization (GO:0032400)	1/21	0.242794930355536	0.427736381212291	0	0	3.76278625954198	5.32636731229104	RAB27A
1013	mitotic spindle assembly checkpoint signaling (GO:0007094)	1/21	0.242794930355536	0.427736381212291	0	0	3.76278625954198	5.32636731229104	MAD2L1
1014	mitotic spindle checkpoint signaling (GO:0071174)	1/21	0.242794930355536	0.427736381212291	0	0	3.76278625954198	5.32636731229104	MAD2L1
1015	negative regulation of peptidyl-serine phosphorylation (GO:0033137)	1/21	0.242794930355536	0.427736381212291	0	0	3.76278625954198	5.32636731229104	DDIT4
1016	negative regulation of protein localization to cell periphery (GO:1904376)	1/21	0.242794930355536	0.427736381212291	0	0	3.76278625954198	5.32636731229104	MRAP2
1017	negative regulation of protein localization to plasma membrane (GO:1903077)	1/21	0.242794930355536	0.427736381212291	0	0	3.76278625954198	5.32636731229104	MRAP2
1018	neurotrophin signaling pathway (GO:0038179)	1/21	0.242794930355536	0.427736381212291	0	0	3.76278625954198	5.32636731229104	DDIT4
1019	nucleotide-excision repair, DNA incision, 3'-to lesion (GO:0006295)	1/21	0.242794930355536	0.427736381212291	0	0	3.76278625954198	5.32636731229104	ERCC1
1020	nucleotide-excision repair, preincision complex stabilization (GO:0006293)	1/21	0.242794930355536	0.427736381212291	0	0	3.76278625954198	5.32636731229104	ERCC1
1021	positive regulation of antigen receptor-mediated signaling pathway (GO:0050857)	1/21	0.242794930355536	0.427736381212291	0	0	3.76278625954198	5.32636731229104	CD226
1022	positive regulation of lipid storage (GO:0010884)	1/21	0.242794930355536	0.427736381212291	0	0	3.76278625954198	5.32636731229104	PLIN2
1023	positive regulation of phosphatase activity (GO:0010922)	1/21	0.242794930355536	0.427736381212291	0	0	3.76278625954198	5.32636731229104	HSP90AB1
1024	positive regulation of transcription from RNA polymerase II promoter involved in cellular response to chemical stimulus (GO:1901522)	1/21	0.242794930355536	0.427736381212291	0	0	3.76278625954198	5.32636731229104	ATF4
1025	Fc-gamma receptor signaling pathway (GO:0038094)	2/72	0.244498650787052	0.428242731546479	0	0	2.15292829775588	3.03249744051453	HSP90AB1;PLCG2
1026	response to ionizing radiation (GO:0010212)	2/72	0.244498650787052	0.428242731546479	0	0	2.15292829775588	3.03249744051453	ABRAXAS1;MYC
1027	negative regulation of epithelial cell proliferation (GO:0050680)	2/72	0.244498650787052	0.428242731546479	0	0	2.15292829775588	3.03249744051453	TGFBR3;AIMP1
1028	positive regulation of secretion by cell (GO:1903532)	2/72	0.244498650787052	0.428242731546479	0	0	2.15292829775588	3.03249744051453	RAB27A;PPID
1029	regulation of primary metabolic process (GO:0080090)	3/130	0.244506659364121	0.428242731546479	0	0	1.7816474863719	2.50947317165313	HMGCS1;ODC1;ELOVL6
1030	protein glycosylation (GO:0006486)	3/130	0.244506659364121	0.428242731546479	0	0	1.7816474863719	2.50947317165313	ST8SIA1;TET1;SLC39A8
1031	regulation of programmed cell death (GO:0043067)	4/194	0.252261484693133	0.434270268483183	0	0	1.58886405202195	2.18832512716071	RSL1D1;BIRC5;RABGGTB;NME1
1032	negative regulation of macromolecule metabolic process (GO:0010605)	4/194	0.252261484693133	0.434270268483183	0	0	1.58886405202195	2.18832512716071	SLC7A5;HSP90AB1;TET1;RUNX1
1033	regulation of cardiac muscle cell membrane repolarization (GO:0099623)	1/22	0.252762628551742	0.434270268483183	0	0	3.58342420937841	4.92829928910769	KCNH2
1034	regulation of centrosome cycle (GO:0046605)	1/22	0.252762628551742	0.434270268483183	0	0	3.58342420937841	4.92829928910769	NPM1
1035	regulation of chromosome organization (GO:0033044)	1/22	0.252762628551742	0.434270268483183	0	0	3.58342420937841	4.92829928910769	MYC
1036	regulation of response to cytokine stimulus (GO:0060759)	1/22	0.252762628551742	0.434270268483183	0	0	3.58342420937841	4.92829928910769	RUNX1
1037	glutamate metabolic process (GO:0006536)	1/22	0.252762628551742	0.434270268483183	0	0	3.58342420937841	4.92829928910769	OAT
1038	glutathione derivative biosynthetic process (GO:1901687)	1/22	0.252762628551742	0.434270268483183	0	0	3.58342420937841	4.92829928910769	GSTP1
1039	glutathione derivative metabolic process (GO:1901685)	1/22	0.252762628551742	0.434270268483183	0	0	3.58342420937841	4.92829928910769	GSTP1
1040	lipid droplet organization (GO:0034389)	1/22	0.252762628551742	0.434270268483183	0	0	3.58342420937841	4.92829928910769	PPID
1041	tetrapyrrole metabolic process (GO:0033013)	1/22	0.252762628551742	0.434270268483183	0	0	3.58342420937841	4.92829928910769	CD320
1042	membrane lipid metabolic process (GO:0006643)	1/22	0.252762628551742	0.434270268483183	0	0	3.58342420937841	4.92829928910769	SPHK1
1043	mRNA modification (GO:0016556)	1/22	0.252762628551742	0.434270268483183	0	0	3.58342420937841	4.92829928910769	PUS7
1044	negative regulation of lipid biosynthetic process (GO:0051055)	1/22	0.252762628551742	0.434270268483183	0	0	3.58342420937841	4.92829928910769	TRIB3
1045	negative regulation of mitotic metaphase/anaphase transition (GO:0045841)	1/22	0.252762628551742	0.434270268483183	0	0	3.58342420937841	4.92829928910769	MAD2L1
1046	negative regulation of myeloid cell differentiation (GO:0045638)	1/22	0.252762628551742	0.434270268483183	0	0	3.58342420937841	4.92829928910769	HSPA9
1047	organelle fusion (GO:0048284)	1/22	0.252762628551742	0.434270268483183	0	0	3.58342420937841	4.92829928910769	PLD6
1048	positive regulation of granulocyte chemotaxis (GO:0071624)	1/22	0.252762628551742	0.434270268483183	0	0	3.58342420937841	4.92829928910769	C1QBP
1049	positive regulation of neutrophil migration (GO:1902624)	1/22	0.252762628551742	0.434270268483183	0	0	3.58342420937841	4.92829928910769	C1QBP
1050	positive regulation of signal transduction by p53 class mediator (GO:1901798)	1/22	0.252762628551742	0.434270268483183	0	0	3.58342420937841	4.92829928910769	EIF5A
1051	regulation of peptide hormone secretion (GO:0090276)	2/74	0.254246584720963	0.435575345523852	0	0	2.09291187739464	2.86613958719627	CHD7;SLC2A1
1052	Fc receptor mediated stimulatory signaling pathway (GO:0002431)	2/74	0.254246584720963	0.435575345523852	0	0	2.09291187739464	2.86613958719627	HSP90AB1;PLCG2
1053	mitotic nuclear division (GO:0140014)	2/74	0.254246584720963	0.435575345523852	0	0	2.09291187739464	2.86613958719627	ABRAXAS1;RAN
1054	RNA metabolic process (GO:0016070)	3/133	0.255064892261123	0.436562680871979	0	0	1.74026627218935	2.37761666992586	WDR74;HNRNPH3;CTAG2
1055	positive regulation of lymphocyte proliferation (GO:0050671)	2/75	0.259124087105339	0.441500176586561	0	0	2.06413688133102	2.78751000039342	TFRC;CD320
1056	positive regulation of T cell activation (GO:0050870)	2/75	0.259124087105339	0.441500176586561	0	0	2.06413688133102	2.78751000039342	TFRC;HSPD1
1057	regulation of B cell receptor signaling pathway (GO:0050855)	1/23	0.262599606140455	0.441500176586561	0	0	3.42036780013879	4.57345866869821	RUNX1
1058	regulation of interferon-gamma-mediated signaling pathway (GO:0060334)	1/23	0.262599606140455	0.441500176586561	0	0	3.42036780013879	4.57345866869821	HSP90AB1
1059	regulation of interleukin-4 production (GO:0032673)	1/23	0.262599606140455	0.441500176586561	0	0	3.42036780013879	4.57345866869821	SLC7A5
1060	cytoskeleton-dependent intracellular transport (GO:0030705)	1/23	0.262599606140455	0.441500176586561	0	0	3.42036780013879	4.57345866869821	KIF5A
1061	ear morphogenesis (GO:0042471)	1/23	0.262599606140455	0.441500176586561	0	0	3.42036780013879	4.57345866869821	CHD7
1062	ERK1 and ERK2 cascade (GO:0070371)	1/23	0.262599606140455	0.441500176586561	0	0	3.42036780013879	4.57345866869821	MYC
1063	regulation of release of sequestered calcium ion into cytosol by sarcoplasmic reticulum (GO:0010880)	1/23	0.262599606140455	0.441500176586561	0	0	3.42036780013879	4.57345866869821	CLIC2
1064	regulation of SMAD protein signal transduction (GO:0060390)	1/23	0.262599606140455	0.441500176586561	0	0	3.42036780013879	4.57345866869821	VEPH1
1065	hexose transmembrane transport (GO:0008645)	1/23	0.262599606140455	0.441500176586561	0	0	3.42036780013879	4.57345866869821	SLC2A1
1066	response to nutrient levels (GO:0031667)	1/23	0.262599606140455	0.441500176586561	0	0	3.42036780013879	4.57345866869821	ATF4
1067	triglyceride catabolic process (GO:0019433)	1/23	0.262599606140455	0.441500176586561	0	0	3.42036780013879	4.57345866869821	FABP5
1068	vesicle transport along microtubule (GO:0047496)	1/23	0.262599606140455	0.441500176586561	0	0	3.42036780013879	4.57345866869821	KIF5A
1069	negative regulation of G protein-coupled receptor signaling pathway (GO:0045744)	1/23	0.262599606140455	0.441500176586561	0	0	3.42036780013879	4.57345866869821	MRAP2
1070	negative regulation of reactive oxygen species metabolic process (GO:2000378)	1/23	0.262599606140455	0.441500176586561	0	0	3.42036780013879	4.57345866869821	SLC30A10
1071	positive regulation of cell cycle G2/M phase transition (GO:1902751)	1/23	0.262599606140455	0.441500176586561	0	0	3.42036780013879	4.57345866869821	NPM1
1072	positive regulation of mRNA processing (GO:0050685)	1/23	0.262599606140455	0.441500176586561	0	0	3.42036780013879	4.57345866869821	NCL
1073	positive regulation of natural killer cell mediated immunity (GO:0002717)	1/23	0.262599606140455	0.441500176586561	0	0	3.42036780013879	4.57345866869821	CD226
1074	regulation of signal transduction (GO:0009966)	4/198	0.263777343357251	0.442621706472651	0	0	1.55578553516698	2.07331748153059	UGCG;VEPH1;CD36;RUNX1
1075	regulation of cell division (GO:0051302)	2/76	0.264002747319608	0.442621706472651	0	0	2.03613958786373	2.71172208897652	MYC;AURKC
1076	positive regulation of interleukin-6 production (GO:0032755)	2/76	0.264002747319608	0.442621706472651	0	0	2.03613958786373	2.71172208897652	PLCG2;HSPD1
1077	protein localization to plasma membrane (GO:0072659)	3/136	0.265686008624442	0.444617402187841	0	0	1.70075187969925	2.25424471794571	TSPAN14;MRAP2;RAMP1
1078	organic substance transport (GO:0071702)	3/136	0.265686008624442	0.444617402187841	0	0	1.70075187969925	2.25424471794571	RAMP1;ABCG2;CD320
1079	negative regulation of transcription, DNA-templated (GO:0045892)	15/948	0.266990469800887	0.445773918471525	0	0	1.21901255056529	1.60975765535293	HSPA8;SET;FOXD1;HMGA1;RUNX1;ZEB2;LBH;MYC;C1QBP;BIRC5;TRIB3;CRYM;LYAR;PPID;ATF4
1080	negative regulation of nucleic acid-templated transcription (GO:1903507)	8/464	0.267765851925183	0.445773918471525	0	0	1.3265221878225	1.74788183571161	EIF4A2;HSPA8;SET;FOXD1;LBH;HMGA1;BIRC5;TRIB3
1081	cholesterol metabolic process (GO:0008203)	2/77	0.268881694898552	0.445773918471525	0	0	2.00888888888889	2.63864299555486	HMGCS1;MSMO1
1082	inorganic cation import across plasma membrane (GO:0098659)	2/77	0.268881694898552	0.445773918471525	0	0	2.00888888888889	2.63864299555486	KCNH2;SLC39A8
1083	positive regulation of protein modification by small protein conjugation or removal (GO:1903322)	2/77	0.268881694898552	0.445773918471525	0	0	2.00888888888889	2.63864299555486	CENPX;SPHK1
1084	C21-steroid hormone metabolic process (GO:0008207)	1/24	0.272307571039701	0.445773918471525	0	0	3.27149020909393	4.25562995575368	DHRS2
1085	canonical glycolysis (GO:0061621)	1/24	0.272307571039701	0.445773918471525	0	0	3.27149020909393	4.25562995575368	PKLR
1086	regulation of cellular response to transforming growth factor beta stimulus (GO:1903844)	1/24	0.272307571039701	0.445773918471525	0	0	3.27149020909393	4.25562995575368	TGFBR3
1087	regulation of cytokine production involved in immune response (GO:0002718)	1/24	0.272307571039701	0.445773918471525	0	0	3.27149020909393	4.25562995575368	SLC7A5
1088	cellular response to catecholamine stimulus (GO:0071870)	1/24	0.272307571039701	0.445773918471525	0	0	3.27149020909393	4.25562995575368	ATF4
1089	defense response to fungus (GO:0050832)	1/24	0.272307571039701	0.445773918471525	0	0	3.27149020909393	4.25562995575368	PLCG2
1090	establishment of mitotic spindle orientation (GO:0000132)	1/24	0.272307571039701	0.445773918471525	0	0	3.27149020909393	4.25562995575368	MAD2L1
1091	glucose catabolic process to pyruvate (GO:0061718)	1/24	0.272307571039701	0.445773918471525	0	0	3.27149020909393	4.25562995575368	PKLR
1092	response to gamma radiation (GO:0010332)	1/24	0.272307571039701	0.445773918471525	0	0	3.27149020909393	4.25562995575368	MYC
1093	heterochromatin assembly (GO:0031507)	1/24	0.272307571039701	0.445773918471525	0	0	3.27149020909393	4.25562995575368	HMGA1
1094	inner ear morphogenesis (GO:0042472)	1/24	0.272307571039701	0.445773918471525	0	0	3.27149020909393	4.25562995575368	CHD7
1095	long-chain fatty-acyl-CoA metabolic process (GO:0035336)	1/24	0.272307571039701	0.445773918471525	0	0	3.27149020909393	4.25562995575368	ELOVL6
1096	positive regulation of neuron apoptotic process (GO:0043525)	1/24	0.272307571039701	0.445773918471525	0	0	3.27149020909393	4.25562995575368	ATF4
1097	positive regulation of p38MAPK cascade (GO:1900745)	1/24	0.272307571039701	0.445773918471525	0	0	3.27149020909393	4.25562995575368	SPHK1
1098	positive regulation of phospholipase activity (GO:0010518)	1/24	0.272307571039701	0.445773918471525	0	0	3.27149020909393	4.25562995575368	FLT1
1099	positive regulation of transcription from RNA polymerase II promoter in response to stress (GO:0036003)	1/24	0.272307571039701	0.445773918471525	0	0	3.27149020909393	4.25562995575368	ATF4
1100	positive regulation of viral life cycle (GO:1903902)	1/24	0.272307571039701	0.445773918471525	0	0	3.27149020909393	4.25562995575368	AXL
1101	potassium ion homeostasis (GO:0055075)	1/24	0.272307571039701	0.445773918471525	0	0	3.27149020909393	4.25562995575368	KCNH2
1102	protein insertion into mitochondrial membrane (GO:0051204)	1/24	0.272307571039701	0.445773918471525	0	0	3.27149020909393	4.25562995575368	TIMM13
1103	protein modification process (GO:0036211)	2/78	0.273760081830507	0.447745410355607	0	0	1.98235531357128	2.56814759264925	RABGGTB;UBE2M
1104	generation of neurons (GO:0048699)	4/202	0.275390458079143	0.450003973165556	0	0	1.52404352404352	1.9653537064551	HES6;MAP1B;DDIT4;RUNX1
1105	regulation of ion transport (GO:0043269)	2/79	0.278637082237333	0.452425559307984	0	0	1.95651092202816	2.50011794259103	CA2;STC1
1106	enzyme linked receptor protein signaling pathway (GO:0007167)	3/140	0.279927249714054	0.452425559307984	0	0	1.65075800112296	2.10178723422001	FLT1;AXL;PTPRF
1107	protein localization to cell periphery (GO:1990778)	3/140	0.279927249714054	0.452425559307984	0	0	1.65075800112296	2.10178723422001	TSPAN14;MRAP2;RAMP1
1108	regulation of calcium ion import (GO:0090279)	1/25	0.281888208792779	0.452425559307984	0	0	3.13501908396947	3.96970132882186	STC1
1109	cAMP-mediated signaling (GO:0019933)	1/25	0.281888208792779	0.452425559307984	0	0	3.13501908396947	3.96970132882186	GAL
1110	regulation of interferon-alpha production (GO:0032647)	1/25	0.281888208792779	0.452425559307984	0	0	3.13501908396947	3.96970132882186	HSPD1
1111	regulation of microtubule depolymerization (GO:0031114)	1/25	0.281888208792779	0.452425559307984	0	0	3.13501908396947	3.96970132882186	MAP1B
1112	regulation of neutrophil chemotaxis (GO:0090022)	1/25	0.281888208792779	0.452425559307984	0	0	3.13501908396947	3.96970132882186	C1QBP
1113	regulation of protein processing (GO:0070613)	1/25	0.281888208792779	0.452425559307984	0	0	3.13501908396947	3.96970132882186	RUNX1
1114	regulation of ryanodine-sensitive calcium-release channel activity (GO:0060314)	1/25	0.281888208792779	0.452425559307984	0	0	3.13501908396947	3.96970132882186	CLIC2
1115	fat-soluble vitamin metabolic process (GO:0006775)	1/25	0.281888208792779	0.452425559307984	0	0	3.13501908396947	3.96970132882186	ALDH1A2
1116	glycolytic process through glucose-6-phosphate (GO:0061620)	1/25	0.281888208792779	0.452425559307984	0	0	3.13501908396947	3.96970132882186	PKLR
1117	in utero embryonic development (GO:0001701)	1/25	0.281888208792779	0.452425559307984	0	0	3.13501908396947	3.96970132882186	CHD7
1118	ventricular cardiac muscle tissue development (GO:0003229)	1/25	0.281888208792779	0.452425559307984	0	0	3.13501908396947	3.96970132882186	TGFBR3
1119	negative regulation of actin filament polymerization (GO:0030837)	1/25	0.281888208792779	0.452425559307984	0	0	3.13501908396947	3.96970132882186	SCIN
1120	negative regulation of ion transport (GO:0043271)	1/25	0.281888208792779	0.452425559307984	0	0	3.13501908396947	3.96970132882186	STC1
1121	negative regulation of sequestering of calcium ion (GO:0051283)	1/25	0.281888208792779	0.452425559307984	0	0	3.13501908396947	3.96970132882186	PLCG2
1122	positive regulation of ERBB signaling pathway (GO:1901186)	1/25	0.281888208792779	0.452425559307984	0	0	3.13501908396947	3.96970132882186	BCAR3
1123	positive regulation of peptidyl-threonine phosphorylation (GO:0010800)	1/25	0.281888208792779	0.452425559307984	0	0	3.13501908396947	3.96970132882186	SPHK1
1124	positive regulation of vascular endothelial growth factor production (GO:0010575)	1/25	0.281888208792779	0.452425559307984	0	0	3.13501908396947	3.96970132882186	ATF4
1125	regulation of NIK/NF-kappaB signaling (GO:1901222)	2/80	0.283511891889075	0.454627069304792	0	0	1.93132920719128	2.43444280256404	SPHK1;C20ORF27
1126	Ras protein signal transduction (GO:0007265)	3/142	0.287075290114837	0.459524244336439	0	0	1.62684006640841	2.03031391212035	GRAP2;CDC42EP1;CTNNAL1
1127	chromatin organization (GO:0006325)	3/142	0.287075290114837	0.459524244336439	0	0	1.62684006640841	2.03031391212035	NPM1;MYC;VCX
1128	regulation of protein kinase B signaling (GO:0051896)	4/207	0.290022976198016	0.45982773615863	0	0	1.48612511174088	1.83951842717796	HSP90AB1;AXL;C1QBP;TRIB3
1129	regulation of chondrocyte differentiation (GO:0032330)	1/26	0.291343183164808	0.45982773615863	0	0	3.00946564885496	3.71143369270155	SCIN
1130	clathrin-dependent endocytosis (GO:0072583)	1/26	0.291343183164808	0.45982773615863	0	0	3.00946564885496	3.71143369270155	SGIP1
1131	DNA modification (GO:0006304)	1/26	0.291343183164808	0.45982773615863	0	0	3.00946564885496	3.71143369270155	UNG
1132	regulation of regulatory T cell differentiation (GO:0045589)	1/26	0.291343183164808	0.45982773615863	0	0	3.00946564885496	3.71143369270155	RUNX1
1133	global genome nucleotide-excision repair (GO:0070911)	1/26	0.291343183164808	0.45982773615863	0	0	3.00946564885496	3.71143369270155	ERCC1
1134	regulation of viral life cycle (GO:1903900)	1/26	0.291343183164808	0.45982773615863	0	0	3.00946564885496	3.71143369270155	AXL
1135	retinoic acid metabolic process (GO:0042573)	1/26	0.291343183164808	0.45982773615863	0	0	3.00946564885496	3.71143369270155	ALDH1A2
1136	membrane depolarization during action potential (GO:0086010)	1/26	0.291343183164808	0.45982773615863	0	0	3.00946564885496	3.71143369270155	KCNH2
1137	TOR signaling (GO:0031929)	1/26	0.291343183164808	0.45982773615863	0	0	3.00946564885496	3.71143369270155	EIF4EBP1
1138	metanephros development (GO:0001656)	1/26	0.291343183164808	0.45982773615863	0	0	3.00946564885496	3.71143369270155	FOXD1
1139	mononuclear cell differentiation (GO:1903131)	1/26	0.291343183164808	0.45982773615863	0	0	3.00946564885496	3.71143369270155	AXL
1140	negative regulation of interleukin-1 beta production (GO:0032691)	1/26	0.291343183164808	0.45982773615863	0	0	3.00946564885496	3.71143369270155	GSTP1
1141	negative regulation of protein localization to membrane (GO:1905476)	1/26	0.291343183164808	0.45982773615863	0	0	3.00946564885496	3.71143369270155	MRAP2
1142	negative regulation of proteolysis involved in cellular protein catabolic process (GO:1903051)	1/26	0.291343183164808	0.45982773615863	0	0	3.00946564885496	3.71143369270155	HSP90AB1
1143	positive regulation of histone methylation (GO:0031062)	1/26	0.291343183164808	0.45982773615863	0	0	3.00946564885496	3.71143369270155	TET1
1144	positive regulation of MAPK cascade (GO:0043410)	5/274	0.293096991768248	0.462191410096083	0	0	1.40255324054062	1.72128584152543	BCAR3;FLT1;PLCG2;CD36;SLC30A10
1145	regulation of interleukin-1 beta production (GO:0032651)	2/83	0.298115449732306	0.46639393089795	0	0	1.85951468710089	2.25052311946284	GSTP1;CD36
1146	regulation of Notch signaling pathway (GO:0008593)	2/83	0.298115449732306	0.46639393089795	0	0	1.85951468710089	2.25052311946284	EGFL7;TSPAN14
1147	regulation of osteoblast differentiation (GO:0045667)	2/83	0.298115449732306	0.46639393089795	0	0	1.85951468710089	2.25052311946284	HEMGN;ATF4
1148	long-chain fatty acid metabolic process (GO:0001676)	2/83	0.298115449732306	0.46639393089795	0	0	1.85951468710089	2.25052311946284	GSTP1;ELOVL6
1149	peptide metabolic process (GO:0006518)	2/83	0.298115449732306	0.46639393089795	0	0	1.85951468710089	2.25052311946284	GSTP1;RHCE
1150	regulation of cardiac muscle cell contraction (GO:0086004)	1/27	0.300674136160929	0.46639393089795	0	0	2.89357017028773	3.4772848861706	STC1
1151	regulation of cell junction assembly (GO:1901888)	1/27	0.300674136160929	0.46639393089795	0	0	2.89357017028773	3.4772848861706	RUNX1
1152	calcium-ion regulated exocytosis (GO:0017156)	1/27	0.300674136160929	0.46639393089795	0	0	2.89357017028773	3.4772848861706	SCIN
1153	cellular senescence (GO:0090398)	1/27	0.300674136160929	0.46639393089795	0	0	2.89357017028773	3.4772848861706	HMGA1
1154	regulation of toll-like receptor signaling pathway (GO:0034121)	1/27	0.300674136160929	0.46639393089795	0	0	2.89357017028773	3.4772848861706	CD36
1155	regulation of vascular endothelial growth factor production (GO:0010574)	1/27	0.300674136160929	0.46639393089795	0	0	2.89357017028773	3.4772848861706	ATF4
1156	release of sequestered calcium ion into cytosol (GO:0051209)	1/27	0.300674136160929	0.46639393089795	0	0	2.89357017028773	3.4772848861706	PLCG2
1157	mitotic chromosome condensation (GO:0007076)	1/27	0.300674136160929	0.46639393089795	0	0	2.89357017028773	3.4772848861706	SET
1158	monovalent inorganic cation homeostasis (GO:0055067)	1/27	0.300674136160929	0.46639393089795	0	0	2.89357017028773	3.4772848861706	KCNH2
1159	negative regulation of cation channel activity (GO:2001258)	1/27	0.300674136160929	0.46639393089795	0	0	2.89357017028773	3.4772848861706	CLIC2
1160	nucleobase-containing small molecule interconversion (GO:0015949)	1/27	0.300674136160929	0.46639393089795	0	0	2.89357017028773	3.4772848861706	NME1
1161	peptide hormone secretion (GO:0030072)	1/27	0.300674136160929	0.46639393089795	0	0	2.89357017028773	3.4772848861706	GAL
1162	positive regulation of BMP signaling pathway (GO:0030513)	1/27	0.300674136160929	0.46639393089795	0	0	2.89357017028773	3.4772848861706	FOXD1
1163	protein export from nucleus (GO:0006611)	1/27	0.300674136160929	0.46639393089795	0	0	2.89357017028773	3.4772848861706	RAN
1164	response to insulin (GO:0032868)	2/84	0.302973872311913	0.469557444717088	0	0	1.83674422951126	2.19327227733024	PKLR;TRIB3
1165	phosphate-containing compound metabolic process (GO:0006796)	4/212	0.304760357588327	0.471920759733341	0	0	1.4500297000297	1.72296810030143	PPA1;IMPA2;SPHK1;PLCG2
1166	B cell activation (GO:0042113)	2/85	0.307826393223564	0.473351710327748	0	0	1.81452245764668	2.13790540399541	PLCG2;HSPD1
1167	G1/S transition of mitotic cell cycle (GO:0000082)	2/85	0.307826393223564	0.473351710327748	0	0	1.81452245764668	2.13790540399541	MYC;EIF4EBP1
1168	negative regulation of defense response (GO:0031348)	2/85	0.307826393223564	0.473351710327748	0	0	1.81452245764668	2.13790540399541	C1QBP;LYAR
1169	regulation of calcineurin-NFAT signaling cascade (GO:0070884)	1/28	0.30988268841301	0.473351710327748	0	0	2.78625954198473	3.26427434597837	PLCG2
1170	regulation of calcium-mediated signaling (GO:0050848)	1/28	0.30988268841301	0.473351710327748	0	0	2.78625954198473	3.26427434597837	PLCG2
1171	regulation of neuron migration (GO:2001222)	1/28	0.30988268841301	0.473351710327748	0	0	2.78625954198473	3.26427434597837	PHACTR1
1172	regulation of protein transport (GO:0051223)	1/28	0.30988268841301	0.473351710327748	0	0	2.78625954198473	3.26427434597837	HSPA8
1173	response to interferon-beta (GO:0035456)	1/28	0.30988268841301	0.473351710327748	0	0	2.78625954198473	3.26427434597837	BST2
1174	response to ketone (GO:1901654)	1/28	0.30988268841301	0.473351710327748	0	0	2.78625954198473	3.26427434597837	TGFBR3
1175	keratan sulfate biosynthetic process (GO:0018146)	1/28	0.30988268841301	0.473351710327748	0	0	2.78625954198473	3.26427434597837	CHST2
1176	sulfur compound transport (GO:0072348)	1/28	0.30988268841301	0.473351710327748	0	0	2.78625954198473	3.26427434597837	ABCG2
1177	ventricular septum morphogenesis (GO:0060412)	1/28	0.30988268841301	0.473351710327748	0	0	2.78625954198473	3.26427434597837	TGFBR3
1178	negative regulation of calcium ion transmembrane transporter activity (GO:1901020)	1/28	0.30988268841301	0.473351710327748	0	0	2.78625954198473	3.26427434597837	CLIC2
1179	negative regulation of oxidative stress-induced cell death (GO:1903202)	1/28	0.30988268841301	0.473351710327748	0	0	2.78625954198473	3.26427434597837	ATF4
1180	positive regulation of phosphatidylinositol 3-kinase activity (GO:0043552)	1/28	0.30988268841301	0.473351710327748	0	0	2.78625954198473	3.26427434597837	FLT1
1181	positive regulation of protein import into nucleus (GO:0042307)	1/28	0.30988268841301	0.473351710327748	0	0	2.78625954198473	3.26427434597837	RAN
1182	response to cytokine (GO:0034097)	3/150	0.315783299633086	0.480720695812994	0	0	1.53767660910518	1.7724783838853	BST2;SPHK1;ALDH1A2
1183	supramolecular fiber organization (GO:0097435)	6/351	0.31587860084302	0.480720695812994	0	0	1.31226526814414	1.51225096994536	SPTA1;COL18A1;TSPAN14;HSP90AB1;RAC3;CD36
1184	beta-catenin-TCF complex assembly (GO:1904837)	1/29	0.318970439516715	0.480720695812994	0	0	2.68661395856052	3.06987783387427	MYC
1185	regulation of DNA biosynthetic process (GO:2000278)	1/29	0.318970439516715	0.480720695812994	0	0	2.68661395856052	3.06987783387427	MYC
1186	regulation of fatty acid biosynthetic process (GO:0042304)	1/29	0.318970439516715	0.480720695812994	0	0	2.68661395856052	3.06987783387427	TRIB3
1187	regulation of response to biotic stimulus (GO:0002831)	1/29	0.318970439516715	0.480720695812994	0	0	2.68661395856052	3.06987783387427	CD36
1188	establishment of mitotic spindle localization (GO:0040001)	1/29	0.318970439516715	0.480720695812994	0	0	2.68661395856052	3.06987783387427	MAD2L1
1189	regulation of ubiquitin-protein transferase activity (GO:0051438)	1/29	0.318970439516715	0.480720695812994	0	0	2.68661395856052	3.06987783387427	TRIB3
1190	glycolytic process (GO:0006096)	1/29	0.318970439516715	0.480720695812994	0	0	2.68661395856052	3.06987783387427	PKLR
1191	limb development (GO:0060173)	1/29	0.318970439516715	0.480720695812994	0	0	2.68661395856052	3.06987783387427	CHD7
1192	telomere maintenance via telomerase (GO:0007004)	1/29	0.318970439516715	0.480720695812994	0	0	2.68661395856052	3.06987783387427	HSP90AB1
1193	mismatch repair (GO:0006298)	1/29	0.318970439516715	0.480720695812994	0	0	2.68661395856052	3.06987783387427	ERCC1
1194	negative regulation of mRNA catabolic process (GO:1902373)	1/29	0.318970439516715	0.480720695812994	0	0	2.68661395856052	3.06987783387427	YBX1
1195	negative regulation of myeloid leukocyte differentiation (GO:0002762)	1/29	0.318970439516715	0.480720695812994	0	0	2.68661395856052	3.06987783387427	MYC
1196	negative regulation of transferase activity (GO:0051348)	1/29	0.318970439516715	0.480720695812994	0	0	2.68661395856052	3.06987783387427	EIF4A2
1197	positive regulation of viral genome replication (GO:0045070)	1/29	0.318970439516715	0.480720695812994	0	0	2.68661395856052	3.06987783387427	PPID
1198	metal ion transport (GO:0030001)	2/88	0.322341810086766	0.484125939922925	0	0	1.75095785440613	1.98233428322401	SLC39A8;RAMP1
1199	actin filament organization (GO:0007015)	3/152	0.32297556475821	0.484125939922925	0	0	1.51688177594218	1.71434733634743	SPTA1;SCIN;RAC3
1200	negative regulation of protein phosphorylation (GO:0001933)	3/152	0.32297556475821	0.484125939922925	0	0	1.51688177594218	1.71434733634743	GSTP1;DDIT4;TRIB3
1201	positive regulation of programmed cell death (GO:0043068)	5/286	0.32389415655824	0.484125939922925	0	0	1.34183011945157	1.51269674586489	SCIN;C1QBP;PPID;ATF4;HSPD1
1202	regulation of cysteine-type endopeptidase activity involved in apoptotic process (GO:0043281)	2/89	0.327164081264373	0.484125939922925	0	0	1.73074382349055	1.93374874863232	MYC;CYCS
1203	regulation of endothelial cell migration (GO:0010594)	2/89	0.327164081264373	0.484125939922925	0	0	1.73074382349055	1.93374874863232	STC1;PRCP
1204	protein N-linked glycosylation via asparagine (GO:0018279)	1/30	0.327938968173955	0.484125939922925	0	0	2.59384048433798	2.89194476243216	ST6GAL1
1205	regulation of cation transmembrane transport (GO:1904062)	1/30	0.327938968173955	0.484125939922925	0	0	2.59384048433798	2.89194476243216	KCNH2
1206	cardiac muscle cell action potential (GO:0086001)	1/30	0.327938968173955	0.484125939922925	0	0	2.59384048433798	2.89194476243216	KCNH2
1207	regulation of natural killer cell mediated cytotoxicity (GO:0042269)	1/30	0.327938968173955	0.484125939922925	0	0	2.59384048433798	2.89194476243216	CD226
1208	establishment of spindle orientation (GO:0051294)	1/30	0.327938968173955	0.484125939922925	0	0	2.59384048433798	2.89194476243216	MAD2L1
1209	fatty-acyl-CoA biosynthetic process (GO:0046949)	1/30	0.327938968173955	0.484125939922925	0	0	2.59384048433798	2.89194476243216	ELOVL6
1210	regulation of type I interferon-mediated signaling pathway (GO:0060338)	1/30	0.327938968173955	0.484125939922925	0	0	2.59384048433798	2.89194476243216	HSP90AB1
1211	response to alcohol (GO:0097305)	1/30	0.327938968173955	0.484125939922925	0	0	2.59384048433798	2.89194476243216	TGFBR3
1212	RNA-dependent DNA biosynthetic process (GO:0006278)	1/30	0.327938968173955	0.484125939922925	0	0	2.59384048433798	2.89194476243216	HSP90AB1
1213	ion homeostasis (GO:0050801)	1/30	0.327938968173955	0.484125939922925	0	0	2.59384048433798	2.89194476243216	SLC4A1
1214	synaptic vesicle cycle (GO:0099504)	1/30	0.327938968173955	0.484125939922925	0	0	2.59384048433798	2.89194476243216	SLC17A7
1215	negative regulation of cytoskeleton organization (GO:0051494)	1/30	0.327938968173955	0.484125939922925	0	0	2.59384048433798	2.89194476243216	FKBP4
1216	negative regulation of interleukin-1 production (GO:0032692)	1/30	0.327938968173955	0.484125939922925	0	0	2.59384048433798	2.89194476243216	GSTP1
1217	negative regulation of Notch signaling pathway (GO:0045746)	1/30	0.327938968173955	0.484125939922925	0	0	2.59384048433798	2.89194476243216	EGFL7
1218	plasma membrane invagination (GO:0099024)	1/30	0.327938968173955	0.484125939922925	0	0	2.59384048433798	2.89194476243216	CD36
1219	positive regulation of DNA recombination (GO:0045911)	1/30	0.327938968173955	0.484125939922925	0	0	2.59384048433798	2.89194476243216	TFRC
1220	positive regulation of lipid kinase activity (GO:0090218)	1/30	0.327938968173955	0.484125939922925	0	0	2.59384048433798	2.89194476243216	FLT1
1221	positive regulation of protein import (GO:1904591)	1/30	0.327938968173955	0.484125939922925	0	0	2.59384048433798	2.89194476243216	RAN
1222	primary neural tube formation (GO:0014020)	1/30	0.327938968173955	0.484125939922925	0	0	2.59384048433798	2.89194476243216	MTHFD1L
1223	cellular amino acid catabolic process (GO:0009063)	2/90	0.331977220767964	0.489286688125332	0	0	1.71098920236851	1.88668884350079	GCSH;CRYM
1224	regulation of mRNA splicing, via spliceosome (GO:0048024)	2/90	0.331977220767964	0.489286688125332	0	0	1.71098920236851	1.88668884350079	C1QBP;NCL
1225	cardiac muscle cell action potential involved in contraction (GO:0086002)	1/31	0.336789832619161	0.489974885520134	0	0	2.50725190839695	2.72863268738178	KCNH2
1226	cellular nitrogen compound biosynthetic process (GO:0044271)	1/31	0.336789832619161	0.489974885520134	0	0	2.50725190839695	2.72863268738178	SPHK1
1227	regulation of macrophage derived foam cell differentiation (GO:0010743)	1/31	0.336789832619161	0.489974885520134	0	0	2.50725190839695	2.72863268738178	CD36
1228	regulation of potassium ion transport (GO:0043266)	1/31	0.336789832619161	0.489974885520134	0	0	2.50725190839695	2.72863268738178	KCNH2
1229	regulation of transmembrane receptor protein serine/threonine kinase signaling pathway (GO:0090092)	1/31	0.336789832619161	0.489974885520134	0	0	2.50725190839695	2.72863268738178	TGFBR3
1230	tube closure (GO:0060606)	1/31	0.336789832619161	0.489974885520134	0	0	2.50725190839695	2.72863268738178	MTHFD1L
1231	multivesicular body organization (GO:0036257)	1/31	0.336789832619161	0.489974885520134	0	0	2.50725190839695	2.72863268738178	RAB27A
1232	negative regulation of proteasomal ubiquitin-dependent protein catabolic process (GO:0032435)	1/31	0.336789832619161	0.489974885520134	0	0	2.50725190839695	2.72863268738178	HSP90AB1
1233	peptide cross-linking (GO:0018149)	1/31	0.336789832619161	0.489974885520134	0	0	2.50725190839695	2.72863268738178	EPB42
1234	peptidyl-asparagine modification (GO:0018196)	1/31	0.336789832619161	0.489974885520134	0	0	2.50725190839695	2.72863268738178	ST6GAL1
1235	positive regulation of leukocyte cell-cell adhesion (GO:1903039)	1/31	0.336789832619161	0.489974885520134	0	0	2.50725190839695	2.72863268738178	HSPD1
1236	positive regulation of mononuclear cell migration (GO:0071677)	1/31	0.336789832619161	0.489974885520134	0	0	2.50725190839695	2.72863268738178	C1QBP
1237	positive regulation of RNA splicing (GO:0033120)	1/31	0.336789832619161	0.489974885520134	0	0	2.50725190839695	2.72863268738178	NCL
1238	positive regulation of ubiquitin-protein transferase activity (GO:0051443)	1/31	0.336789832619161	0.489974885520134	0	0	2.50725190839695	2.72863268738178	TRIB3
1239	prostaglandin metabolic process (GO:0006693)	1/31	0.336789832619161	0.489974885520134	0	0	2.50725190839695	2.72863268738178	GSTP1
1240	protein acetylation (GO:0006473)	1/31	0.336789832619161	0.489974885520134	0	0	2.50725190839695	2.72863268738178	SPHK1
1241	regulation of endothelial cell proliferation (GO:0001936)	2/92	0.341573752081808	0.493919433867621	0	0	1.6727969348659	1.7969045132753	AIMP1;EGFL7
1242	regulation of lipid metabolic process (GO:0019216)	2/92	0.341573752081808	0.493919433867621	0	0	1.6727969348659	1.7969045132753	HMGCS1;ELOVL6
1243	Wnt signaling pathway (GO:0016055)	2/92	0.341573752081808	0.493919433867621	0	0	1.6727969348659	1.7969045132753	PLCG2;RAC3
1244	positive regulation of cellular component biogenesis (GO:0044089)	2/92	0.341573752081808	0.493919433867621	0	0	1.6727969348659	1.7969045132753	TFRC;ERCC1
1245	cellular response to starvation (GO:0009267)	3/158	0.344547513515929	0.493919433867621	0	0	1.45771712158809	1.55323152552616	HSPA8;ASNS;ATF4
1246	T cell receptor signaling pathway (GO:0050852)	3/158	0.344547513515929	0.493919433867621	0	0	1.45771712158809	1.55323152552616	GRAP2;PLCG2;ERMAP
1247	B cell proliferation (GO:0042100)	1/32	0.345524570698968	0.493919433867621	0	0	2.42624969219404	2.57835497803553	HSPD1
1248	regulation of cellular amide metabolic process (GO:0034248)	1/32	0.345524570698968	0.493919433867621	0	0	2.42624969219404	2.57835497803553	NOLC1
1249	regulation of centrosome duplication (GO:0010824)	1/32	0.345524570698968	0.493919433867621	0	0	2.42624969219404	2.57835497803553	NPM1
1250	cardiac muscle tissue morphogenesis (GO:0055008)	1/32	0.345524570698968	0.493919433867621	0	0	2.42624969219404	2.57835497803553	TGFBR3
1251	regulation of intracellular estrogen receptor signaling pathway (GO:0033146)	1/32	0.345524570698968	0.493919433867621	0	0	2.42624969219404	2.57835497803553	RUNX1
1252	chondrocyte differentiation (GO:0002062)	1/32	0.345524570698968	0.493919433867621	0	0	2.42624969219404	2.57835497803553	RUNX1
1253	ERBB2 signaling pathway (GO:0038128)	1/32	0.345524570698968	0.493919433867621	0	0	2.42624969219404	2.57835497803553	MATK
1254	gene silencing by miRNA (GO:0035195)	1/32	0.345524570698968	0.493919433867621	0	0	2.42624969219404	2.57835497803553	RAN
1255	hematopoietic progenitor cell differentiation (GO:0002244)	1/32	0.345524570698968	0.493919433867621	0	0	2.42624969219404	2.57835497803553	FLT1
1256	liver development (GO:0001889)	1/32	0.345524570698968	0.493919433867621	0	0	2.42624969219404	2.57835497803553	TGFBR3
1257	membrane depolarization (GO:0051899)	1/32	0.345524570698968	0.493919433867621	0	0	2.42624969219404	2.57835497803553	KCNH2
1258	metal ion export (GO:0070839)	1/32	0.345524570698968	0.493919433867621	0	0	2.42624969219404	2.57835497803553	KCNH2
1259	mitochondrial membrane organization (GO:0007006)	1/32	0.345524570698968	0.493919433867621	0	0	2.42624969219404	2.57835497803553	HSPA9
1260	negative regulation of microtubule polymerization or depolymerization (GO:0031111)	1/32	0.345524570698968	0.493919433867621	0	0	2.42624969219404	2.57835497803553	FKBP4
1261	positive regulation of telomere maintenance (GO:0032206)	1/32	0.345524570698968	0.493919433867621	0	0	2.42624969219404	2.57835497803553	ERCC1
1262	protein K63-linked deubiquitination (GO:0070536)	1/32	0.345524570698968	0.493919433867621	0	0	2.42624969219404	2.57835497803553	ABRAXAS1
1263	regulation of kinase activity (GO:0043549)	2/94	0.351126867106463	0.501133598307008	0	0	1.63626520073297	1.71252771917978	FLT1;AXL
1264	negative regulation of MAPK cascade (GO:0043409)	2/94	0.351126867106463	0.501133598307008	0	0	1.63626520073297	1.71252771917978	MYC;GSTP1
1265	apoptotic mitochondrial changes (GO:0008637)	1/33	0.354144700348868	0.501473343351145	0	0	2.35031011450382	2.43973868886584	HSPD1
1266	regulation of histone acetylation (GO:0035065)	1/33	0.354144700348868	0.501473343351145	0	0	2.35031011450382	2.43973868886584	SET
1267	regulation of protein localization to cell surface (GO:2000008)	1/33	0.354144700348868	0.501473343351145	0	0	2.35031011450382	2.43973868886584	HSP90AB1
1268	RNA stabilization (GO:0043489)	1/33	0.354144700348868	0.501473343351145	0	0	2.35031011450382	2.43973868886584	YBX1
1269	keratan sulfate metabolic process (GO:0042339)	1/33	0.354144700348868	0.501473343351145	0	0	2.35031011450382	2.43973868886584	CHST2
1270	mitotic G2 DNA damage checkpoint signaling (GO:0007095)	1/33	0.354144700348868	0.501473343351145	0	0	2.35031011450382	2.43973868886584	ABRAXAS1
1271	very long-chain fatty acid metabolic process (GO:0000038)	1/33	0.354144700348868	0.501473343351145	0	0	2.35031011450382	2.43973868886584	ELOVL6
1272	negative regulation of JNK cascade (GO:0046329)	1/33	0.354144700348868	0.501473343351145	0	0	2.35031011450382	2.43973868886584	GSTP1
1273	positive regulation of histone modification (GO:0031058)	1/33	0.354144700348868	0.501473343351145	0	0	2.35031011450382	2.43973868886584	TET1
1274	positive regulation of telomere maintenance via telomerase (GO:0032212)	1/33	0.354144700348868	0.501473343351145	0	0	2.35031011450382	2.43973868886584	CCT3
1275	DNA repair (GO:0006281)	5/298	0.35503126998352	0.502334440039427	0	0	1.286080905892	1.33180032192659	NPM1;CENPX;ABRAXAS1;ERCC1;UNG
1276	apoptotic process (GO:0006915)	4/231	0.361284101313564	0.506757321571622	0	0	1.32736890446142	1.35138186530514	MYC;RFK;DDIT4;HSPD1
1277	positive regulation of protein phosphorylation (GO:0001934)	6/371	0.362383714639879	0.506757321571622	0	0	1.2390810724375	1.25773127882276	BCAR3;HSP90AB1;TFRC;SPHK1;PLCG2;LEPR
1278	B cell receptor signaling pathway (GO:0050853)	1/34	0.36265171959477	0.506757321571622	0	0	2.27897293546149	2.31159040614363	PLCG2
1279	regulation of cell adhesion mediated by integrin (GO:0033628)	1/34	0.36265171959477	0.506757321571622	0	0	2.27897293546149	2.31159040614363	RAC3
1280	cardiac muscle contraction (GO:0060048)	1/34	0.36265171959477	0.506757321571622	0	0	2.27897293546149	2.31159040614363	KCNH2
1281	sister chromatid segregation (GO:0000819)	1/34	0.36265171959477	0.506757321571622	0	0	2.27897293546149	2.31159040614363	RAN
1282	tRNA export from nucleus (GO:0006409)	1/34	0.36265171959477	0.506757321571622	0	0	2.27897293546149	2.31159040614363	RAN
1283	tRNA-containing ribonucleoprotein complex export from nucleus (GO:0071431)	1/34	0.36265171959477	0.506757321571622	0	0	2.27897293546149	2.31159040614363	RAN
1284	ventricular cardiac muscle tissue morphogenesis (GO:0055010)	1/34	0.36265171959477	0.506757321571622	0	0	2.27897293546149	2.31159040614363	TGFBR3
1285	negative regulation of mitochondrion organization (GO:0010823)	1/34	0.36265171959477	0.506757321571622	0	0	2.27897293546149	2.31159040614363	TFRC
1286	neural tube closure (GO:0001843)	1/34	0.36265171959477	0.506757321571622	0	0	2.27897293546149	2.31159040614363	MTHFD1L
1287	phosphatidylinositol 3-kinase signaling (GO:0014065)	1/34	0.36265171959477	0.506757321571622	0	0	2.27897293546149	2.31159040614363	C1QBP
1288	positive regulation of DNA binding (GO:0043388)	1/34	0.36265171959477	0.506757321571622	0	0	2.27897293546149	2.31159040614363	NME1
1289	positive regulation of epidermal growth factor receptor signaling pathway (GO:0045742)	1/34	0.36265171959477	0.506757321571622	0	0	2.27897293546149	2.31159040614363	BCAR3
1290	positive regulation of mitochondrial outer membrane permeabilization involved in apoptotic signaling pathway (GO:1901030)	1/34	0.36265171959477	0.506757321571622	0	0	2.27897293546149	2.31159040614363	CHCHD10
1291	positive regulation of protein dephosphorylation (GO:0035307)	1/34	0.36265171959477	0.506757321571622	0	0	2.27897293546149	2.31159040614363	HSP90AB1
1292	adenylate cyclase-modulating G protein-coupled receptor signaling pathway (GO:0007188)	3/165	0.369637264771071	0.510968688013598	0	0	1.39423076923077	1.38758463804329	GNAL;PTGER3;RAMP1
1293	antigen processing and presentation of exogenous peptide antigen via MHC class II (GO:0019886)	2/98	0.370085999320993	0.510968688013598	0	0	1.56776819923372	1.55839274120738	CTSL;KIF5A
1294	acylglycerol catabolic process (GO:0046464)	1/35	0.371047107149564	0.510968688013598	0	0	2.2118320610687	2.1928683681164	FABP5
1295	base-excision repair, gap-filling (GO:0006287)	1/35	0.371047107149564	0.510968688013598	0	0	2.2118320610687	2.1928683681164	UNG
1296	cellular response to amyloid-beta (GO:1904646)	1/35	0.371047107149564	0.510968688013598	0	0	2.2118320610687	2.1928683681164	CD36
1297	cellular response to virus (GO:0098586)	1/35	0.371047107149564	0.510968688013598	0	0	2.2118320610687	2.1928683681164	EIF5A
1298	regulation of ion transmembrane transport (GO:0034765)	1/35	0.371047107149564	0.510968688013598	0	0	2.2118320610687	2.1928683681164	KCNH2
1299	regulation of JUN kinase activity (GO:0043506)	1/35	0.371047107149564	0.510968688013598	0	0	2.2118320610687	2.1928683681164	GSTP1
1300	regulation of phosphatidylinositol 3-kinase activity (GO:0043551)	1/35	0.371047107149564	0.510968688013598	0	0	2.2118320610687	2.1928683681164	FLT1
1301	regulation of regulated secretory pathway (GO:1903305)	1/35	0.371047107149564	0.510968688013598	0	0	2.2118320610687	2.1928683681164	RAB27A
1302	regulation of T cell receptor signaling pathway (GO:0050856)	1/35	0.371047107149564	0.510968688013598	0	0	2.2118320610687	2.1928683681164	CD226
1303	regulation of trans-synaptic signaling (GO:0099177)	1/35	0.371047107149564	0.510968688013598	0	0	2.2118320610687	2.1928683681164	FABP5
1304	respiratory system development (GO:0060541)	1/35	0.371047107149564	0.510968688013598	0	0	2.2118320610687	2.1928683681164	CHD7
1305	maturation of SSU-rRNA (GO:0030490)	1/35	0.371047107149564	0.510968688013598	0	0	2.2118320610687	2.1928683681164	WDR3
1306	negative regulation of epithelial cell migration (GO:0010633)	1/35	0.371047107149564	0.510968688013598	0	0	2.2118320610687	2.1928683681164	STC1
1307	oxoacid metabolic process (GO:0043436)	1/35	0.371047107149564	0.510968688013598	0	0	2.2118320610687	2.1928683681164	PPA1
1308	peptidyl-tyrosine dephosphorylation (GO:0035335)	1/35	0.371047107149564	0.510968688013598	0	0	2.2118320610687	2.1928683681164	PTPRF
1309	positive regulation of lymphocyte activation (GO:0051251)	1/35	0.371047107149564	0.510968688013598	0	0	2.2118320610687	2.1928683681164	HSPD1
1310	positive regulation of reproductive process (GO:2000243)	1/35	0.371047107149564	0.510968688013598	0	0	2.2118320610687	2.1928683681164	C1QBP
1311	regulation of cardiac muscle contraction (GO:0055117)	1/36	0.379332322202418	0.515504152665533	0	0	2.14852780806979	2.08265957142613	STC1
1312	cellular response to heat (GO:0034605)	1/36	0.379332322202418	0.515504152665533	0	0	2.14852780806979	2.08265957142613	HSP90AB1
1313	dendrite morphogenesis (GO:0048813)	1/36	0.379332322202418	0.515504152665533	0	0	2.14852780806979	2.08265957142613	PHACTR1
1314	regulation of protein import into nucleus (GO:0042306)	1/36	0.379332322202418	0.515504152665533	0	0	2.14852780806979	2.08265957142613	RAN
1315	retina homeostasis (GO:0001895)	1/36	0.379332322202418	0.515504152665533	0	0	2.14852780806979	2.08265957142613	PRDX1
1316	intrinsic apoptotic signaling pathway by p53 class mediator (GO:0072332)	1/36	0.379332322202418	0.515504152665533	0	0	2.14852780806979	2.08265957142613	DDIT4
1317	macrophage activation (GO:0042116)	1/36	0.379332322202418	0.515504152665533	0	0	2.14852780806979	2.08265957142613	PLCG2
1318	telomere maintenance via telomere lengthening (GO:0010833)	1/36	0.379332322202418	0.515504152665533	0	0	2.14852780806979	2.08265957142613	HSP90AB1
1319	membrane assembly (GO:0071709)	1/36	0.379332322202418	0.515504152665533	0	0	2.14852780806979	2.08265957142613	UGCG
1320	transferrin transport (GO:0033572)	1/36	0.379332322202418	0.515504152665533	0	0	2.14852780806979	2.08265957142613	TFRC
1321	negative regulation of DNA metabolic process (GO:0051053)	1/36	0.379332322202418	0.515504152665533	0	0	2.14852780806979	2.08265957142613	ERCC1
1322	negative regulation of fat cell differentiation (GO:0045599)	1/36	0.379332322202418	0.515504152665533	0	0	2.14852780806979	2.08265957142613	TRIB3
1323	platelet aggregation (GO:0070527)	1/36	0.379332322202418	0.515504152665533	0	0	2.14852780806979	2.08265957142613	HBB
1324	positive regulation of cytokine-mediated signaling pathway (GO:0001961)	1/36	0.379332322202418	0.515504152665533	0	0	2.14852780806979	2.08265957142613	AXL
1325	positive regulation of myeloid leukocyte differentiation (GO:0002763)	1/36	0.379332322202418	0.515504152665533	0	0	2.14852780806979	2.08265957142613	RUNX1
1326	positive regulation of T cell mediated immunity (GO:0002711)	1/36	0.379332322202418	0.515504152665533	0	0	2.14852780806979	2.08265957142613	HSPD1
1327	positive regulation of telomere maintenance via telomere lengthening (GO:1904358)	1/36	0.379332322202418	0.515504152665533	0	0	2.14852780806979	2.08265957142613	CCT3
1328	antigen processing and presentation of peptide antigen via MHC class II (GO:0002495)	2/100	0.379484209944472	0.515504152665533	0	0	1.53561654546876	1.48792381295228	CTSL;KIF5A
1329	epithelial cell differentiation (GO:0030855)	2/101	0.384161384971617	0.521127311950037	0	0	1.52002786485545	1.4541993209072	HNRNPH3;ACTL8
1330	positive regulation of apoptotic process (GO:0043065)	5/310	0.386294030622108	0.521127311950037	0	0	1.2347185156945	1.17441049511314	SCIN;C1QBP;PPID;ATF4;HSPD1
1331	acyl-CoA metabolic process (GO:0006637)	1/37	0.387508805225019	0.521127311950037	0	0	2.08874045801527	1.98016085138177	HMGCS1
1332	anterograde axonal transport (GO:0008089)	1/37	0.387508805225019	0.521127311950037	0	0	2.08874045801527	1.98016085138177	KIF5A
1333	regulation of actin cytoskeleton reorganization (GO:2000249)	1/37	0.387508805225019	0.521127311950037	0	0	2.08874045801527	1.98016085138177	IQGAP2
1334	regulation of intracellular steroid hormone receptor signaling pathway (GO:0033143)	1/37	0.387508805225019	0.521127311950037	0	0	2.08874045801527	1.98016085138177	RUNX1
1335	regulation of p38MAPK cascade (GO:1900744)	1/37	0.387508805225019	0.521127311950037	0	0	2.08874045801527	1.98016085138177	SPHK1
1336	nucleotide-excision repair, DNA incision, 5'-to lesion (GO:0006296)	1/37	0.387508805225019	0.521127311950037	0	0	2.08874045801527	1.98016085138177	ERCC1
1337	phagocytosis, engulfment (GO:0006911)	1/37	0.387508805225019	0.521127311950037	0	0	2.08874045801527	1.98016085138177	CD36
1338	phospholipid biosynthetic process (GO:0008654)	1/37	0.387508805225019	0.521127311950037	0	0	2.08874045801527	1.98016085138177	CPNE7
1339	positive regulation of calcium ion transport (GO:0051928)	1/37	0.387508805225019	0.521127311950037	0	0	2.08874045801527	1.98016085138177	STC1
1340	positive regulation of cytokinesis (GO:0032467)	1/37	0.387508805225019	0.521127311950037	0	0	2.08874045801527	1.98016085138177	AURKC
1341	positive regulation of exocytosis (GO:0045921)	1/37	0.387508805225019	0.521127311950037	0	0	2.08874045801527	1.98016085138177	RAB27A
1342	axonogenesis (GO:0007409)	4/240	0.388091417602688	0.521127311950037	0	0	1.27615993717689	1.20790369947314	SPTA1;HSP90AB1;MAP1B;KIF5A
1343	protein O-linked glycosylation (GO:0006493)	2/102	0.38882337133301	0.521127311950037	0	0	1.50475095785441	1.42143304290155	ST6GAL1;TET1
1344	calcium-mediated signaling (GO:0019722)	2/102	0.38882337133301	0.521127311950037	0	0	1.50475095785441	1.42143304290155	SPHK1;PLCG2
1345	regulation of proteasomal ubiquitin-dependent protein catabolic process (GO:0032434)	2/102	0.38882337133301	0.521127311950037	0	0	1.50475095785441	1.42143304290155	HSP90AB1;TRIB3
1346	mitotic sister chromatid segregation (GO:0000070)	2/102	0.38882337133301	0.521127311950037	0	0	1.50475095785441	1.42143304290155	SET;RAN
1347	positive regulation of I-kappaB kinase/NF-kappaB signaling (GO:0043123)	3/171	0.391007439251603	0.523665493993981	0	0	1.34402472527473	1.26207778107908	BST2;TFRC;DDX21
1348	antigen processing and presentation of exogenous peptide antigen (GO:0002478)	2/103	0.393469759775078	0.523952035163391	0	0	1.48977656386328	1.38959067423477	CTSL;KIF5A
1349	chromatin remodeling (GO:0006338)	2/103	0.393469759775078	0.523952035163391	0	0	1.48977656386328	1.38959067423477	NPM1;MYC
1350	DNA replication initiation (GO:0006270)	1/38	0.395577977767483	0.523952035163391	0	0	2.03218485661234	1.88466316996272	NOC3L
1351	regulation of phosphoprotein phosphatase activity (GO:0043666)	1/38	0.395577977767483	0.523952035163391	0	0	2.03218485661234	1.88466316996272	HSP90AB1
1352	response to cAMP (GO:0051591)	1/38	0.395577977767483	0.523952035163391	0	0	2.03218485661234	1.88466316996272	VGF
1353	response to estradiol (GO:0032355)	1/38	0.395577977767483	0.523952035163391	0	0	2.03218485661234	1.88466316996272	FAM210B
1354	lymphocyte proliferation (GO:0046651)	1/38	0.395577977767483	0.523952035163391	0	0	2.03218485661234	1.88466316996272	HSPD1
1355	ventricular septum development (GO:0003281)	1/38	0.395577977767483	0.523952035163391	0	0	2.03218485661234	1.88466316996272	TGFBR3
1356	negative regulation of endothelial cell migration (GO:0010596)	1/38	0.395577977767483	0.523952035163391	0	0	2.03218485661234	1.88466316996272	STC1
1357	negative regulation of innate immune response (GO:0045824)	1/38	0.395577977767483	0.523952035163391	0	0	2.03218485661234	1.88466316996272	LYAR
1358	negative regulation of proteasomal protein catabolic process (GO:1901799)	1/38	0.395577977767483	0.523952035163391	0	0	2.03218485661234	1.88466316996272	HSP90AB1
1359	negative regulation of TOR signaling (GO:0032007)	1/38	0.395577977767483	0.523952035163391	0	0	2.03218485661234	1.88466316996272	DDIT4
1360	negative regulation of ubiquitin-dependent protein catabolic process (GO:2000059)	1/38	0.395577977767483	0.523952035163391	0	0	2.03218485661234	1.88466316996272	HSP90AB1
1361	positive regulation of potassium ion transport (GO:0043268)	1/38	0.395577977767483	0.523952035163391	0	0	2.03218485661234	1.88466316996272	KCNH2
1362	positive regulation of production of molecular mediator of immune response (GO:0002702)	1/38	0.395577977767483	0.523952035163391	0	0	2.03218485661234	1.88466316996272	SLC7A5
1363	steroid metabolic process (GO:0008202)	2/104	0.398100154203211	0.526905853398821	0	0	1.47509578544061	1.35863942424055	MSMO1;DHRS2
1364	neuron differentiation (GO:0030182)	3/174	0.401627208028531	0.530217335838483	0	0	1.32024291497976	1.20436646681439	UGCG;DDIT4;RUNX1
1365	regulation of exit from mitosis (GO:0007096)	1/39	0.403541242852682	0.530217335838483	0	0	1.97860586580956	1.79553849164417	MAD2L1
1366	regulation of heart rate by cardiac conduction (GO:0086091)	1/39	0.403541242852682	0.530217335838483	0	0	1.97860586580956	1.79553849164417	KCNH2
1367	DNA recombination (GO:0006310)	1/39	0.403541242852682	0.530217335838483	0	0	1.97860586580956	1.79553849164417	ERCC1
1368	endothelial cell migration (GO:0043542)	1/39	0.403541242852682	0.530217335838483	0	0	1.97860586580956	1.79553849164417	S100P
1369	regulation of receptor-mediated endocytosis (GO:0048259)	1/39	0.403541242852682	0.530217335838483	0	0	1.97860586580956	1.79553849164417	SGIP1
1370	regulation of T cell differentiation (GO:0045580)	1/39	0.403541242852682	0.530217335838483	0	0	1.97860586580956	1.79553849164417	RUNX1
1371	replication fork processing (GO:0031297)	1/39	0.403541242852682	0.530217335838483	0	0	1.97860586580956	1.79553849164417	CENPX
1372	nucleotide-excision repair, DNA incision (GO:0033683)	1/39	0.403541242852682	0.530217335838483	0	0	1.97860586580956	1.79553849164417	ERCC1
1373	protein acylation (GO:0043543)	1/39	0.403541242852682	0.530217335838483	0	0	1.97860586580956	1.79553849164417	SPHK1
1374	chromosome organization (GO:0051276)	2/106	0.40731144196286	0.53478154388719	0	0	1.4465811965812	1.29928620893449	MYC;VCX
1375	bone development (GO:0060348)	1/40	0.411399985272832	0.537411711391882	0	0	1.92777451556078	1.71222876994284	STC1
1376	glycolipid biosynthetic process (GO:0009247)	1/40	0.411399985272832	0.537411711391882	0	0	1.92777451556078	1.71222876994284	ST8SIA1
1377	negative regulation of I-kappaB kinase/NF-kappaB signaling (GO:0043124)	1/40	0.411399985272832	0.537411711391882	0	0	1.92777451556078	1.71222876994284	GSTP1
1378	negative regulation of protein kinase B signaling (GO:0051898)	1/40	0.411399985272832	0.537411711391882	0	0	1.92777451556078	1.71222876994284	TRIB3
1379	nucleocytoplasmic transport (GO:0006913)	1/40	0.411399985272832	0.537411711391882	0	0	1.92777451556078	1.71222876994284	NPM1
1380	positive regulation of cation channel activity (GO:2001259)	1/40	0.411399985272832	0.537411711391882	0	0	1.92777451556078	1.71222876994284	GAL
1381	positive regulation of intrinsic apoptotic signaling pathway (GO:2001244)	1/40	0.411399985272832	0.537411711391882	0	0	1.92777451556078	1.71222876994284	EIF5A
1382	response to calcium ion (GO:0051592)	2/107	0.411891607296496	0.537664587237974	0	0	1.43273125342091	1.27082553453963	CPNE7;PLCG2
1383	glycerophospholipid biosynthetic process (GO:0046474)	3/177	0.412194873858557	0.537671404512535	0	0	1.29728116710875	1.14972717040797	CPNE7;PLCG2;PLD6
1384	negative regulation of gene expression (GO:0010629)	5/322	0.417482172409931	0.542115644505019	0	0	1.18724476071699	1.03707425080254	SLC7A5;NCL;YBX1;PUS7;RUNX1
1385	regulation of cell development (GO:0060284)	1/41	0.419155571824301	0.542115644505019	0	0	1.87948473282443	1.63423666191359	HES6
1386	carbohydrate catabolic process (GO:0016052)	1/41	0.419155571824301	0.542115644505019	0	0	1.87948473282443	1.63423666191359	PKLR
1387	cortical cytoskeleton organization (GO:0030865)	1/41	0.419155571824301	0.542115644505019	0	0	1.87948473282443	1.63423666191359	RAC3
1388	endosome organization (GO:0007032)	1/41	0.419155571824301	0.542115644505019	0	0	1.87948473282443	1.63423666191359	RAB27A
1389	regulation of response to DNA damage stimulus (GO:2001020)	1/41	0.419155571824301	0.542115644505019	0	0	1.87948473282443	1.63423666191359	MYC
1390	gluconeogenesis (GO:0006094)	1/41	0.419155571824301	0.542115644505019	0	0	1.87948473282443	1.63423666191359	ATF4
1391	heart contraction (GO:0060047)	1/41	0.419155571824301	0.542115644505019	0	0	1.87948473282443	1.63423666191359	KCNH2
1392	hexose metabolic process (GO:0019318)	1/41	0.419155571824301	0.542115644505019	0	0	1.87948473282443	1.63423666191359	SORD
1393	keratinocyte differentiation (GO:0030216)	1/41	0.419155571824301	0.542115644505019	0	0	1.87948473282443	1.63423666191359	UGCG
1394	positive regulation of cation transmembrane transport (GO:1904064)	1/41	0.419155571824301	0.542115644505019	0	0	1.87948473282443	1.63423666191359	KCNH2
1395	protein stabilization (GO:0050821)	3/179	0.419208051044624	0.542115644505019	0	0	1.28240821678322	1.11491023837135	CCT3;HSP90AB1;HSPD1
1396	regulation of interleukin-6 production (GO:0032675)	2/110	0.425526077979448	0.547238145039795	0	0	1.39272030651341	1.18998068144419	PLCG2;HSPD1
1397	regulation of protein kinase activity (GO:0045859)	2/110	0.425526077979448	0.547238145039795	0	0	1.39272030651341	1.18998068144419	GSTP1;TRIB3
1398	response to endoplasmic reticulum stress (GO:0034976)	2/110	0.425526077979448	0.547238145039795	0	0	1.39272030651341	1.18998068144419	TRIB3;ATF4
1399	positive regulation of phosphorylation (GO:0042327)	4/253	0.426524087654125	0.547238145039795	0	0	1.20872679908824	1.02993971050723	FLT1;TFRC;AXL;LEPR
1400	calcium ion transmembrane import into cytosol (GO:0097553)	1/42	0.426809351480594	0.547238145039795	0	0	1.83355054924595	1.56111766487165	PLCG2
1401	cellular respiration (GO:0045333)	1/42	0.426809351480594	0.547238145039795	0	0	1.83355054924595	1.56111766487165	CYCS
1402	regulation of nervous system development (GO:0051960)	1/42	0.426809351480594	0.547238145039795	0	0	1.83355054924595	1.56111766487165	HES6
1403	mitochondrial gene expression (GO:0140053)	1/42	0.426809351480594	0.547238145039795	0	0	1.83355054924595	1.56111766487165	MRPL12
1404	monocyte chemotaxis (GO:0002548)	1/42	0.426809351480594	0.547238145039795	0	0	1.83355054924595	1.56111766487165	FLT1
1405	negative regulation of protein catabolic process (GO:0042177)	1/42	0.426809351480594	0.547238145039795	0	0	1.83355054924595	1.56111766487165	MAD2L1
1406	nucleic acid-templated transcription (GO:0097659)	1/42	0.426809351480594	0.547238145039795	0	0	1.83355054924595	1.56111766487165	PTMA
1407	potassium ion import across plasma membrane (GO:1990573)	1/42	0.426809351480594	0.547238145039795	0	0	1.83355054924595	1.56111766487165	KCNH2
1408	Fc-epsilon receptor signaling pathway (GO:0038095)	2/111	0.430034486708138	0.550981686094802	0	0	1.37987275475412	1.16446064219763	GRAP2;PLCG2
1409	regulation of cell-cell adhesion (GO:0022407)	1/43	0.434362655523751	0.552807913039597	0	0	1.78980370774264	1.49247342948829	MAGI1
1410	DNA-dependent DNA replication maintenance of fidelity (GO:0045005)	1/43	0.434362655523751	0.552807913039597	0	0	1.78980370774264	1.49247342948829	CENPX
1411	glutathione metabolic process (GO:0006749)	1/43	0.434362655523751	0.552807913039597	0	0	1.78980370774264	1.49247342948829	GSTP1
1412	signal release from synapse (GO:0099643)	1/43	0.434362655523751	0.552807913039597	0	0	1.78980370774264	1.49247342948829	HSPA8
1413	spermatid development (GO:0007286)	1/43	0.434362655523751	0.552807913039597	0	0	1.78980370774264	1.49247342948829	PLD6
1414	positive regulation of leukocyte mediated cytotoxicity (GO:0001912)	1/43	0.434362655523751	0.552807913039597	0	0	1.78980370774264	1.49247342948829	CD226
1415	positive regulation of neuron differentiation (GO:0045666)	1/43	0.434362655523751	0.552807913039597	0	0	1.78980370774264	1.49247342948829	TCF4
1416	positive regulation of peptide hormone secretion (GO:0090277)	1/43	0.434362655523751	0.552807913039597	0	0	1.78980370774264	1.49247342948829	AIMP1
1417	positive regulation of phospholipase C activity (GO:0010863)	1/43	0.434362655523751	0.552807913039597	0	0	1.78980370774264	1.49247342948829	FLT1
1418	Fc receptor signaling pathway (GO:0038093)	2/112	0.434524179983453	0.552807913039597	0	0	1.367258794845	1.13961524479616	GRAP2;PLCG2
1419	sulfur compound biosynthetic process (GO:0044272)	2/113	0.438994869730213	0.556979387648569	0	0	1.3548721134928	1.11542224847211	GSTP1;CHST2
1420	antigen receptor-mediated signaling pathway (GO:0050851)	3/185	0.440075760959743	0.556979387648569	0	0	1.2397506339814	1.01759771306808	GRAP2;PLCG2;ERMAP
1421	branching morphogenesis of an epithelial tube (GO:0048754)	1/44	0.441816798073782	0.556979387648569	0	0	1.74809160305344	1.42794604887317	MYC
1422	cardiac ventricle morphogenesis (GO:0003208)	1/44	0.441816798073782	0.556979387648569	0	0	1.74809160305344	1.42794604887317	TGFBR3
1423	response to amyloid-beta (GO:1904645)	1/44	0.441816798073782	0.556979387648569	0	0	1.74809160305344	1.42794604887317	CD36
1424	homotypic cell-cell adhesion (GO:0034109)	1/44	0.441816798073782	0.556979387648569	0	0	1.74809160305344	1.42794604887317	HBB
1425	mRNA catabolic process (GO:0006402)	1/44	0.441816798073782	0.556979387648569	0	0	1.74809160305344	1.42794604887317	MRTO4
1426	mRNA stabilization (GO:0048255)	1/44	0.441816798073782	0.556979387648569	0	0	1.74809160305344	1.42794604887317	YBX1
1427	neurotransmitter secretion (GO:0007269)	1/44	0.441816798073782	0.556979387648569	0	0	1.74809160305344	1.42794604887317	HSPA8
1428	positive regulation of cell division (GO:0051781)	1/44	0.441816798073782	0.556979387648569	0	0	1.74809160305344	1.42794604887317	AURKC
1429	positive regulation of cell-matrix adhesion (GO:0001954)	1/44	0.441816798073782	0.556979387648569	0	0	1.74809160305344	1.42794604887317	CD36
1430	positive regulation of potassium ion transmembrane transport (GO:1901381)	1/44	0.441816798073782	0.556979387648569	0	0	1.74809160305344	1.42794604887317	KCNH2
1431	positive regulation of receptor-mediated endocytosis (GO:0048260)	1/44	0.441816798073782	0.556979387648569	0	0	1.74809160305344	1.42794604887317	SGIP1
1432	negative regulation of cell motility (GO:2000146)	2/114	0.443446278351661	0.557864076810597	0	0	1.34270662287904	1.09186031285962	BST2;STC1
1433	positive regulation of cellular component organization (GO:0051130)	2/114	0.443446278351661	0.557864076810597	0	0	1.34270662287904	1.09186031285962	TFRC;RUNX1
1434	positive regulation of kinase activity (GO:0033674)	2/114	0.443446278351661	0.557864076810597	0	0	1.34270662287904	1.09186031285962	FLT1;AXL
1435	cellular response to molecule of bacterial origin (GO:0071219)	2/115	0.447878139153441	0.561155283208447	0	0	1.33075645068321	1.06890895251421	AXL;GSTP1
1436	positive regulation of protein metabolic process (GO:0051247)	2/115	0.447878139153441	0.561155283208447	0	0	1.33075645068321	1.06890895251421	SLC25A37;ABCB10
1437	cellular response to cytokine stimulus (GO:0071345)	7/482	0.448854278053373	0.561155283208447	0	0	1.10883223684211	0.888237815925007	HSPA8;AXL;MYC;GRAP2;LEPR;BIRC5;CD36
1438	action potential (GO:0001508)	1/45	0.449173075916295	0.561155283208447	0	0	1.70827550312283	1.36721316686757	KCNH2
1439	regulation of DNA repair (GO:0006282)	1/45	0.449173075916295	0.561155283208447	0	0	1.70827550312283	1.36721316686757	ABRAXAS1
1440	chromosome condensation (GO:0030261)	1/45	0.449173075916295	0.561155283208447	0	0	1.70827550312283	1.36721316686757	SET
1441	mitotic G2/M transition checkpoint (GO:0044818)	1/45	0.449173075916295	0.561155283208447	0	0	1.70827550312283	1.36721316686757	ABRAXAS1
1442	zymogen activation (GO:0031638)	1/45	0.449173075916295	0.561155283208447	0	0	1.70827550312283	1.36721316686757	CTSL
1443	neural crest cell development (GO:0014032)	1/45	0.449173075916295	0.561155283208447	0	0	1.70827550312283	1.36721316686757	NOLC1
1444	positive regulation of Notch signaling pathway (GO:0045747)	1/45	0.449173075916295	0.561155283208447	0	0	1.70827550312283	1.36721316686757	TSPAN14
1445	ion transport (GO:0006811)	2/116	0.452290195291606	0.564658486024953	0	0	1.31901593063118	1.04654849841632	SLC4A1;SLC17A7
1446	regulation of cellular protein localization (GO:1903827)	1/46	0.456432769232469	0.567865321169223	0	0	1.67022900763359	1.30998376707881	HSP90AB1
1447	regulation of DNA metabolic process (GO:0051052)	1/46	0.456432769232469	0.567865321169223	0	0	1.67022900763359	1.30998376707881	MYC
1448	negative regulation of tumor necrosis factor production (GO:0032720)	1/46	0.456432769232469	0.567865321169223	0	0	1.67022900763359	1.30998376707881	GSTP1
1449	positive regulation of nucleocytoplasmic transport (GO:0046824)	1/46	0.456432769232469	0.567865321169223	0	0	1.67022900763359	1.30998376707881	RAN
1450	posttranscriptional regulation of gene expression (GO:0010608)	1/46	0.456432769232469	0.567865321169223	0	0	1.67022900763359	1.30998376707881	NOLC1
1451	negative regulation of response to external stimulus (GO:0032102)	2/118	0.461053917490303	0.573219343316683	0	0	1.29614215880565	1.003525474622	C1QBP;LYAR
1452	regulation of DNA binding (GO:0051101)	1/47	0.463597141243368	0.574401952474612	0	0	1.6338367076004	1.25599454240809	NME1
1453	regulation of protein localization to nucleus (GO:1900180)	1/47	0.463597141243368	0.574401952474612	0	0	1.6338367076004	1.25599454240809	TFRC
1454	regulation of T cell activation (GO:0050863)	1/47	0.463597141243368	0.574401952474612	0	0	1.6338367076004	1.25599454240809	HSPD1
1455	negative regulation of cold-induced thermogenesis (GO:0120163)	1/47	0.463597141243368	0.574401952474612	0	0	1.6338367076004	1.25599454240809	ATF4
1456	positive regulation of cell-cell adhesion (GO:0022409)	1/47	0.463597141243368	0.574401952474612	0	0	1.6338367076004	1.25599454240809	MAGI1
1457	regulation of protein phosphorylation (GO:0001932)	4/266	0.464328435190946	0.574913175761473	0	0	1.14798549913054	0.880692163274726	NPM1;TFRC;LEPR;ATF4
1458	cellular response to lipopolysaccharide (GO:0071222)	2/120	0.469735589420248	0.579579562859665	0	0	1.27404376907591	0.962648766765885	AXL;GSTP1
1459	base-excision repair (GO:0006284)	1/48	0.47066743879679	0.579579562859665	0	0	1.59899301607926	1.20500674793622	UNG
1460	cognition (GO:0050890)	1/48	0.47066743879679	0.579579562859665	0	0	1.59899301607926	1.20500674793622	CHD7
1461	negative regulation of MAP kinase activity (GO:0043407)	1/48	0.47066743879679	0.579579562859665	0	0	1.59899301607926	1.20500674793622	GSTP1
1462	negative regulation of mitotic cell cycle (GO:0045930)	1/48	0.47066743879679	0.579579562859665	0	0	1.59899301607926	1.20500674793622	MAD2L1
1463	negative regulation of tumor necrosis factor superfamily cytokine production (GO:1903556)	1/48	0.47066743879679	0.579579562859665	0	0	1.59899301607926	1.20500674793622	GSTP1
1464	phosphatidic acid biosynthetic process (GO:0006654)	1/48	0.47066743879679	0.579579562859665	0	0	1.59899301607926	1.20500674793622	PLD6
1465	positive regulation of DNA repair (GO:0045739)	1/48	0.47066743879679	0.579579562859665	0	0	1.59899301607926	1.20500674793622	ABRAXAS1
1466	positive regulation of cell migration (GO:0030335)	4/269	0.472933144943445	0.581972301144594	0	0	1.13481459896554	0.849750582386951	FLT1;C1QBP;SPHK1;PLCG2
1467	protein localization to membrane (GO:0072657)	3/195	0.474190722273771	0.58312206065568	0	0	1.17457932692308	0.876407279500058	TSPAN14;MRAP2;RAMP1
1468	regulation of cellular localization (GO:0060341)	1/49	0.477644892638198	0.585374583097357	0	0	1.56560114503817	1.15680346833028	HSP90AB1
1469	regulation of cellular protein metabolic process (GO:0032268)	1/49	0.477644892638198	0.585374583097357	0	0	1.56560114503817	1.15680346833028	NOLC1
1470	negative regulation of catabolic process (GO:0009895)	1/49	0.477644892638198	0.585374583097357	0	0	1.56560114503817	1.15680346833028	MAD2L1
1471	negative regulation of cell projection organization (GO:0031345)	1/49	0.477644892638198	0.585374583097357	0	0	1.56560114503817	1.15680346833028	FKBP4
1472	oligosaccharide metabolic process (GO:0009311)	1/49	0.477644892638198	0.585374583097357	0	0	1.56560114503817	1.15680346833028	ST8SIA1
1473	cellular response to organic substance (GO:0071310)	2/123	0.48260056328354	0.591002984345806	0	0	1.24226591938191	0.905072660398992	SPHK1;RAMP1
1474	negative regulation of intracellular signal transduction (GO:1902532)	3/198	0.484241917559254	0.591002984345806	0	0	1.15633136094675	0.838537584835246	GSTP1;DDIT4;TRIB3
1475	actin polymerization or depolymerization (GO:0008154)	1/50	0.484530717210336	0.591002984345806	0	0	1.53357220750896	1.11118723855502	SCIN
1476	regulation of cellular component movement (GO:0051270)	1/50	0.484530717210336	0.591002984345806	0	0	1.53357220750896	1.11118723855502	TGFBR3
1477	iron ion transport (GO:0006826)	1/50	0.484530717210336	0.591002984345806	0	0	1.53357220750896	1.11118723855502	TFRC
1478	negative regulation of ERK1 and ERK2 cascade (GO:0070373)	1/50	0.484530717210336	0.591002984345806	0	0	1.53357220750896	1.11118723855502	GSTP1
1479	phosphatidic acid metabolic process (GO:0046473)	1/50	0.484530717210336	0.591002984345806	0	0	1.53357220750896	1.11118723855502	PLD6
1480	defense response to symbiont (GO:0140546)	2/124	0.486846107317261	0.59260561014497	0	0	1.232020601721	0.886817308587476	BST2;DDIT4
1481	fatty acid metabolic process (GO:0006631)	2/124	0.486846107317261	0.59260561014497	0	0	1.232020601721	0.886817308587476	MSMO1;CD36
1482	regulation of tumor necrosis factor production (GO:0032680)	2/124	0.486846107317261	0.59260561014497	0	0	1.232020601721	0.886817308587476	GSTP1;PLCG2
1483	inorganic cation transmembrane transport (GO:0098662)	4/274	0.487158603018287	0.59260561014497	0	0	1.11351351351351	0.800800542088591	KCNH2;SLC39A8;SLC30A10;RHCE
1484	protein targeting (GO:0006605)	2/125	0.491069964668628	0.593672006019706	0	0	1.22194187459116	0.869006774233388	TOMM40;TIMM13
1485	regulation of protein secretion (GO:0050708)	2/125	0.491069964668628	0.593672006019706	0	0	1.22194187459116	0.869006774233388	SLC2A1;PPID
1486	regulation of cellular amine metabolic process (GO:0033238)	1/51	0.491326111412096	0.593672006019706	0	0	1.50282442748092	1.0679779619042	ODC1
1487	regulation of epithelial cell migration (GO:0010632)	1/51	0.491326111412096	0.593672006019706	0	0	1.50282442748092	1.0679779619042	PLCG2
1488	cholesterol transport (GO:0030301)	1/51	0.491326111412096	0.593672006019706	0	0	1.50282442748092	1.0679779619042	CD36
1489	DNA duplex unwinding (GO:0032508)	1/51	0.491326111412096	0.593672006019706	0	0	1.50282442748092	1.0679779619042	HMGA1
1490	sensory perception (GO:0007600)	1/51	0.491326111412096	0.593672006019706	0	0	1.50282442748092	1.0679779619042	GNAL
1491	intrinsic apoptotic signaling pathway in response to DNA damage (GO:0008630)	1/51	0.491326111412096	0.593672006019706	0	0	1.50282442748092	1.0679779619042	DDIT4
1492	mitotic nuclear membrane organization (GO:0101024)	1/51	0.491326111412096	0.593672006019706	0	0	1.50282442748092	1.0679779619042	RAN
1493	mitotic nuclear membrane reassembly (GO:0007084)	1/51	0.491326111412096	0.593672006019706	0	0	1.50282442748092	1.0679779619042	RAN
1494	synapse organization (GO:0050808)	2/126	0.495271970007033	0.597771253377005	0	0	1.21202570757632	0.851627721705865	CHCHD10;PTPRF
1495	amide biosynthetic process (GO:0043604)	1/52	0.498032258218203	0.597771253377005	0	0	1.47328244274809	1.0270110893415	RHCE
1496	cartilage development (GO:0051216)	1/52	0.498032258218203	0.597771253377005	0	0	1.47328244274809	1.0270110893415	RUNX1
1497	regulation of exocytosis (GO:0017157)	1/52	0.498032258218203	0.597771253377005	0	0	1.47328244274809	1.0270110893415	RAB27A
1498	regulation of release of sequestered calcium ion into cytosol (GO:0051279)	1/52	0.498032258218203	0.597771253377005	0	0	1.47328244274809	1.0270110893415	CLIC2
1499	regulation of telomere maintenance via telomerase (GO:0032210)	1/52	0.498032258218203	0.597771253377005	0	0	1.47328244274809	1.0270110893415	CCT3
1500	glycolipid metabolic process (GO:0006664)	1/52	0.498032258218203	0.597771253377005	0	0	1.47328244274809	1.0270110893415	UGCG
1501	response to peptide hormone (GO:0043434)	1/52	0.498032258218203	0.597771253377005	0	0	1.47328244274809	1.0270110893415	TGFBR3
1502	negative regulation of cellular biosynthetic process (GO:0031327)	1/52	0.498032258218203	0.597771253377005	0	0	1.47328244274809	1.0270110893415	TRIB3
1503	protein homotetramerization (GO:0051289)	1/52	0.498032258218203	0.597771253377005	0	0	1.47328244274809	1.0270110893415	ALDH1A2
1504	regulation of angiogenesis (GO:0045765)	3/203	0.500787679198988	0.60067883861368	0	0	1.12713461538462	0.779495936951667	FLT1;SPHK1;RUNX1
1505	regulation of DNA replication (GO:0006275)	1/53	0.504650325476918	0.604508092403957	0	0	1.4448766881973	0.988136016574937	BCAR3
1506	epidermal cell differentiation (GO:0009913)	1/53	0.504650325476918	0.604508092403957	0	0	1.4448766881973	0.988136016574937	UGCG
1507	regulation of cellular amino acid metabolic process (GO:0006521)	1/54	0.511181465659192	0.608292456496823	0	0	1.41754284891257	0.951214675368232	ODC1
1508	regulation of cyclin-dependent protein kinase activity (GO:1904029)	1/54	0.511181465659192	0.608292456496823	0	0	1.41754284891257	0.951214675368232	HSP90AB1
1509	regulation of potassium ion transmembrane transport (GO:1901379)	1/54	0.511181465659192	0.608292456496823	0	0	1.41754284891257	0.951214675368232	KCNH2
1510	regulation of proteasomal protein catabolic process (GO:0061136)	1/54	0.511181465659192	0.608292456496823	0	0	1.41754284891257	0.951214675368232	HSP90AB1
1511	inorganic anion transport (GO:0015698)	1/54	0.511181465659192	0.608292456496823	0	0	1.41754284891257	0.951214675368232	SLC4A1
1512	striated muscle contraction (GO:0006941)	1/54	0.511181465659192	0.608292456496823	0	0	1.41754284891257	0.951214675368232	KCNH2
1513	unsaturated fatty acid metabolic process (GO:0033559)	1/54	0.511181465659192	0.608292456496823	0	0	1.41754284891257	0.951214675368232	GSTP1
1514	negative regulation of viral genome replication (GO:0045071)	1/54	0.511181465659192	0.608292456496823	0	0	1.41754284891257	0.951214675368232	BST2
1515	nuclear membrane reassembly (GO:0031468)	1/54	0.511181465659192	0.608292456496823	0	0	1.41754284891257	0.951214675368232	RAN
1516	positive regulation of leukocyte chemotaxis (GO:0002690)	1/54	0.511181465659192	0.608292456496823	0	0	1.41754284891257	0.951214675368232	C1QBP
1517	cellular response to metal ion (GO:0071248)	2/131	0.515948983708215	0.613534018648082	0	0	1.16475095785441	0.770770903065007	CPNE7;PLCG2
1518	pyruvate metabolic process (GO:0006090)	1/55	0.517626816176486	0.613534018648082	0	0	1.3912213740458	0.916120288244769	PKLR
1519	regulation of blood vessel endothelial cell migration (GO:0043535)	1/55	0.517626816176486	0.613534018648082	0	0	1.3912213740458	0.916120288244769	PRCP
1520	glycoprotein metabolic process (GO:0009100)	1/55	0.517626816176486	0.613534018648082	0	0	1.3912213740458	0.916120288244769	ST8SIA1
1521	triglyceride metabolic process (GO:0006641)	1/55	0.517626816176486	0.613534018648082	0	0	1.3912213740458	0.916120288244769	FABP5
1522	negative regulation of cytokine-mediated signaling pathway (GO:0001960)	1/55	0.517626816176486	0.613534018648082	0	0	1.3912213740458	0.916120288244769	GSTP1
1523	sensory organ development (GO:0007423)	1/56	0.523987499678117	0.619533213701345	0	0	1.36585704371964	0.882736266562748	CHD7
1524	peptidyl-tyrosine modification (GO:0018212)	1/56	0.523987499678117	0.619533213701345	0	0	1.36585704371964	0.882736266562748	FLT1
1525	positive regulation of interleukin-1 beta production (GO:0032731)	1/56	0.523987499678117	0.619533213701345	0	0	1.36585704371964	0.882736266562748	CD36
1526	defense response to virus (GO:0051607)	2/133	0.524061909150916	0.619533213701345	0	0	1.14685151063145	0.74103289047243	BST2;DDIT4
1527	negative regulation of inflammatory response (GO:0050728)	3/212	0.52987395241552	0.625993850790831	0	0	1.0781008465219	0.684719233459869	GSTP1;PLCG2;RAMP1
1528	cellular response to peptide (GO:1901653)	1/57	0.530264624231268	0.626045407142151	0	0	1.3413985823337	0.850955233501298	CD36
1529	negative regulation of inflammatory response to antigenic stimulus (GO:0002862)	2/136	0.536059318570644	0.630881712616357	0	0	1.12100417452965	0.698957822984707	PLCG2;RAMP1
1530	positive regulation of protein modification process (GO:0031401)	3/214	0.536209241821916	0.630881712616357	0	0	1.06777251184834	0.665468735522002	TFRC;LEPR;RAMP1
1531	regulation of calcium ion transport (GO:0051924)	1/58	0.536459283344508	0.630881712616357	0	0	1.31779831257533	0.820678156017967	STC1
1532	RNA modification (GO:0009451)	1/58	0.536459283344508	0.630881712616357	0	0	1.31779831257533	0.820678156017967	PUS7
1533	negative regulation of neuron projection development (GO:0010977)	1/58	0.536459283344508	0.630881712616357	0	0	1.31779831257533	0.820678156017967	FKBP4
1534	nucleosome assembly (GO:0006334)	1/58	0.536459283344508	0.630881712616357	0	0	1.31779831257533	0.820678156017967	NPM1
1535	regulation of inflammatory response to antigenic stimulus (GO:0002861)	2/137	0.540012216864409	0.634646279624361	0	0	1.11264367816092	0.68557044063142	PLCG2;RAMP1
1536	mitotic DNA damage checkpoint signaling (GO:0044773)	1/59	0.542572556325928	0.636825563833425	0	0	1.29501184522243	0.791813570844844	ABRAXAS1
1537	negative regulation of autophagy (GO:0010507)	1/59	0.542572556325928	0.636825563833425	0	0	1.29501184522243	0.791813570844844	LEPR
1538	regulation of cell growth (GO:0001558)	3/217	0.545621116703189	0.639987317641452	0	0	1.05264198418404	0.637722587564128	BST2;TFRC;SPHK1
1539	negative regulation of transcription by RNA polymerase II (GO:0000122)	9/684	0.546774035902481	0.640922911480232	0	0	1.00062992125984	0.60409995482685	ZEB2;MYC;C1QBP;TRIB3;CRYM;LYAR;PPID;RUNX1;ATF4
1540	regulation of cell cycle (GO:0051726)	4/296	0.547738068193125	0.641636022740518	0	0	1.02845506955096	0.619086843200124	BOP1;HSP90AB1;MYC;BIRC5
1541	adenylate cyclase-inhibiting G protein-coupled receptor signaling pathway (GO:0007193)	1/60	0.548605508388925	0.641818636273425	0	0	1.27299780049165	0.76427689428977	GNAL
1542	cellular protein catabolic process (GO:0044257)	1/60	0.548605508388925	0.641818636273425	0	0	1.27299780049165	0.76427689428977	CTSL
1543	cellular response to lipid (GO:0071396)	3/219	0.551833935892439	0.64517720048604	0	0	1.04278846153846	0.619946206514337	FAM210B;AXL;GSTP1
1544	B cell differentiation (GO:0030183)	1/61	0.554559190952022	0.646269238034527	0	0	1.25171755725191	0.737989804574122	PLCG2
1545	regulation of endocytosis (GO:0030100)	1/61	0.554559190952022	0.646269238034527	0	0	1.25171755725191	0.737989804574122	SPHK1
1546	response to light stimulus (GO:0009416)	1/61	0.554559190952022	0.646269238034527	0	0	1.25171755725191	0.737989804574122	FECH
1547	O-glycan processing (GO:0016266)	1/61	0.554559190952022	0.646269238034527	0	0	1.25171755725191	0.737989804574122	ST6GAL1
1548	protein lipidation (GO:0006497)	1/61	0.554559190952022	0.646269238034527	0	0	1.25171755725191	0.737989804574122	UGCG
1549	regulation of neurogenesis (GO:0050767)	1/62	0.560434641541974	0.652273608607562	0	0	1.23113502690527	0.712879689333476	HES6
1550	positive regulation of interleukin-1 production (GO:0032732)	1/62	0.560434641541974	0.652273608607562	0	0	1.23113502690527	0.712879689333476	CD36
1551	protein-DNA complex assembly (GO:0065004)	2/143	0.56323881385863	0.654692538789284	0	0	1.06497106056901	0.611348298525982	NPM1;TCF4
1552	neuron development (GO:0048666)	2/143	0.56323881385863	0.654692538789284	0	0	1.06497106056901	0.611348298525982	UGCG;RUNX1
1553	actin cytoskeleton reorganization (GO:0031532)	1/63	0.566232884323244	0.656480799048286	0	0	1.21121644915046	0.688879148339259	PHACTR1
1554	anterior/posterior pattern specification (GO:0009952)	1/63	0.566232884323244	0.656480799048286	0	0	1.21121644915046	0.688879148339259	HES6
1555	monocarboxylic acid biosynthetic process (GO:0072330)	1/63	0.566232884323244	0.656480799048286	0	0	1.21121644915046	0.688879148339259	ALDH1A2
1556	neuropeptide signaling pathway (GO:0007218)	1/63	0.566232884323244	0.656480799048286	0	0	1.21121644915046	0.688879148339259	GAL
1557	negative regulation of cell migration (GO:0030336)	2/144	0.567027559292631	0.65697990813353	0	0	1.0574173007393	0.599922925604497	BST2;STC1
1558	protein secretion (GO:0009306)	1/64	0.5719549300507	0.660567665692358	0	0	1.19193020719738	0.665925547618913	GAL
1559	regulation of cellular ketone metabolic process (GO:0010565)	1/64	0.5719549300507	0.660567665692358	0	0	1.19193020719738	0.665925547618913	ODC1
1560	regulation of extrinsic apoptotic signaling pathway (GO:2001236)	1/64	0.5719549300507	0.660567665692358	0	0	1.19193020719738	0.665925547618913	GSTP1
1561	plasma membrane organization (GO:0007009)	1/64	0.5719549300507	0.660567665692358	0	0	1.19193020719738	0.665925547618913	UGCG
1562	protein catabolic process (GO:0030163)	1/64	0.5719549300507	0.660567665692358	0	0	1.19193020719738	0.665925547618913	HSPA8
1563	BMP signaling pathway (GO:0030509)	1/65	0.577601776266342	0.663690193875465	0	0	1.17324666030534	0.643960617343458	TGFBR3
1564	regulation of cell-matrix adhesion (GO:0001952)	1/65	0.577601776266342	0.663690193875465	0	0	1.17324666030534	0.643960617343458	CD36
1565	regulation of cellular catabolic process (GO:0031329)	1/65	0.577601776266342	0.663690193875465	0	0	1.17324666030534	0.643960617343458	TRIB3
1566	cellular response to type I interferon (GO:0071357)	1/65	0.577601776266342	0.663690193875465	0	0	1.17324666030534	0.643960617343458	BST2
1567	regulation of RNA metabolic process (GO:0051252)	1/65	0.577601776266342	0.663690193875465	0	0	1.17324666030534	0.643960617343458	HNRNPH3
1568	steroid biosynthetic process (GO:0006694)	1/65	0.577601776266342	0.663690193875465	0	0	1.17324666030534	0.643960617343458	MSMO1
1569	tRNA modification (GO:0006400)	1/65	0.577601776266342	0.663690193875465	0	0	1.17324666030534	0.643960617343458	PUS7
1570	type I interferon signaling pathway (GO:0060337)	1/65	0.577601776266342	0.663690193875465	0	0	1.17324666030534	0.643960617343458	BST2
1571	positive regulation of cytosolic calcium ion concentration (GO:0007204)	2/147	0.578251727879452	0.664014078354254	0	0	1.03538115999472	0.567125878256719	PTGER3;CD36
1572	regulation of cytosolic calcium ion concentration (GO:0051480)	2/148	0.581945660569801	0.667118979786036	0	0	1.02823702304099	0.556665111101229	PTGER3;CD36
1573	cellular component disassembly (GO:0022411)	1/66	0.583174407495886	0.667118979786036	0	0	1.15513799177921	0.62293008906396	CTSL
1574	cellular response to nutrient levels (GO:0031669)	1/66	0.583174407495886	0.667118979786036	0	0	1.15513799177921	0.62293008906396	HSPA8
1575	embryonic organ development (GO:0048568)	1/66	0.583174407495886	0.667118979786036	0	0	1.15513799177921	0.62293008906396	ATF4
1576	extracellular matrix disassembly (GO:0022617)	1/66	0.583174407495886	0.667118979786036	0	0	1.15513799177921	0.62293008906396	CTSL
1577	positive regulation of T cell proliferation (GO:0042102)	1/66	0.583174407495886	0.667118979786036	0	0	1.15513799177921	0.62293008906396	TFRC
1578	regulation of epidermal growth factor receptor signaling pathway (GO:0042058)	1/67	0.588673795521598	0.672983223777543	0	0	1.13757807078418	0.602783367777599	BCAR3
1579	negative regulation of transforming growth factor beta receptor signaling pathway (GO:0030512)	1/68	0.594100899331777	0.678757455601346	0	0	1.12054232653526	0.583473235772299	VEPH1
1580	cellular response to decreased oxygen levels (GO:0036294)	1/69	0.599456665436879	0.682283800913646	0	0	1.10400763358779	0.564955583514369	MYC
1581	negative regulation of cellular catabolic process (GO:0031330)	1/69	0.599456665436879	0.682283800913646	0	0	1.10400763358779	0.564955583514369	LEPR
1582	peptidyl-tyrosine phosphorylation (GO:0018108)	1/69	0.599456665436879	0.682283800913646	0	0	1.10400763358779	0.564955583514369	FLT1
1583	positive regulation of MAP kinase activity (GO:0043406)	1/69	0.599456665436879	0.682283800913646	0	0	1.10400763358779	0.564955583514369	FLT1
1584	positive regulation of protein polymerization (GO:0032273)	1/69	0.599456665436879	0.682283800913646	0	0	1.10400763358779	0.564955583514369	CDC42EP1
1585	positive regulation of protein transport (GO:0051222)	1/69	0.599456665436879	0.682283800913646	0	0	1.10400763358779	0.564955583514369	PPID
1586	sterol metabolic process (GO:0016125)	1/70	0.604742028021727	0.686999130070023	0	0	1.08795220710256	0.547189165696419	MSMO1
1587	wound healing (GO:0042060)	1/70	0.604742028021727	0.686999130070023	0	0	1.08795220710256	0.547189165696419	PRCP
1588	negative regulation of viral process (GO:0048525)	1/70	0.604742028021727	0.686999130070023	0	0	1.08795220710256	0.547189165696419	BST2
1589	protein tetramerization (GO:0051262)	1/71	0.609957909122743	0.690749571913012	0	0	1.07235550708833	0.530135379456723	ALDH1A2
1590	cellular response to BMP stimulus (GO:0071773)	1/71	0.609957909122743	0.690749571913012	0	0	1.07235550708833	0.530135379456723	TGFBR3
1591	fatty acid biosynthetic process (GO:0006633)	1/71	0.609957909122743	0.690749571913012	0	0	1.07235550708833	0.530135379456723	ELOVL6
1592	gland development (GO:0048732)	1/71	0.609957909122743	0.690749571913012	0	0	1.07235550708833	0.530135379456723	TGFBR3
1593	phosphatidylinositol-mediated signaling (GO:0048015)	1/71	0.609957909122743	0.690749571913012	0	0	1.07235550708833	0.530135379456723	C1QBP
1594	cell morphogenesis involved in differentiation (GO:0000904)	1/72	0.615105218608941	0.695269307249706	0	0	1.05719815073648	0.513758062858892	ATF4
1595	negative regulation of supramolecular fiber organization (GO:1902904)	1/72	0.615105218608941	0.695269307249706	0	0	1.05719815073648	0.513758062858892	HSPA8
1596	positive regulation of protein secretion (GO:0050714)	1/72	0.615105218608941	0.695269307249706	0	0	1.05719815073648	0.513758062858892	PPID
1597	cellular response to growth factor stimulus (GO:0071363)	2/158	0.61757660736833	0.697625672944563	0	0	0.961833185971117	0.463557579287156	FLT1;SPHK1
1598	membrane organization (GO:0061024)	3/242	0.619537778166124	0.697949767841572	0	0	0.941326037978758	0.450689584765969	HSPA8;TFRC;SGIP1
1599	antigen processing and presentation of exogenous peptide antigen via MHC class I, TAP-dependent (GO:0002479)	1/73	0.620184854684058	0.697949767841572	0	0	1.04246183206107	0.49802331034067	CD36
1600	regulation of actin filament polymerization (GO:0030833)	1/73	0.620184854684058	0.697949767841572	0	0	1.04246183206107	0.49802331034067	CDC42EP1
1601	chromatin assembly (GO:0031497)	1/73	0.620184854684058	0.697949767841572	0	0	1.04246183206107	0.49802331034067	NPM1
1602	insulin receptor signaling pathway (GO:0008286)	1/73	0.620184854684058	0.697949767841572	0	0	1.04246183206107	0.49802331034067	BCAR3
1603	transcription-coupled nucleotide-excision repair (GO:0006283)	1/73	0.620184854684058	0.697949767841572	0	0	1.04246183206107	0.49802331034067	ERCC1
1604	response to lipopolysaccharide (GO:0032496)	2/159	0.621008932009501	0.69844146717278	0	0	0.955658052077995	0.455284874727204	AXL;GSTP1
1605	regulation of cell migration (GO:0030334)	5/408	0.6248193799018	0.701403393960978	0	0	0.929751668686402	0.437255388352476	BST2;FLT1;SPHK1;STC1;PHACTR1
1606	proteolysis involved in cellular protein catabolic process (GO:0051603)	1/74	0.625197703708012	0.701403393960978	0	0	1.02812924814389	0.482899305445378	CTSL
1607	cellular response to amino acid starvation (GO:0034198)	1/74	0.625197703708012	0.701403393960978	0	0	1.02812924814389	0.482899305445378	ATF4
1608	negative regulation of protein binding (GO:0032091)	1/74	0.625197703708012	0.701403393960978	0	0	1.02812924814389	0.482899305445378	PTPRF
1609	response to amino acid starvation (GO:1990928)	1/75	0.630144640424971	0.705636828880601	0	0	1.0141840313596	0.468356167310581	ATF4
1610	nucleic acid phosphodiester bond hydrolysis (GO:0090305)	1/75	0.630144640424971	0.705636828880601	0	0	1.0141840313596	0.468356167310581	ERCC1
1611	positive regulation of immune response (GO:0050778)	1/75	0.630144640424971	0.705636828880601	0	0	1.0141840313596	0.468356167310581	CD226
1612	actomyosin structure organization (GO:0031032)	1/76	0.63502652826663	0.706716753234423	0	0	1.0006106870229	0.454365810120971	PHACTR1
1613	regulation of BMP signaling pathway (GO:0030510)	1/76	0.63502652826663	0.706716753234423	0	0	1.0006106870229	0.454365810120971	FOXD1
1614	cell morphogenesis involved in neuron differentiation (GO:0048667)	1/76	0.63502652826663	0.706716753234423	0	0	1.0006106870229	0.454365810120971	MAP1B
1615	chloride transport (GO:0006821)	1/76	0.63502652826663	0.706716753234423	0	0	1.0006106870229	0.454365810120971	SLC4A1
1616	establishment of protein localization to organelle (GO:0072594)	1/76	0.63502652826663	0.706716753234423	0	0	1.0006106870229	0.454365810120971	RAN
1617	regulation of RNA splicing (GO:0043484)	1/76	0.63502652826663	0.706716753234423	0	0	1.0006106870229	0.454365810120971	HNRNPH3
1618	regulation of T cell proliferation (GO:0042129)	1/76	0.63502652826663	0.706716753234423	0	0	1.0006106870229	0.454365810120971	TFRC
1619	RNA transport (GO:0050658)	1/76	0.63502652826663	0.706716753234423	0	0	1.0006106870229	0.454365810120971	YBX1
1620	positive regulation of growth (GO:0045927)	1/76	0.63502652826663	0.706716753234423	0	0	1.0006106870229	0.454365810120971	SPHK1
1621	protein import into nucleus (GO:0006606)	1/76	0.63502652826663	0.706716753234423	0	0	1.0006106870229	0.454365810120971	RAN
1622	double-strand break repair (GO:0006302)	2/164	0.637815463158828	0.707712429041915	0	0	0.925925925925926	0.416394703864672	ABRAXAS1;ERCC1
1623	heart development (GO:0007507)	2/164	0.637815463158828	0.707712429041915	0	0	0.925925925925926	0.416394703864672	TGFBR3;CHD7
1624	purine ribonucleotide metabolic process (GO:0009150)	1/77	0.639844219383239	0.707712429041915	0	0	0.987394535958216	0.440901814811599	RAN
1625	regulation of organelle assembly (GO:1902115)	1/77	0.639844219383239	0.707712429041915	0	0	0.987394535958216	0.440901814811599	NPM1
1626	import into nucleus (GO:0051170)	1/77	0.639844219383239	0.707712429041915	0	0	0.987394535958216	0.440901814811599	RAN
1627	negative regulation of developmental process (GO:0051093)	1/77	0.639844219383239	0.707712429041915	0	0	0.987394535958216	0.440901814811599	TFRC
1628	positive regulation of endothelial cell proliferation (GO:0001938)	1/77	0.639844219383239	0.707712429041915	0	0	0.987394535958216	0.440901814811599	EGFL7
1629	positive regulation of phosphatidylinositol 3-kinase signaling (GO:0014068)	1/77	0.639844219383239	0.707712429041915	0	0	0.987394535958216	0.440901814811599	FLT1
1630	positive regulation of tumor necrosis factor production (GO:0032760)	1/77	0.639844219383239	0.707712429041915	0	0	0.987394535958216	0.440901814811599	PLCG2
1631	positive regulation of type I interferon production (GO:0032481)	1/77	0.639844219383239	0.707712429041915	0	0	0.987394535958216	0.440901814811599	HSPD1
1632	RNA splicing, via transesterification reactions with bulged adenosine as nucleophile (GO:0000377)	3/251	0.644073486221447	0.711226784519873	0	0	0.906746277915633	0.398916179350322	HSPA8;HNRNPH3;YBX1
1633	antigen processing and presentation of exogenous peptide antigen via MHC class I (GO:0042590)	1/78	0.644598554706204	0.711226784519873	0	0	0.974521661544562	0.427939311370539	CD36
1634	negative regulation of apoptotic signaling pathway (GO:2001234)	1/78	0.644598554706204	0.711226784519873	0	0	0.974521661544562	0.427939311370539	GSTP1
1635	negative regulation of protein serine/threonine kinase activity (GO:0071901)	1/78	0.644598554706204	0.711226784519873	0	0	0.974521661544562	0.427939311370539	GSTP1
1636	positive regulation of signal transduction (GO:0009967)	3/252	0.646729957373172	0.713142324633987	0	0	0.903058387395737	0.393576729455711	TSPAN14;AXL;CD226
1637	axon development (GO:0061564)	1/79	0.649290364317893	0.714219400749683	0	0	0.961978860833823	0.415454870334842	MAP1B
1638	regulation of neuron differentiation (GO:0045664)	1/79	0.649290364317893	0.714219400749683	0	0	0.961978860833823	0.415454870334842	TCF4
1639	positive regulation of proteasomal ubiquitin-dependent protein catabolic process (GO:0032436)	1/79	0.649290364317893	0.714219400749683	0	0	0.961978860833823	0.415454870334842	TRIB3
1640	positive regulation of ubiquitin-dependent protein catabolic process (GO:2000060)	1/79	0.649290364317893	0.714219400749683	0	0	0.961978860833823	0.415454870334842	TRIB3
1641	regulation of fat cell differentiation (GO:0045598)	1/80	0.653920467442872	0.715386612047873	0	0	0.949753599381583	0.403426403639396	TRIB3
1642	regulation of organelle organization (GO:0033043)	1/80	0.653920467442872	0.715386612047873	0	0	0.949753599381583	0.403426403639396	ZEB2
1643	regulation of protein localization to plasma membrane (GO:1903076)	1/80	0.653920467442872	0.715386612047873	0	0	0.949753599381583	0.403426403639396	MRAP2
1644	glycerophospholipid metabolic process (GO:0006650)	1/80	0.653920467442872	0.715386612047873	0	0	0.949753599381583	0.403426403639396	CPNE7
1645	response to interferon-gamma (GO:0034341)	1/80	0.653920467442872	0.715386612047873	0	0	0.949753599381583	0.403426403639396	BST2
1646	skin development (GO:0043588)	1/80	0.653920467442872	0.715386612047873	0	0	0.949753599381583	0.403426403639396	UGCG
1647	negative regulation of cell cycle (GO:0045786)	1/80	0.653920467442872	0.715386612047873	0	0	0.949753599381583	0.403426403639396	MAD2L1
1648	negative regulation of cellular component organization (GO:0051129)	1/80	0.653920467442872	0.715386612047873	0	0	0.949753599381583	0.403426403639396	HSPA8
1649	negative regulation of extrinsic apoptotic signaling pathway (GO:2001237)	1/80	0.653920467442872	0.715386612047873	0	0	0.949753599381583	0.403426403639396	GSTP1
1650	phospholipase C-activating G protein-coupled receptor signaling pathway (GO:0007200)	1/81	0.658489672466795	0.719077099957687	0	0	0.937833969465649	0.391833073353501	PTGER3
1651	positive regulation of cellular amide metabolic process (GO:0034250)	1/81	0.658489672466795	0.719077099957687	0	0	0.937833969465649	0.391833073353501	NPM1
1652	positive regulation of tumor necrosis factor superfamily cytokine production (GO:1903557)	1/81	0.658489672466795	0.719077099957687	0	0	0.937833969465649	0.391833073353501	PLCG2
1653	positive regulation of cell differentiation (GO:0045597)	3/258	0.66237439238314	0.722252291383109	0	0	0.881538461538461	0.363127144987132	HSP90AB1;TCF4;CD36
1654	regulation of G protein-coupled receptor signaling pathway (GO:0008277)	1/82	0.662998777455892	0.722252291383109	0	0	0.926208651399491	0.380655206929134	MRAP2
1655	regulation of gene expression, epigenetic (GO:0040029)	1/82	0.662998777455892	0.722252291383109	0	0	0.926208651399491	0.380655206929134	DDX21
1656	positive regulation of cytoskeleton organization (GO:0051495)	1/82	0.662998777455892	0.722252291383109	0	0	0.926208651399491	0.380655206929134	CDC42EP1
1657	positive regulation of ERK1 and ERK2 cascade (GO:0070374)	2/172	0.663484521746181	0.722345248780996	0	0	0.881992337164751	0.361837139062087	CD36;SLC30A10
1658	glycoprotein biosynthetic process (GO:0009101)	1/83	0.667448569954747	0.725710140391527	0	0	0.91486687767641	0.369874220080622	ST8SIA1
1659	positive regulation of plasma membrane bounded cell projection assembly (GO:0120034)	1/83	0.667448569954747	0.725710140391527	0	0	0.91486687767641	0.369874220080622	CDC42EP1
1660	post-translational protein modification (GO:0043687)	4/345	0.667782058231671	0.725710140391527	0	0	0.878451975226169	0.354713126338849	UBE2F;VGF;RABGGTB;UBE2M
1661	cation transport (GO:0006812)	2/174	0.669669458608534	0.727323120607944	0	0	0.871647509578544	0.349505402931102	SLC7A8;SLC38A5
1662	anaphase-promoting complex-dependent catabolic process (GO:0031145)	1/84	0.671839827116787	0.727927356227437	0	0	0.903798399705693	0.359472545156873	MAD2L1
1663	regulation of cytokinesis (GO:0032465)	1/84	0.671839827116787	0.727927356227437	0	0	0.903798399705693	0.359472545156873	AURKC
1664	spindle assembly (GO:0051225)	1/84	0.671839827116787	0.727927356227437	0	0	0.903798399705693	0.359472545156873	ABRAXAS1
1665	nuclear export (GO:0051168)	1/84	0.671839827116787	0.727927356227437	0	0	0.903798399705693	0.359472545156873	RAN
1666	regulation of cell cycle G2/M phase transition (GO:1902749)	1/85	0.676173316150648	0.731743648671726	0	0	0.892993456924755	0.349433564565361	NPM1
1667	retrograde vesicle-mediated transport, Golgi to endoplasmic reticulum (GO:0006890)	1/85	0.676173316150648	0.731743648671726	0	0	0.892993456924755	0.349433564565361	KIF5A
1668	cellular response to DNA damage stimulus (GO:0006974)	4/350	0.678726342303409	0.734066139997212	0	0	0.865534403106657	0.3354268337361	NPM1;MYC;ERCC1;UNG
1669	regulation of neuron death (GO:1901214)	1/86	0.68044979402249	0.734608873977601	0	0	0.882442748091603	0.339741550200218	DDIT4
1670	glucose homeostasis (GO:0042593)	1/86	0.68044979402249	0.734608873977601	0	0	0.882442748091603	0.339741550200218	LEPR
1671	positive regulation of proteasomal protein catabolic process (GO:1901800)	1/86	0.68044979402249	0.734608873977601	0	0	0.882442748091603	0.339741550200218	TRIB3
1672	regulation of transcription by RNA polymerase II (GO:0006357)	27/2206	0.683630516164573	0.737601346388092	0	0	0.921869773881659	0.350621818763304	ZNF593;YBX1;HSPD1;MYC;C1QBP;CRYM;LYAR;PITX1;EIF5A;HES6;NFE2;NPM1;FOXD1;IFRD1;LMO2;HMGA1;TET1;CTAG2;RUNX1;KLF1;ZEB2;GAL;NFIA;TRIB3;TCF4;PPID;ATF4
1673	regulation of transcription from RNA polymerase II promoter in response to stress (GO:0043618)	1/87	0.684670008064362	0.737905849472736	0	0	0.872137404580153	0.330381606218707	ATF4
1674	regulation of immune response (GO:0050776)	2/179	0.684730815974146	0.737905849472736	0	0	0.846808234300929	0.320711248446511	C17ORF99;CD226
1675	regulated exocytosis (GO:0045055)	2/180	0.687674929985782	0.740636163399612	0	0	0.842007835033794	0.315280603899353	SCIN;CD36
1676	gene expression (GO:0010467)	4/356	0.69152673997753	0.744090494525252	0	0	0.850517725517726	0.313716405081832	TSPAN14;HNRNPH3;PTMA;HSPD1
1677	collagen fibril organization (GO:0030199)	1/89	0.692944584702008	0.744090494525252	0	0	0.852229354614851	0.312602199213761	COL18A1
1678	transforming growth factor beta receptor signaling pathway (GO:0007179)	1/89	0.692944584702008	0.744090494525252	0	0	0.852229354614851	0.312602199213761	TGFBR3
1679	post-Golgi vesicle-mediated transport (GO:0006892)	1/89	0.692944584702008	0.744090494525252	0	0	0.852229354614851	0.312602199213761	HSPA8
1680	protein import (GO:0017038)	1/89	0.692944584702008	0.744090494525252	0	0	0.852229354614851	0.312602199213761	RAN
1681	negative regulation of cytokine production (GO:0001818)	2/182	0.693495622929964	0.744239205095571	0	0	0.832567049808429	0.304728157974686	AXL;C1QBP
1682	mitochondrial respiratory chain complex assembly (GO:0033108)	1/90	0.697000393406791	0.747555713261505	0	0	0.842610858564199	0.304156654984418	UQCC3
1683	positive regulation of supramolecular fiber organization (GO:1902905)	1/91	0.701002830814102	0.751401727147142	0	0	0.833206106870229	0.295990931731638	CDC42EP1
1684	mRNA splicing, via spliceosome (GO:0000398)	3/274	0.701623431792884	0.751620350923018	0	0	0.828810672722112	0.293696057728664	HSPA8;HNRNPH3;YBX1
1685	regulation of peptidyl-tyrosine phosphorylation (GO:0050730)	1/92	0.704952596527846	0.75429091585779	0	0	0.824008053015687	0.288093582669371	PLCG2
1686	retinoid metabolic process (GO:0001523)	1/92	0.704952596527846	0.75429091585779	0	0	0.824008053015687	0.288093582669371	ALDH1A2
1687	cytoplasmic translation (GO:0002181)	1/93	0.708850381118403	0.75801190725406	0	0	0.815009956853634	0.28045373051136	EIF4A2
1688	positive regulation of epithelial cell migration (GO:0010634)	1/94	0.712696866075162	0.761673664928668	0	0	0.806205368135927	0.27306103400614	PLCG2
1689	regulation of cell cycle phase transition (GO:1901987)	1/95	0.716492724122796	0.765277012621388	0	0	0.797588111093065	0.265905656354202	MAD2L1
1690	protein transport (GO:0015031)	4/369	0.718011849786083	0.766445785215441	0	0	0.819675252551965	0.271533170246282	NPM1;TFRC;CD36;RAMP1
1691	regulation of vesicle-mediated transport (GO:0060627)	1/96	0.720238618959612	0.768368106802567	0	0	0.789152269987947	0.258978236405866	SPHK1
1692	calcium ion homeostasis (GO:0055074)	1/97	0.723935205884666	0.771399357008823	0	0	0.780892175572519	0.252269860822807	STC1
1693	glycosaminoglycan biosynthetic process (GO:0006024)	1/97	0.723935205884666	0.771399357008823	0	0	0.780892175572519	0.252269860822807	CHST2
1694	RNA splicing (GO:0008380)	1/98	0.727583131364524	0.774828789245337	0	0	0.772802392382152	0.245772039230396	HNRNPH3
1695	positive regulation of stress-activated MAPK cascade (GO:0032874)	1/99	0.731183033652187	0.778203063544864	0	0	0.764877706807914	0.239476679889591	SPHK1
1696	positive regulation of cell growth (GO:0030307)	1/102	0.741700858275714	0.788258092651653	0	0	0.742045196886101	0.221729985864113	SPHK1
1697	positive regulation of cellular protein metabolic process (GO:0032270)	1/102	0.741700858275714	0.788258092651653	0	0	0.742045196886101	0.221729985864113	NPM1
1698	regulation of macromolecule metabolic process (GO:0060255)	2/200	0.741941375455935	0.788258092651653	0	0	0.756182514803204	0.225709174042994	MYC;YBX1
1699	cellular metal ion homeostasis (GO:0006875)	1/104	0.748483954686482	0.794273561326126	0	0	0.727562439783591	0.210778849112615	STC1
1700	regulation of insulin secretion (GO:0050796)	1/104	0.748483954686482	0.794273561326126	0	0	0.727562439783591	0.210778849112615	SLC2A1
1701	axon guidance (GO:0007411)	2/203	0.749349416087269	0.794724483610484	0	0	0.744781837936753	0.214906720476969	SPTA1;KIF5A
1702	regulation of JNK cascade (GO:0046328)	1/105	0.75180865960477	0.79639625480153	0	0	0.720529947152085	0.205548049026114	TGFBR3
1703	nucleotide-excision repair (GO:0006289)	1/105	0.75180865960477	0.79639625480153	0	0	0.720529947152085	0.205548049026114	ERCC1
1704	protein processing (GO:0016485)	1/106	0.75508958093715	0.796597429245976	0	0	0.713631406761178	0.200472540175632	CTSL
1705	regulation of cell cycle process (GO:0010564)	1/106	0.75508958093715	0.796597429245976	0	0	0.713631406761178	0.200472540175632	AURKC
1706	regulation of phosphatidylinositol 3-kinase signaling (GO:0014066)	1/106	0.75508958093715	0.796597429245976	0	0	0.713631406761178	0.200472540175632	FLT1
1707	RNA export from nucleus (GO:0006405)	1/106	0.75508958093715	0.796597429245976	0	0	0.713631406761178	0.200472540175632	RAN
1708	small GTPase mediated signal transduction (GO:0007264)	1/106	0.75508958093715	0.796597429245976	0	0	0.713631406761178	0.200472540175632	GRAP2
1709	peptidyl-lysine modification (GO:0018205)	1/106	0.75508958093715	0.796597429245976	0	0	0.713631406761178	0.200472540175632	GCSH
1710	positive regulation of protein serine/threonine kinase activity (GO:0071902)	1/106	0.75508958093715	0.796597429245976	0	0	0.713631406761178	0.200472540175632	FLT1
1711	extracellular matrix organization (GO:0030198)	3/300	0.757864980438334	0.798591369574039	0	0	0.755244755244755	0.2093916350343	COL18A1;CTSL;SLC39A8
1712	mRNA processing (GO:0006397)	3/300	0.757864980438334	0.798591369574039	0	0	0.755244755244755	0.2093916350343	HSPA8;HNRNPH3;YBX1
1713	DNA replication (GO:0006260)	1/108	0.7615223629993	0.801508951488178	0	0	0.700221160019976	0.190765269921922	SET
1714	negative regulation of transmembrane receptor protein serine/threonine kinase signaling pathway (GO:0090101)	1/108	0.7615223629993	0.801508951488178	0	0	0.700221160019976	0.190765269921922	VEPH1
1715	mitotic cell cycle phase transition (GO:0044772)	2/209	0.763619756618577	0.803247837282748	0	0	0.722971847409628	0.194974890022183	MYC;EIF4EBP1
1716	response to tumor necrosis factor (GO:0034612)	1/110	0.76778680683571	0.807160489237541	0	0	0.68730303242524	0.181615138662311	SPHK1
1717	chemical synaptic transmission (GO:0007268)	3/306	0.769561603490301	0.808503796139527	0	0	0.74006092916984	0.193847321006329	HSPA8;KIF5A;SLC17A7
1718	regulation of protein serine/threonine kinase activity (GO:0071900)	1/111	0.770857277915735	0.808503796139527	0	0	0.681020124913255	0.17723687372792	TRIB3
1719	regulation of Wnt signaling pathway (GO:0030111)	1/111	0.770857277915735	0.808503796139527	0	0	0.681020124913255	0.17723687372792	RUNX1
1720	sensory perception of smell (GO:0007608)	1/111	0.770857277915735	0.808503796139527	0	0	0.681020124913255	0.17723687372792	OR51B5
1721	phosphatidylinositol metabolic process (GO:0046488)	1/112	0.773887301210214	0.810931510784516	0	0	0.674850422942026	0.17298374868328	PLCG2
1722	phosphorylation (GO:0016310)	4/400	0.774338928704756	0.810931510784516	0	0	0.754299754299754	0.192908849923242	SPHK1;MATK;BIRC5;AURKC
1723	translation (GO:0006412)	2/214	0.774970024718684	0.810931510784516	0	0	0.705739897346924	0.179914927069586	AIMP1;PPA1
1724	negative regulation of multicellular organismal process (GO:0051241)	2/214	0.774970024718684	0.810931510784516	0	0	0.705739897346924	0.179914927069586	STC1;ATF4
1725	extracellular structure organization (GO:0043062)	2/216	0.779375659945737	0.814126116910019	0	0	0.699072582089018	0.174252310899085	COL18A1;SLC39A8
1726	cellular response to transforming growth factor beta stimulus (GO:0071560)	1/114	0.779828120853943	0.814126116910019	0	0	0.662838613794501	0.164835860785631	TGFBR3
1727	response to lipid (GO:0033993)	1/114	0.779828120853943	0.814126116910019	0	0	0.662838613794501	0.164835860785631	CD36
1728	histone modification (GO:0016570)	1/114	0.779828120853943	0.814126116910019	0	0	0.662838613794501	0.164835860785631	AURKC
1729	transmembrane receptor protein tyrosine kinase signaling pathway (GO:0007169)	4/404	0.780921813594176	0.814338457164836	0	0	0.746602316602317	0.184620003609241	BCAR3;FLT1;AXL;DDIT4
1730	external encapsulating structure organization (GO:0045229)	2/217	0.781550117573651	0.814338457164836	0	0	0.695785440613027	0.171494413098375	COL18A1;SLC39A8
1731	regulation of transcription, DNA-templated (GO:0006355)	26/2244	0.782028923096074	0.814338457164836	0	0	0.866508391259849	0.213042831835292	SET;CHD7;YBX1;MRPL12;HSPD1;LBH;MYC;SLC39A8;PITX1;KCNH2;HES6;NFE2;HSPA8;NPM1;FOXD1;IFRD1;HMGA1;RUNX1;KLF1;DNAJC2;ZEB2;NFIA;BIRC5;TRIB3;TCF4;ATF4
1732	calcium ion transport (GO:0006816)	1/115	0.78273995827263	0.814338457164836	0	0	0.656990759341101	0.160933005654692	RAMP1
1733	cellular response to lectin (GO:1990858)	1/115	0.78273995827263	0.814338457164836	0	0	0.656990759341101	0.160933005654692	PLCG2
1734	stimulatory C-type lectin receptor signaling pathway (GO:0002223)	1/115	0.78273995827263	0.814338457164836	0	0	0.656990759341101	0.160933005654692	PLCG2
1735	protein phosphorylation (GO:0006468)	5/496	0.784165687415973	0.815165401218342	0	0	0.759642558297415	0.184695651608719	TGFBR3;FLT1;MATK;BIRC5;AURKC
1736	cellular macromolecule biosynthetic process (GO:0034645)	3/314	0.784438545740045	0.815165401218342	0	0	0.720727182785061	0.174983223286903	ALAS2;SET;PTMA
1737	tumor necrosis factor-mediated signaling pathway (GO:0033209)	1/116	0.785613429811439	0.815916308220976	0	0	0.651244606704281	0.157139089307476	EIF5A
1738	positive regulation of cell motility (GO:2000147)	2/221	0.790061559740132	0.820063897451783	0	0	0.682937070277647	0.160930304929022	FLT1;SPHK1
1739	innate immune response activating cell surface receptor signaling pathway (GO:0002220)	1/119	0.794008653059767	0.823686952340322	0	0	0.634590503299262	0.146375229145613	PLCG2
1740	transcription by RNA polymerase II (GO:0006366)	3/320	0.795070271612781	0.824314235626125	0	0	0.706867265226887	0.162102177449599	TAF4B;DDX21;ATF4
1741	cellular protein modification process (GO:0006464)	11/1025	0.795876847576594	0.824617023730986	0	0	0.805989950220719	0.184016225807478	UBE2F;UGCG;EPB42;VGF;ST8SIA1;MATK;BIRC5;RABGGTB;AURKC;PTPRF;UBE2M
1742	cytoskeleton organization (GO:0007010)	1/120	0.796733632130327	0.824617023730986	0	0	0.629225736095965	0.142982027832705	RAC3
1743	macroautophagy (GO:0016236)	1/120	0.796733632130327	0.824617023730986	0	0	0.629225736095965	0.142982027832705	TOMM40
1744	protein homooligomerization (GO:0051260)	1/121	0.799422698433999	0.826925772921407	0	0	0.623950381679389	0.139680925965224	ALDH1A2
1745	cellular response to oxygen-containing compound (GO:1901701)	3/323	0.800220801571599	0.827276977670582	0	0	0.700132211538462	0.156036776868479	FAM210B;AXL;GSTP1
1746	cellular protein metabolic process (GO:0044267)	4/417	0.801272942380818	0.827890256617982	0	0	0.722615386053643	0.160098067597576	VGF;PAPPA;RABGGTB;UBE2M
1747	potassium ion transport (GO:0006813)	1/122	0.802076323469893	0.828245957378184	0	0	0.618762223203583	0.136468942177325	KCNH2
1748	organelle organization (GO:0006996)	4/420	0.80574702509919	0.831560430937608	0	0	0.717292842292842	0.154924817598783	MYC;CHCHD10;CYCS;PPID
1749	platelet degranulation (GO:0002576)	1/125	0.809829173976681	0.835072524389326	0	0	0.603699827628663	0.12733958178544	CD36
1750	regulation of autophagy (GO:0010506)	2/231	0.810075896719135	0.835072524389326	0	0	0.652779869162944	0.137493284870123	LEPR;TRIB3
1751	negative regulation of cell growth (GO:0030308)	1/126	0.812345626888541	0.83597918477292	0	0	0.598839694656489	0.124456482762699	BST2
1752	negative regulation of growth (GO:0045926)	1/126	0.812345626888541	0.83597918477292	0	0	0.598839694656489	0.124456482762699	BST2
1753	phosphatidylinositol biosynthetic process (GO:0006661)	1/126	0.812345626888541	0.83597918477292	0	0	0.598839694656489	0.124456482762699	PLCG2
1754	regulation of response to external stimulus (GO:0032101)	1/130	0.822084021037702	0.845036794274652	0	0	0.580152671755725	0.113659261121525	CD36
1755	positive regulation of canonical Wnt signaling pathway (GO:0090263)	1/130	0.822084021037702	0.845036794274652	0	0	0.580152671755725	0.113659261121525	ZEB2
1756	cellular response to hypoxia (GO:0071456)	1/131	0.824438901303434	0.846974816601022	0	0	0.575660598943042	0.111132570216029	MYC
1757	regulation of cell adhesion (GO:0030155)	1/133	0.829055912321678	0.850749070437035	0	0	0.566880638445524	0.106271798476951	C1QBP
1758	transmembrane receptor protein serine/threonine kinase signaling pathway (GO:0007178)	1/133	0.829055912321678	0.850749070437035	0	0	0.566880638445524	0.106271798476951	TGFBR3
1759	positive regulation of peptidyl-tyrosine phosphorylation (GO:0050731)	1/134	0.831318853794465	0.852586249144522	0	0	0.562589680307639	0.103933863287348	PLCG2
1760	cellular calcium ion homeostasis (GO:0006874)	1/136	0.835755594991149	0.856649484865928	0	0	0.554198473282443	0.0994337686471896	STC1
1761	potassium ion transmembrane transport (GO:0071805)	1/139	0.842193658076707	0.862268648791362	0	0	0.542067706604713	0.0930975773511252	KCNH2
1762	protein dephosphorylation (GO:0006470)	1/139	0.842193658076707	0.862268648791362	0	0	0.542067706604713	0.0930975773511252	PTPRF
1763	transcription initiation from RNA polymerase II promoter (GO:0006367)	1/140	0.844283312236348	0.863428058545562	0	0	0.538140479982426	0.0910895121850998	TAF4B
1764	neuron projection morphogenesis (GO:0048812)	1/140	0.844283312236348	0.863428058545562	0	0	0.538140479982426	0.0910895121850998	MAP1B
1765	regulation of small GTPase mediated signal transduction (GO:0051056)	1/141	0.84634539881984	0.865046515281015	0	0	0.534269356597601	0.0891309438948875	RAC3
1766	protein localization to organelle (GO:0033365)	1/142	0.848380280208235	0.866635348525286	0	0	0.530453142764333	0.0872204476248434	YBX1
1767	negative regulation of DNA-binding transcription factor activity (GO:0043433)	1/143	0.850388313967214	0.868194973625837	0	0	0.526690678421675	0.0853566468284962	HES6
1768	positive regulation of intracellular protein transport (GO:0090316)	1/148	0.860037958647722	0.877550043778558	0	0	0.508646206574233	0.0766930406163321	RAN
1769	positive regulation of hydrolase activity (GO:0051345)	1/149	0.861892157534836	0.878944857090358	0	0	0.505183618733237	0.0750829776805457	BCAR3
1770	regulation of cytokine production (GO:0001817)	1/150	0.86372188394213	0.879816080537325	0	0	0.501767508581382	0.0735111756736724	ERMAP
1771	cellular response to organic cyclic compound (GO:0071407)	1/150	0.86372188394213	0.879816080537325	0	0	0.501767508581382	0.0735111756736724	FAM210B
1772	negative regulation of signal transduction (GO:0009968)	2/267	0.868762218699492	0.883266273693122	0	0	0.563059350827731	0.0792144650789638	EGFL7;DDIT4
1773	protein deubiquitination (GO:0016579)	2/267	0.868762218699492	0.883266273693122	0	0	0.563059350827731	0.0792144650789638	ABRAXAS1;MYC
1774	dephosphorylation (GO:0016311)	1/153	0.869067425612689	0.883266273693122	0	0	0.491788871032543	0.0690149781924278	PTPRF
1775	positive regulation of Wnt signaling pathway (GO:0030177)	1/153	0.869067425612689	0.883266273693122	0	0	0.491788871032543	0.0690149781924278	ZEB2
1776	positive regulation of protein kinase activity (GO:0045860)	1/154	0.870802438390362	0.884531305662282	0	0	0.488549618320611	0.0675860272136765	HSP90AB1
1777	protein autophosphorylation (GO:0046777)	1/159	0.879139891506276	0.892497672637773	0	0	0.472968402744226	0.0609236490341574	FLT1
1778	protein modification by small protein removal (GO:0070646)	2/276	0.880580486458749	0.893457366463207	0	0	0.544313001650027	0.0692224318848773	ABRAXAS1;MYC
1779	peptide biosynthetic process (GO:0043043)	1/162	0.883882770171693	0.896303832147124	0	0	0.464084206533593	0.0572823025457821	RHCE
1780	regulation of neuron projection development (GO:0010975)	1/165	0.888440201929435	0.900419170944214	0	0	0.45552504189164	0.0538831169681768	FKBP4
1781	DNA-templated transcription, initiation (GO:0006352)	1/168	0.892819411130143	0.904349364221661	0	0	0.447273392147004	0.0507078074694506	TAF4B
1782	proteolysis (GO:0006508)	2/287	0.893691971707677	0.90472520592629	0	0	0.523008671103045	0.0587830961205151	CTSL;PRCP
1783	cell-cell adhesion via plasma-membrane adhesion molecules (GO:0098742)	1/170	0.895643311712633	0.906192111233645	0	0	0.441935046750079	0.0487070027187783	PTPRF
1784	nuclear-transcribed mRNA catabolic process (GO:0000956)	1/171	0.897027341686126	0.90708370201893	0	0	0.439312977099237	0.0477396738505529	MRTO4
1785	RNA processing (GO:0006396)	1/179	0.907461069478835	0.917120318957881	0	0	0.419397032335535	0.0407253862705178	HNRNPH3
1786	innate immune response (GO:0045087)	2/302	0.909428516684987	0.918594089641499	0	0	0.496475095785441	0.0471347897358835	BST2;PLCG2
1787	MAPK cascade (GO:0000165)	2/303	0.910396332261529	0.919057069613766	0	0	0.49480021893815	0.0464494914469405	SPTA1;MYC
1788	endoplasmic reticulum to Golgi vesicle-mediated transport (GO:0006888)	1/185	0.914588942852238	0.922773183951587	0	0	0.405596581480252	0.0362118888865946	SPTA1
1789	regulation of mitotic cell cycle phase transition (GO:1901990)	1/188	0.917945017642868	0.925641594090404	0	0	0.399028452463567	0.0341639317693084	MAD2L1
1790	regulation of GTPase activity (GO:0043087)	1/189	0.919034253420923	0.926222230821981	0	0	0.396885658599967	0.03350980421688	BCAR3
1791	negative regulation of cell differentiation (GO:0045596)	1/191	0.921169699408759	0.927856023301731	0	0	0.392667738047409	0.0322423422481792	TRIB3
1792	cellular response to tumor necrosis factor (GO:0071356)	1/194	0.924268113608383	0.930457409012011	0	0	0.386504766048333	0.0304384419930455	EIF5A
1793	modification-dependent protein catabolic process (GO:0019941)	1/201	0.931034019629676	0.936745884780779	0	0	0.372843511450382	0.02664319652109	MAD2L1
1794	regulation of inflammatory response (GO:0050727)	1/206	0.935494787752262	0.940709362934828	0	0	0.363656674734686	0.0242485197564245	SPHK1
1795	intracellular protein transport (GO:0006886)	2/336	0.937399184108938	0.942099235728426	0	0	0.445155665680134	0.028777561595895	NPM1;RAN
1796	positive regulation of GTPase activity (GO:0043547)	1/214	0.942041727720455	0.946237904681348	0	0	0.34985485431674	0.0208883319294473	BCAR3
1797	inflammatory response (GO:0006954)	1/230	0.953215655223287	0.95692879355749	0	0	0.325144171472382	0.0155789936083501	PTGER3
1798	anterograde trans-synaptic signaling (GO:0098916)	1/244	0.96121612335427	0.964423741118523	0	0	0.306191687871077	0.0121117187323037	KIF5A
1799	regulation of canonical Wnt signaling pathway (GO:0060828)	1/253	0.965623570784617	0.968307349469399	0	0	0.295119956379498	0.0103236499202447	ZEB2
1800	protein modification by small protein conjugation (GO:0032446)	2/409	0.972361420511658	0.974522223668351	0	0	0.363937605316916	0.0102003383266118	UBE2F;UBE2M
1801	organelle assembly (GO:0070925)	2/425	0.976983047120576	0.978610448087462	0	0	0.349881796690307	0.00814734019286651	NPM1;VCX
1802	proteasome-mediated ubiquitin-dependent protein catabolic process (GO:0043161)	1/321	0.98620682581707	0.987301394991118	0	0	0.231595896946565	0.00321667799961425	MAD2L1
1803	cellular protein localization (GO:0034613)	1/329	0.987614349661784	0.988162111364315	0	0	0.225854123999255	0.0028148180920048	NPM1
1804	ubiquitin-dependent protein catabolic process (GO:0006511)	1/354	0.991154468819673	0.991154468819673	0	0	0.209588478256168	0.00186216955476196	MAD2L1

## Sheet: Gene group 2
Order	Term	Overlap	P.value	Adjusted.P.value	Old.P.value	Old.Adjusted.P.value	Odds.Ratio	Combined.Score	Genes
1	cell chemotaxis (GO:0060326)	6/69	5.11093722976713e-07	0.000537713621106117	0	0	23.6321428571429	342.352067664164	NR4A1;EGR3;KIT;CCR7;HBEGF;VEGFA
2	cell migration involved in sprouting angiogenesis (GO:0002042)	4/18	9.3110583741319e-07	0.000537713621106117	0	0	69.3379790940767	962.889088520913	NR4A1;EGR3;FGF2;VEGFA
3	blood vessel endothelial cell migration (GO:0043534)	4/23	2.65061934321996e-06	0.000836578850167991	0	0	51.0783055198973	655.88207781199	NR4A1;EGR3;FGF2;VEGFA
4	sprouting angiogenesis (GO:0002040)	5/52	2.89724277114456e-06	0.000836578850167991	0	0	26.0927239296034	332.727919552976	NR4A1;EGR3;FGF2;THBS1;VEGFA
5	endothelial cell chemotaxis (GO:0035767)	3/9	6.32849325157459e-06	0.00146188194111373	0	0	119.927710843373	1435.58847235024	NR4A1;EGR3;VEGFA
6	regulation of mitotic cell cycle (GO:0007346)	7/178	1.1684073208468e-05	0.0022491840926301	0	0	10.2302909171663	116.188318405195	CDC20;DUSP3;UBE2S;CKS2;BUB1B;HNRNPU;KIF20B
7	regulation of blood vessel endothelial cell proliferation involved in sprouting angiogenesis (GO:1903587)	3/16	4.12813189450471e-05	0.00681141762593277	0	0	55.3317886932345	558.579966934586	THBS1;FGF2;VEGFA
8	regulation of endothelial cell proliferation (GO:0001936)	5/92	4.79115349633491e-05	0.00691722786033353	0	0	14.0676883780332	139.919398817645	NR4A1;EGR3;FGF2;THBS1;VEGFA
9	regulation of cell population proliferation (GO:0042127)	12/764	0.000101189711700755	0.0122952281723666	0	0	4.1321161587119	38.0093261426854	HHEX;EGLN3;SAPCD2;CAMK2N1;KIT;LIF;HES1;KIF20B;FGF2;THBS1;HBEGF;VEGFA
10	positive regulation of intracellular signal transduction (GO:1902533)	10/546	0.000116634406362154	0.0122952281723666	0	0	4.75697172034564	43.0813538245881	AKAP13;KIT;LIF;PMAIP1;CCR7;FGF2;THBS1;MALT1;HBEGF;VEGFA
11	positive regulation of tyrosine phosphorylation of STAT protein (GO:0042531)	4/59	0.000121091927484726	0.0122952281723666	0	0	17.6133037694013	158.853692195535	KIT;LIF;HES1;VEGFA
12	positive regulation of morphogenesis of an epithelium (GO:1905332)	3/23	0.000127742630362251	0.0122952281723666	0	0	35.9530120481928	322.336478512521	LIF;FGF2;VEGFA
13	negative regulation of sequestering of calcium ion (GO:0051283)	3/25	0.000164872182593911	0.0132538402220381	0	0	32.6812705366922	284.664979157174	ITPR1;CCR7;FGF2
14	positive regulation of cell population proliferation (GO:0008284)	9/474	0.000199809584218275	0.0132538402220381	0	0	4.8887306242145	41.6429198616577	SAPCD2;LIF;HNRNPU;HES1;KIF20B;FGF2;THBS1;HBEGF;VEGFA
15	release of sequestered calcium ion into cytosol (GO:0051209)	3/27	0.000208376391889032	0.0132538402220381	0	0	29.9548192771084	253.901976874389	ITPR1;CCR7;FGF2
16	regulation of tyrosine phosphorylation of STAT protein (GO:0042509)	4/68	0.000210400356185934	0.0132538402220381	0	0	15.1295731707317	128.094506803684	KIT;LIF;HES1;VEGFA
17	cellular response to cytokine stimulus (GO:0071345)	9/482	0.000226204084058278	0.0132538402220381	0	0	4.80406908102468	40.3257062718879	AIM2;KIT;LIF;HNRNPU;CCR7;VIM;FGF2;HSP90B1;VEGFA
18	positive regulation of phosphatidylinositol 3-kinase activity (GO:0043552)	3/28	0.00023265822015182	0.0132538402220381	0	0	28.7551807228916	240.564117985654	KIT;CCR7;FGF2
19	negative regulation of programmed cell death (GO:0043069)	8/381	0.000234367115798175	0.0132538402220381	0	0	5.37320409706469	44.9125809073049	EGR3;AMIGO2;MPO;CRYAB;THBS1;MALT1;HSP90B1;VEGFA
20	negative regulation of apoptotic process (GO:0043066)	9/485	0.000236822396533298	0.0132538402220381	0	0	4.77305467641602	39.8464154289805	SFPQ;EGR3;ALOX12;MPO;CRYAB;THBS1;MALT1;HSP90B1;VEGFA
21	myeloid leukocyte differentiation (GO:0002573)	4/71	0.000248580357772424	0.0132538402220381	0	0	14.4499453949763	119.930853276649	GPR183;KIT;CCR7;VEGFA
22	regulation of nitric oxide mediated signal transduction (GO:0010749)	2/6	0.000271073540460062	0.0132538402220381	0	0	118.511904761905	973.352543459006	THBS1;VEGFA
23	positive regulation of extrinsic apoptotic signaling pathway via death domain receptors (GO:1902043)	2/6	0.000271073540460062	0.0132538402220381	0	0	118.511904761905	973.352543459006	PMAIP1;THBS1
24	positive regulation of lipid kinase activity (GO:0090218)	3/30	0.00028655297343384	0.0132538402220381	0	0	26.6224899598394	217.17528174058	KIT;CCR7;FGF2
25	regulation of cell cycle (GO:0051726)	7/296	0.000286879658485672	0.0132538402220381	0	0	6.01703823748412	49.0776579249041	NR4A1;CAMK2N1;CKS2;HNRNPU;KIF20B;PRR11;THBS1
26	positive regulation of endothelial cell proliferation (GO:0001938)	4/77	0.00033950605893848	0.0142145051957604	0	0	13.2582692950217	105.907303913062	NR4A1;EGR3;FGF2;VEGFA
27	regulation of cell migration involved in sprouting angiogenesis (GO:0090049)	3/32	0.000347909120350439	0.0142145051957604	0	0	24.7839634399668	197.368809409161	THBS1;FGF2;VEGFA
28	regulation of chemotaxis (GO:0050920)	3/32	0.000347909120350439	0.0142145051957604	0	0	24.7839634399668	197.368809409161	DUSP3;GPR183;THBS1
29	vascular associated smooth muscle cell development (GO:0097084)	2/7	0.00037844252536808	0.0142145051957604	0	0	94.8047619047619	747.009034683811	HES1;VEGFA
30	vascular wound healing (GO:0061042)	2/7	0.00037844252536808	0.0142145051957604	0	0	94.8047619047619	747.009034683811	MCAM;VEGFA
31	regulation of sprouting angiogenesis (GO:1903670)	3/33	0.000381514858068027	0.0142145051957604	0	0	23.9566265060241	188.571249858749	THBS1;FGF2;VEGFA
32	cellular response to vascular endothelial growth factor stimulus (GO:0035924)	3/34	0.00041714002154509	0.0150561476526431	0	0	23.1826661484648	180.409562170563	NR4A1;EGR3;VEGFA
33	regulation of phosphatidylinositol 3-kinase activity (GO:0043551)	3/35	0.000454834426118202	0.0154509930048977	0	0	22.457078313253	172.820177687551	KIT;CCR7;FGF2
34	lung development (GO:0030324)	3/35	0.000454834426118202	0.0154509930048977	0	0	22.457078313253	172.820177687551	ERRFI1;FGF2;VEGFA
35	B cell activation (GO:0042113)	4/85	0.000494894159243747	0.0161437010603551	0	0	11.9439927732611	90.9077193199741	HHEX;GPR183;KIT;MALT1
36	protein localization to microtubule (GO:0035372)	2/8	0.000503180292790289	0.0161437010603551	0	0	79	599.970399352184	HNRNPU;KIF20B
37	regulation of cysteine-type endopeptidase activity involved in apoptotic process (GO:0043281)	4/89	0.000589049886839664	0.0183879086297246	0	0	11.3796269727403	84.6302821590982	PMAIP1;THBS1;MALT1;VEGFA
38	regulation of exit from mitosis (GO:0007096)	3/39	0.000627275356893468	0.0184330765162759	0	0	19.9578313253012	147.171541884619	CDC20;UBE2S;BUB1B
39	endothelial cell migration (GO:0043542)	3/39	0.000627275356893468	0.0184330765162759	0	0	19.9578313253012	147.171541884619	NR4A1;EGR3;VEGFA
40	regulation of dendritic cell antigen processing and presentation (GO:0002604)	2/9	0.000645138989616858	0.0184330765162759	0	0	67.7108843537415	497.40718832608	CCR7;THBS1
41	positive regulation of protein kinase B signaling (GO:0051897)	5/161	0.000654334317893775	0.0184330765162759	0	0	7.81813865147199	57.3217493881999	KIT;CCR7;FGF2;THBS1;HBEGF
42	negative regulation of ERBB signaling pathway (GO:1901185)	3/40	0.00067603787799238	0.0185910416447904	0	0	19.4174535981765	141.733070524935	ERRFI1;DUSP3;HBEGF
43	regulation of cell cycle phase transition (GO:1901987)	4/95	0.000753178123708609	0.0202307147182196	0	0	10.6261056017154	76.4145441772698	CDC20;DBF4;UBE2S;BUB1B
44	calcium ion transmembrane import into cytosol (GO:0097553)	3/42	0.0007806668426306	0.0204925046190533	0	0	18.4198331788693	131.800575794085	ITPR1;CCR7;FGF2
45	negative regulation of epidermal growth factor receptor signaling pathway (GO:0042059)	3/44	0.000895063196784499	0.0229732887174688	0	0	17.519541580958	122.962938904168	ERRFI1;DUSP3;HBEGF
46	positive regulation of chemotaxis (GO:0050921)	3/45	0.000956032402313725	0.024004726623312	0	0	17.1015490533563	118.902260789015	THBS1;FGF2;VEGFA
47	angiogenesis involved in wound healing (GO:0060055)	2/11	0.000980132359355444	0.0240862313841604	0	0	52.6587301587302	364.810358513872	MCAM;VEGFA
48	positive regulation of blood vessel endothelial cell migration (GO:0043536)	3/48	0.00115452769088882	0.0271946666303989	0	0	15.9590361445783	107.947940970982	THBS1;FGF2;VEGFA
49	positive regulation of ubiquitin protein ligase activity (GO:1904668)	2/12	0.00117287591405085	0.0271946666303989	0	0	47.3904761904762	319.804984610914	CDC20;UBE2S
50	positive regulation of MAPK cascade (GO:0043410)	6/274	0.00117725829568826	0.0271946666303989	0	0	5.49794776119403	37.0812771599211	GPR183;KIT;LIF;CCR7;FGF2;VEGFA
51	regulation of apoptotic process (GO:0042981)	10/742	0.00129378193640913	0.0290898864657368	0	0	3.44801553062985	22.929943285912	AKAP13;EGLN3;EGR3;PMAIP1;MPO;CRYAB;THBS1;MALT1;HSP90B1;VEGFA
52	regulation of mitotic cell cycle phase transition (GO:1901990)	5/188	0.00130967454218036	0.0290898864657368	0	0	6.6555353167375	44.1792877842869	CDC20;UBE2S;BUB1B;RIOK2;CKAP5
53	negative regulation of stem cell differentiation (GO:2000737)	2/13	0.00138225815255011	0.030122795588592	0	0	43.0800865800866	283.640874302057	HNRNPU;HES1
54	positive regulation of cellular process (GO:0048522)	9/625	0.00145042282344331	0.0310229326125375	0	0	3.66170517793894	23.9325394681871	SAPCD2;LIF;CCR7;HES1;KIF20B;FGF2;THBS1;HBEGF;VEGFA
55	negative regulation of fibroblast growth factor receptor signaling pathway (GO:0040037)	2/14	0.00160813578337631	0.0312863127881402	0	0	39.4880952380952	254.014267421119	THBS1;FGF2
56	negative regulation of interleukin-12 production (GO:0032695)	2/14	0.00160813578337631	0.0312863127881402	0	0	39.4880952380952	254.014267421119	CCR7;THBS1
57	ovarian follicle development (GO:0001541)	2/14	0.00160813578337631	0.0312863127881402	0	0	39.4880952380952	254.014267421119	KIT;VEGFA
58	regulation of cyclin-dependent protein kinase activity (GO:1904029)	3/54	0.00162526300198131	0.0312863127881402	0	0	14.0772501771793	90.4053060576197	DIRAS3;CCNA2;CAMK2N1
59	regulation of focal adhesion assembly (GO:0051893)	3/54	0.00162526300198131	0.0312863127881402	0	0	14.0772501771793	90.4053060576197	DUSP3;THBS1;VEGFA
60	positive regulation of leukocyte chemotaxis (GO:0002690)	3/54	0.00162526300198131	0.0312863127881402	0	0	14.0772501771793	90.4053060576197	CCR7;THBS1;VEGFA
61	regulation of blood vessel endothelial cell migration (GO:0043535)	3/55	0.00171372459181987	0.0324483918615074	0	0	13.8058387395737	87.9305763504864	FGF2;THBS1;VEGFA
62	regulation of endothelial cell chemotaxis (GO:2001026)	2/15	0.00185036641331039	0.0328795878057462	0	0	36.4487179487179	229.348877613305	THBS1;FGF2
63	regulation of phospholipase C activity (GO:1900274)	2/15	0.00185036641331039	0.0328795878057462	0	0	36.4487179487179	229.348877613305	KIT;FGF2
64	positive regulation of endothelial cell chemotaxis (GO:2001028)	2/15	0.00185036641331039	0.0328795878057462	0	0	36.4487179487179	229.348877613305	FGF2;VEGFA
65	positive regulation of sprouting angiogenesis (GO:1903672)	2/15	0.00185036641331039	0.0328795878057462	0	0	36.4487179487179	229.348877613305	FGF2;VEGFA
66	positive regulation of epithelial cell proliferation (GO:0050679)	4/123	0.00196099806386391	0.0343174661176184	0	0	8.11436769829883	50.5874164908264	NR4A1;EGR3;FGF2;VEGFA
67	regulation of protein kinase B signaling (GO:0051896)	5/207	0.00199899401064498	0.0344602698849993	0	0	6.02371348245936	37.4380492487537	KIT;CCR7;FGF2;THBS1;HBEGF
68	dendritic cell chemotaxis (GO:0002407)	2/16	0.00210880854320456	0.0358187333441363	0	0	33.843537414966	208.531428627072	GPR183;CCR7
69	positive regulation of cysteine-type endopeptidase activity (GO:2001056)	3/62	0.00241765531707848	0.0404694476989224	0	0	12.1635695323668	73.2849844416662	AIM2;PMAIP1;MALT1
70	positive regulation of cell motility (GO:2000147)	5/221	0.0026544866475249	0.0423457873016487	0	0	5.62928669410151	33.3901365211505	KIT;CCR7;THBS1;HBEGF;VEGFA
71	dendritic cell migration (GO:0036336)	2/18	0.00267376574757912	0.0423457873016487	0	0	29.610119047619	175.418263217474	GPR183;CCR7
72	positive regulation of cell migration involved in sprouting angiogenesis (GO:0090050)	2/18	0.00267376574757912	0.0423457873016487	0	0	29.610119047619	175.418263217474	FGF2;VEGFA
73	positive regulation of peptidyl-tyrosine phosphorylation (GO:0050731)	4/134	0.00267640040954143	0.0423457873016487	0	0	7.42363977485929	43.9723156986215	KIT;LIF;HES1;VEGFA
74	regulation of cell-matrix adhesion (GO:0001952)	3/65	0.00276653414915873	0.0431803640848423	0	0	11.5732607850758	68.168357189024	DUSP3;CCR7;THBS1
75	regulation of epidermal growth factor receptor signaling pathway (GO:0042058)	3/67	0.00301547559584567	0.0464383241760234	0	0	11.2104668674699	65.0655241166303	ERRFI1;DUSP3;HBEGF
76	cellular response to decreased oxygen levels (GO:0036294)	3/69	0.00327777443388071	0.0488934170503518	0	0	10.8696604600219	62.1808775956757	EGLN3;PMAIP1;VEGFA
77	positive regulation of MAP kinase activity (GO:0043406)	3/69	0.00327777443388071	0.0488934170503518	0	0	10.8696604600219	62.1808775956757	KIT;FGF2;VEGFA
78	regulation of fibroblast growth factor receptor signaling pathway (GO:0040036)	2/20	0.00330189309950428	0.0488934170503518	0	0	26.3174603174603	150.358475134204	THBS1;FGF2
79	regulation of fibroblast migration (GO:0010762)	2/21	0.003639301194499	0.0501211717684399	0	0	24.9310776942356	140.012024722352	THBS1;FGF2
80	regulation of ubiquitin protein ligase activity (GO:1904666)	2/21	0.003639301194499	0.0501211717684399	0	0	24.9310776942356	140.012024722352	CDC20;UBE2S
81	spindle assembly checkpoint signaling (GO:0071173)	2/21	0.003639301194499	0.0501211717684399	0	0	24.9310776942356	140.012024722352	CDC20;BUB1B
82	mitotic spindle assembly checkpoint signaling (GO:0007094)	2/21	0.003639301194499	0.0501211717684399	0	0	24.9310776942356	140.012024722352	CDC20;BUB1B
83	mitotic spindle checkpoint signaling (GO:0071174)	2/21	0.003639301194499	0.0501211717684399	0	0	24.9310776942356	140.012024722352	CDC20;BUB1B
84	regulation of ERK1 and ERK2 cascade (GO:0070372)	5/238	0.00364517612861381	0.0501211717684399	0	0	5.21406241720977	29.27357442964	DUSP3;CAMK2N1;GPR183;CCR7;FGF2
85	negative regulation of cyclin-dependent protein kinase activity (GO:1904030)	2/22	0.00399209029987015	0.0518245918905728	0	0	23.6833333333333	130.813477785422	HHEX;CAMK2N1
86	negative regulation of lymphocyte activation (GO:0051250)	2/22	0.00399209029987015	0.0518245918905728	0	0	23.6833333333333	130.813477785422	DUSP3;SAMSN1
87	negative regulation of mitotic metaphase/anaphase transition (GO:0045841)	2/22	0.00399209029987015	0.0518245918905728	0	0	23.6833333333333	130.813477785422	CDC20;BUB1B
88	female gonad development (GO:0008585)	2/22	0.00399209029987015	0.0518245918905728	0	0	23.6833333333333	130.813477785422	KIT;VEGFA
89	proteolysis involved in cellular protein catabolic process (GO:0051603)	3/74	0.00399341011104847	0.0518245918905728	0	0	10.1016460207025	55.7924996146048	PMAIP1;CTSC;MALT1
90	positive regulation of DNA-binding transcription factor activity (GO:0051091)	5/246	0.00419315587159389	0.0538121670187883	0	0	5.03893243174018	27.5846360610327	AIM2;KIT;ARID5B;MALT1;VEGFA
91	artery development (GO:0060840)	2/23	0.00436012503953984	0.0553400485787748	0	0	22.5544217687075	122.589023388493	HES1;VEGFA
92	cardiac muscle cell differentiation (GO:0055007)	2/24	0.00474327089472679	0.0582816796107387	0	0	21.5281385281385	115.197678921145	AKAP13;VEGFA
93	positive regulation of cell-substrate junction organization (GO:0150117)	2/24	0.00474327089472679	0.0582816796107387	0	0	21.5281385281385	115.197678921145	DUSP3;VEGFA
94	positive regulation of phospholipase activity (GO:0010518)	2/24	0.00474327089472679	0.0582816796107387	0	0	21.5281385281385	115.197678921145	KIT;FGF2
95	cellular response to growth factor stimulus (GO:0071363)	4/158	0.00481969813581666	0.058560553252027	0	0	6.25910674691163	33.3926097721956	NR4A1;DUSP3;EGR3;VEGFA
96	negative regulation of cell cycle (GO:0045786)	3/80	0.0049687742153235	0.058560553252027	0	0	9.31168831168831	49.3946151952901	NR4A1;HHEX;CAMK2N1
97	negative regulation of cellular response to growth factor stimulus (GO:0090288)	3/80	0.0049687742153235	0.058560553252027	0	0	9.31168831168831	49.3946151952901	HHEX;FGF2;THBS1
98	positive regulation of cell adhesion (GO:0045785)	3/80	0.0049687742153235	0.058560553252027	0	0	9.31168831168831	49.3946151952901	LIF;CCR7;VEGFA
99	cytokine-mediated signaling pathway (GO:0019221)	8/621	0.00523527269142581	0.0610781813999678	0	0	3.22934705316435	16.9616169010655	ISG20;AIM2;KIT;LIF;VIM;FGF2;HSP90B1;VEGFA
100	regulation of cyclin-dependent protein serine/threonine kinase activity (GO:0000079)	3/82	0.00532298591132437	0.0614804872757964	0	0	9.07503431447308	47.5143465703172	DIRAS3;CCNA2;HHEX
101	regulation of interleukin-1 beta production (GO:0032651)	3/83	0.00550564531394547	0.0629605974020496	0	0	8.96114457831325	46.6157064551991	AIM2;CCR7;MALT1
102	anaphase-promoting complex-dependent catabolic process (GO:0031145)	3/84	0.00569203485846652	0.0642907321459031	0	0	8.85006693440428	45.7432301137367	CDC20;UBE2S;BUB1B
103	regulation of MAPK cascade (GO:0043408)	4/166	0.00573328607015413	0.0642907321459031	0	0	5.94760614272809	30.6983694293424	DUSP3;KIT;LIF;FGF2
104	camera-type eye development (GO:0043010)	2/27	0.00598204270127352	0.064572517009074	0	0	18.9419047619048	96.9634813019857	CRYBA4;VEGFA
105	regulation of epidermal growth factor-activated receptor activity (GO:0007176)	2/27	0.00598204270127352	0.064572517009074	0	0	18.9419047619048	96.9634813019857	ERRFI1;HBEGF
106	positive regulation of cellular component movement (GO:0051272)	2/27	0.00598204270127352	0.064572517009074	0	0	18.9419047619048	96.9634813019857	CCR7;VEGFA
107	positive regulation of mitotic cell cycle (GO:0045931)	2/27	0.00598204270127352	0.064572517009074	0	0	18.9419047619048	96.9634813019857	DUSP3;HES1
108	positive regulation of endothelial cell migration (GO:0010595)	3/86	0.0060760848843149	0.0645785650595194	0	0	8.63594135578458	44.072617551186	FGF2;THBS1;VEGFA
109	positive regulation of cell migration (GO:0030335)	5/269	0.00609442735193733	0.0645785650595194	0	0	4.59455667789001	23.4339871675415	KIT;KIF20B;THBS1;HBEGF;VEGFA
110	response to ketone (GO:1901654)	2/28	0.00642430478069536	0.0674552001973013	0	0	18.2124542124542	91.9304015564488	CCR7;THBS1
111	regulation of endothelial cell migration (GO:0010594)	3/89	0.00668062709914731	0.0695146333289652	0	0	8.33342673017652	41.7383296048268	FGF2;THBS1;VEGFA
112	aggrephagy (GO:0035973)	2/29	0.00688101805449987	0.0703325296721004	0	0	17.537037037037	87.3167086241464	ARL13B;VIM
113	positive regulation of extrinsic apoptotic signaling pathway (GO:2001238)	2/29	0.00688101805449987	0.0703325296721004	0	0	17.537037037037	87.3167086241464	PMAIP1;THBS1
114	cellular response to fibroblast growth factor stimulus (GO:0044344)	3/92	0.00731976929393913	0.0725779595159754	0	0	8.05130634899147	39.5896941217734	NR4A1;EGR3;FGF2
115	regulation of peptidyl-tyrosine phosphorylation (GO:0050730)	3/92	0.00731976929393913	0.0725779595159754	0	0	8.05130634899147	39.5896941217734	LIF;SAMSN1;VEGFA
116	artery morphogenesis (GO:0048844)	2/30	0.00735205304187803	0.0725779595159754	0	0	16.9098639455782	83.0743683327156	HES1;VEGFA
117	respiratory tube development (GO:0030323)	2/30	0.00735205304187803	0.0725779595159754	0	0	16.9098639455782	83.0743683327156	FGF2;VEGFA
118	regulation of epithelial cell proliferation (GO:0050678)	3/93	0.00754058636219707	0.073808281765573	0	0	7.96144578313253	38.9112106520875	NR4A1;FGF2;VEGFA
119	positive regulation of epithelial cell migration (GO:0010634)	3/94	0.00776531566978348	0.0748104103495322	0	0	7.87356017476499	38.2504495432172	FGF2;THBS1;VEGFA
120	positive regulation of locomotion (GO:0040017)	2/31	0.00783728108423671	0.0748104103495322	0	0	16.3259441707718	79.1622716131994	CCR7;THBS1
121	positive regulation of ubiquitin-protein transferase activity (GO:0051443)	2/31	0.00783728108423671	0.0748104103495322	0	0	16.3259441707718	79.1622716131994	CDC20;UBE2S
122	regulation of cell migration (GO:0030334)	6/408	0.00829668279727451	0.0776511561875052	0	0	3.64029850746269	17.4439446234074	DUSP3;KIT;FGF2;THBS1;HBEGF;VEGFA
123	negative regulation of chemotaxis (GO:0050922)	2/32	0.00833657434393995	0.0776511561875052	0	0	15.7809523809524	75.5450428621624	DUSP3;THBS1
124	positive regulation of receptor signaling pathway via STAT (GO:1904894)	2/32	0.00833657434393995	0.0776511561875052	0	0	15.7809523809524	75.5450428621624	KIT;HES1
125	regulation of MAP kinase activity (GO:0043405)	3/97	0.00846313295819645	0.0781993485337352	0	0	7.62112278902845	36.3682711504138	KIT;FGF2;VEGFA
126	positive regulation of cytokine production involved in immune response (GO:0002720)	2/33	0.00884980579417328	0.0798556694708604	0	0	15.2711213517665	72.1920846350654	KIT;MALT1
127	positive regulation of receptor signaling pathway via JAK-STAT (GO:0046427)	2/33	0.00884980579417328	0.0798556694708604	0	0	15.2711213517665	72.1920846350654	KIT;HES1
128	muscle cell development (GO:0055001)	2/33	0.00884980579417328	0.0798556694708604	0	0	15.2711213517665	72.1920846350654	HES1;VEGFA
129	negative regulation of transcription by RNA polymerase II (GO:0000122)	8/684	0.00916362946793563	0.0820464498873306	0	0	2.91882870581095	13.6966414969108	HHEX;SFPQ;CREM;HNRNPU;ARID5B;HES1;NR1D2;VEGFA
130	negative regulation of blood vessel endothelial cell migration (GO:0043537)	2/34	0.0093768492240239	0.0833096988749816	0	0	14.7931547619048	69.0768059271721	THBS1;FGF2
131	positive regulation of vasculature development (GO:1904018)	3/102	0.00970579976039371	0.0855740360553797	0	0	7.23439211391019	33.5316364794897	FGF2;THBS1;VEGFA
132	respiratory system development (GO:0060541)	2/35	0.00991757922052882	0.0867788181796272	0	0	14.3441558441558	66.1759943934942	FGF2;VEGFA
133	small GTPase mediated signal transduction (GO:0007264)	3/106	0.0107725612059719	0.0928530462156533	0	0	6.95204117440636	31.4979814543637	DIRAS3;CCNA2;FGF2
134	positive regulation of protein serine/threonine kinase activity (GO:0071902)	3/106	0.0107725612059719	0.0928530462156533	0	0	6.95204117440636	31.4979814543637	KIT;FGF2;VEGFA
135	regulation of protein autophosphorylation (GO:0031952)	2/37	0.0110396012875243	0.0944499221265965	0	0	13.5231292517007	60.9388223483519	ERRFI1;VEGFA
136	regulation of angiogenesis (GO:0045765)	4/203	0.0114569694313387	0.0972999977440895	0	0	4.83270008579483	21.5980956599085	HHEX;FGF2;THBS1;VEGFA
137	negative regulation of endothelial cell migration (GO:0010596)	2/38	0.0116206465259278	0.0979696842149385	0	0	13.1468253968254	58.568737586145	THBS1;FGF2
138	response to endoplasmic reticulum stress (GO:0034976)	3/110	0.0119046913015935	0.0996370902415978	0	0	6.69080058551965	29.6457513130533	ITPR1;THBS1;HSP90B1
139	mitotic cell cycle phase transition (GO:0044772)	4/209	0.0126377035423255	0.105011133750978	0	0	4.68982748364069	20.499566979104	CCNA2;DBF4;UBE2S;CKAP5
140	positive regulation of intrinsic apoptotic signaling pathway (GO:2001244)	2/40	0.0128221942546674	0.105032867830786	0	0	12.453634085213	54.2552243331824	SFPQ;PMAIP1
141	positive regulation of wound healing (GO:0090303)	2/40	0.0128221942546674	0.105032867830786	0	0	12.453634085213	54.2552243331824	THBS1;HBEGF
142	positive regulation of angiogenesis (GO:0045766)	3/116	0.0137268411551231	0.111651419254698	0	0	6.33361765646657	27.1610996037108	FGF2;THBS1;VEGFA
143	regulation of extrinsic apoptotic signaling pathway via death domain receptors (GO:1902041)	2/42	0.0140755458889694	0.113687101410907	0	0	11.8297619047619	50.4340170069923	PMAIP1;THBS1
144	positive regulation of cysteine-type endopeptidase activity involved in apoptotic process (GO:0043280)	3/119	0.0146941872449481	0.117263158633654	0	0	6.16888242625675	26.0345547924457	EGLN3;PMAIP1;MALT1
145	positive regulation of phospholipase C activity (GO:0010863)	2/43	0.0147213489193764	0.117263158633654	0	0	11.5406504065041	48.6837320831752	KIT;FGF2
146	negative regulation of nucleic acid-templated transcription (GO:1903507)	6/464	0.0149265101787925	0.118083008606201	0	0	3.18602620087336	13.3960181434619	HHEX;SFPQ;ARID5B;HES1;NR1D2;CRYAB
147	branching morphogenesis of an epithelial tube (GO:0048754)	2/44	0.0153797453568057	0.120024364102099	0	0	11.265306122449	47.0293170865844	FGF2;VEGFA
148	positive regulation of cell-matrix adhesion (GO:0001954)	2/44	0.0153797453568057	0.120024364102099	0	0	11.265306122449	47.0293170865844	CCR7;VEGFA
149	positive regulation of transcription by RNA polymerase II (GO:0045944)	9/908	0.0159463765220591	0.123589755580218	0	0	2.47222743885703	10.2313717309601	NR4A1;HHEX;SFPQ;LIF;HNRNPU;HES1;NR1D2;FGF2;VEGFA
150	regulation of receptor signaling pathway via JAK-STAT (GO:0046425)	2/45	0.0160506176078205	0.123589755580218	0	0	11.0027685492802	45.463527116628	KIT;HES1
151	erythrocyte differentiation (GO:0030218)	2/46	0.0167338488351247	0.127155232924797	0	0	10.7521645021645	43.9798121566295	KIT;VEGFA
152	positive regulation of smooth muscle cell proliferation (GO:0048661)	2/46	0.0167338488351247	0.127155232924797	0	0	10.7521645021645	43.9798121566295	THBS1;FGF2
153	regulation of wound healing (GO:0061041)	2/47	0.017429322956063	0.130275753374242	0	0	10.5126984126984	42.5722367780539	FGF2;HBEGF
154	positive regulation of gene expression (GO:0010628)	6/482	0.017674661645555	0.130275753374242	0	0	3.06271008403361	12.359943902132	CAMK2N1;TAF1A;VIM;FGF2;THBS1;VEGFA
155	microtubule cytoskeleton organization involved in mitosis (GO:1902850)	3/128	0.0178234302452269	0.130275753374242	0	0	5.72212048192771	23.0443603938531	CDC20;BUB1B;CKAP5
156	positive regulation of macromolecule biosynthetic process (GO:0010557)	3/129	0.0181922700050939	0.130275753374242	0	0	5.67641996557659	22.744043947299	VIM;FGF2;THBS1
157	cellular response to hypoxia (GO:0071456)	3/131	0.0189426834734009	0.130275753374242	0	0	5.58716114457831	22.1605668690796	EGLN3;PMAIP1;VEGFA
158	negative regulation of ERK1 and ERK2 cascade (GO:0070373)	2/50	0.0195880530452788	0.130275753374242	0	0	9.85416666666667	38.7548158697165	DUSP3;CAMK2N1
159	regulation of cellular component movement (GO:0051270)	2/50	0.0195880530452788	0.130275753374242	0	0	9.85416666666667	38.7548158697165	HBEGF;VEGFA
160	regulation of cell motility (GO:2000145)	3/133	0.0197100943244129	0.130275753374242	0	0	5.50064874884152	21.5989814402057	CCR7;FGF2;HBEGF
161	regulation of interleukin-12 production (GO:0032655)	2/51	0.0203313528196393	0.130275753374242	0	0	9.65257531584062	37.6024865941455	CCR7;THBS1
162	negative regulation of transcription, DNA-templated (GO:0045892)	9/948	0.0205008609991148	0.130275753374242	0	0	2.36193518941123	9.18152324861851	HHEX;SFPQ;CREM;HNRNPU;ARID5B;HES1;NR1D2;CRYAB;VEGFA
163	negative regulation of cGMP-mediated signaling (GO:0010754)	1/5	0.0213178505521487	0.130275753374242	0	0	58.5588235294118	225.346679757786	THBS1
164	regulation of adherens junction organization (GO:1903391)	1/5	0.0213178505521487	0.130275753374242	0	0	58.5588235294118	225.346679757786	VEGFA
165	regulation of dendritic cell cytokine production (GO:0002730)	1/5	0.0213178505521487	0.130275753374242	0	0	58.5588235294118	225.346679757786	KIT
166	negative regulation of plasminogen activation (GO:0010757)	1/5	0.0213178505521487	0.130275753374242	0	0	58.5588235294118	225.346679757786	THBS1
167	regulation of DNA topoisomerase (ATP-hydrolyzing) activity (GO:2000371)	1/5	0.0213178505521487	0.130275753374242	0	0	58.5588235294118	225.346679757786	HNRNPU
168	cellular response to erythropoietin (GO:0036018)	1/5	0.0213178505521487	0.130275753374242	0	0	58.5588235294118	225.346679757786	KIT
169	regulation of glial cell migration (GO:1903975)	1/5	0.0213178505521487	0.130275753374242	0	0	58.5588235294118	225.346679757786	GPR183
170	chronic inflammatory response (GO:0002544)	1/5	0.0213178505521487	0.130275753374242	0	0	58.5588235294118	225.346679757786	THBS1
171	coronary artery morphogenesis (GO:0060982)	1/5	0.0213178505521487	0.130275753374242	0	0	58.5588235294118	225.346679757786	VEGFA
172	CRD-mediated mRNA stabilization (GO:0070934)	1/5	0.0213178505521487	0.130275753374242	0	0	58.5588235294118	225.346679757786	HNRNPU
173	DNA catabolic process, exonucleolytic (GO:0000738)	1/5	0.0213178505521487	0.130275753374242	0	0	58.5588235294118	225.346679757786	ISG20
174	positive regulation of attachment of spindle microtubules to kinetochore (GO:0051987)	1/5	0.0213178505521487	0.130275753374242	0	0	58.5588235294118	225.346679757786	HNRNPU
175	positive regulation of axon extension involved in axon guidance (GO:0048842)	1/5	0.0213178505521487	0.130275753374242	0	0	58.5588235294118	225.346679757786	VEGFA
176	regulation of retinal ganglion cell axon guidance (GO:0090259)	1/5	0.0213178505521487	0.130275753374242	0	0	58.5588235294118	225.346679757786	VEGFA
177	establishment of T cell polarity (GO:0001768)	1/5	0.0213178505521487	0.130275753374242	0	0	58.5588235294118	225.346679757786	CCR7
178	positive regulation of cell fate commitment (GO:0010455)	1/5	0.0213178505521487	0.130275753374242	0	0	58.5588235294118	225.346679757786	FGF2
179	positive regulation of DNA topoisomerase (ATP-hydrolyzing) activity (GO:2000373)	1/5	0.0213178505521487	0.130275753374242	0	0	58.5588235294118	225.346679757786	HNRNPU
180	positive regulation of endothelial cell chemotaxis by VEGF-activated vascular endothelial growth factor receptor signaling pathway (GO:0038033)	1/5	0.0213178505521487	0.130275753374242	0	0	58.5588235294118	225.346679757786	VEGFA
181	response to prostaglandin (GO:0034694)	1/5	0.0213178505521487	0.130275753374242	0	0	58.5588235294118	225.346679757786	CCR7
182	positive regulation of leukocyte mediated immunity (GO:0002705)	1/5	0.0213178505521487	0.130275753374242	0	0	58.5588235294118	225.346679757786	KIT
183	immature B cell differentiation (GO:0002327)	1/5	0.0213178505521487	0.130275753374242	0	0	58.5588235294118	225.346679757786	KIT
184	positive regulation of mast cell chemotaxis (GO:0060754)	1/5	0.0213178505521487	0.130275753374242	0	0	58.5588235294118	225.346679757786	VEGFA
185	mature conventional dendritic cell differentiation (GO:0097029)	1/5	0.0213178505521487	0.130275753374242	0	0	58.5588235294118	225.346679757786	CCR7
186	positive regulation of smooth muscle cell differentiation (GO:0051152)	1/5	0.0213178505521487	0.130275753374242	0	0	58.5588235294118	225.346679757786	KIT
187	positive regulation of transcription from RNA polymerase II promoter in response to hypoxia (GO:0061419)	1/5	0.0213178505521487	0.130275753374242	0	0	58.5588235294118	225.346679757786	VEGFA
188	vascular endothelial growth factor receptor-2 signaling pathway (GO:0036324)	1/5	0.0213178505521487	0.130275753374242	0	0	58.5588235294118	225.346679757786	VEGFA
189	negative regulation of adaptive immune response (GO:0002820)	1/5	0.0213178505521487	0.130275753374242	0	0	58.5588235294118	225.346679757786	SAMSN1
190	negative regulation of cysteine-type endopeptidase activity (GO:2000117)	2/53	0.021852861604272	0.13103972965756	0	0	9.27310924369748	35.4550228744561	THBS1;VEGFA
191	heart morphogenesis (GO:0003007)	2/53	0.021852861604272	0.13103972965756	0	0	9.27310924369748	35.4550228744561	HES1;VEGFA
192	negative regulation of cysteine-type endopeptidase activity involved in apoptotic process (GO:0043154)	2/55	0.0234201753228279	0.13103972965756	0	0	8.92228212039533	33.4956517577577	THBS1;VEGFA
193	positive regulation of phosphorylation (GO:0042327)	4/253	0.0236881576561292	0.13103972965756	0	0	3.85248310314428	14.4189968346769	KIT;FGF2;THBS1;VEGFA
194	negative regulation of DNA-binding transcription factor activity (GO:0043433)	3/143	0.023802602120973	0.13103972965756	0	0	5.10516351118761	19.0828988946792	AIM2;HES1;NFKBIE
195	blood vessel morphogenesis (GO:0048514)	2/56	0.0242207339694241	0.13103972965756	0	0	8.75661375661376	32.579386361436	HES1;VEGFA
196	positive regulation of interleukin-1 beta production (GO:0032731)	2/56	0.0242207339694241	0.13103972965756	0	0	8.75661375661376	32.579386361436	AIM2;MALT1
197	regulation of transcription by RNA polymerase II (GO:0006357)	16/2206	0.0248332456293715	0.13103972965756	0	0	1.84986301369863	6.83630190911598	EGR3;CREM;LIF;HNRNPU;ARID5B;NR1D2;ZNF57;FGF2;VEGFA;NR4A1;HHEX;SFPQ;KIT;SP6;HES1;ZNF442
198	negative regulation of blood vessel endothelial cell proliferation involved in sprouting angiogenesis (GO:1903588)	1/6	0.025527220063161	0.13103972965756	0	0	46.8447058823529	171.826846938568	THBS1
199	radial glial cell differentiation (GO:0060019)	1/6	0.025527220063161	0.13103972965756	0	0	46.8447058823529	171.826846938568	HES1
200	negative regulation of fibroblast migration (GO:0010764)	1/6	0.025527220063161	0.13103972965756	0	0	46.8447058823529	171.826846938568	FGF2
201	negative regulation of glial cell proliferation (GO:0060253)	1/6	0.025527220063161	0.13103972965756	0	0	46.8447058823529	171.826846938568	HES1
202	regulation of focal adhesion disassembly (GO:0120182)	1/6	0.025527220063161	0.13103972965756	0	0	46.8447058823529	171.826846938568	DUSP3
203	centromeric sister chromatid cohesion (GO:0070601)	1/6	0.025527220063161	0.13103972965756	0	0	46.8447058823529	171.826846938568	BUB1B
204	regulation of long-chain fatty acid import across plasma membrane (GO:0010746)	1/6	0.025527220063161	0.13103972965756	0	0	46.8447058823529	171.826846938568	THBS1
205	regulation of mast cell chemotaxis (GO:0060753)	1/6	0.025527220063161	0.13103972965756	0	0	46.8447058823529	171.826846938568	VEGFA
206	regulation of pro-B cell differentiation (GO:2000973)	1/6	0.025527220063161	0.13103972965756	0	0	46.8447058823529	171.826846938568	HES1
207	positive regulation of antigen processing and presentation (GO:0002579)	1/6	0.025527220063161	0.13103972965756	0	0	46.8447058823529	171.826846938568	CCR7
208	establishment of lymphocyte polarity (GO:0001767)	1/6	0.025527220063161	0.13103972965756	0	0	46.8447058823529	171.826846938568	CCR7
209	regulation of sarcomere organization (GO:0060297)	1/6	0.025527220063161	0.13103972965756	0	0	46.8447058823529	171.826846938568	AKAP13
210	free ubiquitin chain polymerization (GO:0010994)	1/6	0.025527220063161	0.13103972965756	0	0	46.8447058823529	171.826846938568	UBE2S
211	positive regulation of deacetylase activity (GO:0090045)	1/6	0.025527220063161	0.13103972965756	0	0	46.8447058823529	171.826846938568	VEGFA
212	positive regulation of dendritic cell antigen processing and presentation (GO:0002606)	1/6	0.025527220063161	0.13103972965756	0	0	46.8447058823529	171.826846938568	CCR7
213	regulation of type B pancreatic cell proliferation (GO:0061469)	1/6	0.025527220063161	0.13103972965756	0	0	46.8447058823529	171.826846938568	NR4A1
214	positive regulation of endoplasmic reticulum stress-induced intrinsic apoptotic signaling pathway (GO:1902237)	1/6	0.025527220063161	0.13103972965756	0	0	46.8447058823529	171.826846938568	PMAIP1
215	positive regulation of epithelial cell differentiation involved in kidney development (GO:2000698)	1/6	0.025527220063161	0.13103972965756	0	0	46.8447058823529	171.826846938568	LIF
216	positive regulation of focal adhesion disassembly (GO:0120183)	1/6	0.025527220063161	0.13103972965756	0	0	46.8447058823529	171.826846938568	DUSP3
217	positive regulation of nuclear cell cycle DNA replication (GO:0010571)	1/6	0.025527220063161	0.13103972965756	0	0	46.8447058823529	171.826846938568	DBF4
218	lipoxin metabolic process (GO:2001300)	1/6	0.025527220063161	0.13103972965756	0	0	46.8447058823529	171.826846938568	ALOX12
219	megakaryocyte development (GO:0035855)	1/6	0.025527220063161	0.13103972965756	0	0	46.8447058823529	171.826846938568	KIT
220	venous blood vessel morphogenesis (GO:0048845)	1/6	0.025527220063161	0.13103972965756	0	0	46.8447058823529	171.826846938568	VEGFA
221	protein insertion into mitochondrial membrane involved in apoptotic signaling pathway (GO:0001844)	1/6	0.025527220063161	0.13103972965756	0	0	46.8447058823529	171.826846938568	PMAIP1
222	protein K27-linked ubiquitination (GO:0044314)	1/6	0.025527220063161	0.13103972965756	0	0	46.8447058823529	171.826846938568	UBE2S
223	N-acetylneuraminate catabolic process (GO:0019262)	1/6	0.025527220063161	0.13103972965756	0	0	46.8447058823529	171.826846938568	GNPDA1
224	protein K29-linked ubiquitination (GO:0035519)	1/6	0.025527220063161	0.13103972965756	0	0	46.8447058823529	171.826846938568	UBE2S
225	protein localization to non-motile cilium (GO:0097499)	1/6	0.025527220063161	0.13103972965756	0	0	46.8447058823529	171.826846938568	ARL13B
226	muscle organ development (GO:0007517)	2/58	0.0258551109391571	0.1315137694137	0	0	8.44302721088435	30.8613497342554	EGR3;HBEGF
227	protein polymerization (GO:0051258)	2/59	0.0266887138390082	0.1315137694137	0	0	8.29448621553885	30.0551911184939	UBE2S;CKAP5
228	selective autophagy (GO:0061912)	2/59	0.0266887138390082	0.1315137694137	0	0	8.29448621553885	30.0551911184939	ARL13B;VIM
229	cellular protein catabolic process (GO:0044257)	2/60	0.0275331172249705	0.1315137694137	0	0	8.15106732348112	29.2816149657309	CTSC;MALT1
230	negative regulation of protein phosphorylation (GO:0001933)	3/152	0.0278500127597279	0.1315137694137	0	0	4.79461470041239	17.1691405643738	ERRFI1;CAMK2N1;SAMSN1
231	B cell differentiation (GO:0030183)	2/61	0.0283882151396518	0.1315137694137	0	0	8.01251008878127	28.5388076372274	HHEX;KIT
232	negative regulation of kinase activity (GO:0033673)	2/62	0.0292539023029864	0.1315137694137	0	0	7.87857142857143	27.8250839946776	CAMK2N1;HNRNPU
233	positive regulation of interleukin-1 production (GO:0032732)	2/62	0.0292539023029864	0.1315137694137	0	0	7.87857142857143	27.8250839946776	AIM2;MALT1
234	amino sugar catabolic process (GO:0046348)	1/7	0.0297186959454334	0.1315137694137	0	0	39.0352941176471	137.247271960534	GNPDA1
235	negative regulation of dendritic cell apoptotic process (GO:2000669)	1/7	0.0297186959454334	0.1315137694137	0	0	39.0352941176471	137.247271960534	CCR7
236	regulation of blood-brain barrier permeability (GO:1905603)	1/7	0.0297186959454334	0.1315137694137	0	0	39.0352941176471	137.247271960534	VEGFA
237	negative regulation of intracellular transport (GO:0032387)	1/7	0.0297186959454334	0.1315137694137	0	0	39.0352941176471	137.247271960534	CRYAB
238	regulation of cGMP-mediated signaling (GO:0010752)	1/7	0.0297186959454334	0.1315137694137	0	0	39.0352941176471	137.247271960534	THBS1
239	negative regulation of oligodendrocyte differentiation (GO:0048715)	1/7	0.0297186959454334	0.1315137694137	0	0	39.0352941176471	137.247271960534	HES1
240	regulation of endothelial cell chemotaxis to fibroblast growth factor (GO:2000544)	1/7	0.0297186959454334	0.1315137694137	0	0	39.0352941176471	137.247271960534	FGF2
241	regulation of histone deacetylase activity (GO:1901725)	1/7	0.0297186959454334	0.1315137694137	0	0	39.0352941176471	137.247271960534	VEGFA
242	chemical homeostasis within a tissue (GO:0048875)	1/7	0.0297186959454334	0.1315137694137	0	0	39.0352941176471	137.247271960534	VEGFA
243	regulation of lens fiber cell differentiation (GO:1902746)	1/7	0.0297186959454334	0.1315137694137	0	0	39.0352941176471	137.247271960534	FGF2
244	pharyngeal arch artery morphogenesis (GO:0061626)	1/7	0.0297186959454334	0.1315137694137	0	0	39.0352941176471	137.247271960534	HES1
245	endothelial cell morphogenesis (GO:0001886)	1/7	0.0297186959454334	0.1315137694137	0	0	39.0352941176471	137.247271960534	COL15A1
246	regulation of skeletal muscle satellite cell proliferation (GO:0014842)	1/7	0.0297186959454334	0.1315137694137	0	0	39.0352941176471	137.247271960534	FGF2
247	regulation of transforming growth factor beta1 production (GO:0032908)	1/7	0.0297186959454334	0.1315137694137	0	0	39.0352941176471	137.247271960534	THBS1
248	regulation of vascular associated smooth muscle cell differentiation (GO:1905063)	1/7	0.0297186959454334	0.1315137694137	0	0	39.0352941176471	137.247271960534	KIT
249	positive regulation of epithelial tube formation (GO:1905278)	1/7	0.0297186959454334	0.1315137694137	0	0	39.0352941176471	137.247271960534	FGF2
250	positive regulation of humoral immune response (GO:0002922)	1/7	0.0297186959454334	0.1315137694137	0	0	39.0352941176471	137.247271960534	CCR7
251	positive regulation of microtubule nucleation (GO:0090063)	1/7	0.0297186959454334	0.1315137694137	0	0	39.0352941176471	137.247271960534	CKAP5
252	skin morphogenesis (GO:0043589)	1/7	0.0297186959454334	0.1315137694137	0	0	39.0352941176471	137.247271960534	ERRFI1
253	positive regulation of oxidative stress-induced cell death (GO:1903209)	1/7	0.0297186959454334	0.1315137694137	0	0	39.0352941176471	137.247271960534	SFPQ
254	lipoxin biosynthetic process (GO:2001301)	1/7	0.0297186959454334	0.1315137694137	0	0	39.0352941176471	137.247271960534	ALOX12
255	surfactant homeostasis (GO:0043129)	1/7	0.0297186959454334	0.1315137694137	0	0	39.0352941176471	137.247271960534	VEGFA
256	positive regulation of synaptic plasticity (GO:0031915)	1/7	0.0297186959454334	0.1315137694137	0	0	39.0352941176471	137.247271960534	CDC20
257	positive regulation of T-helper 17 cell differentiation (GO:2000321)	1/7	0.0297186959454334	0.1315137694137	0	0	39.0352941176471	137.247271960534	MALT1
258	positive regulation of trophoblast cell migration (GO:1901165)	1/7	0.0297186959454334	0.1315137694137	0	0	39.0352941176471	137.247271960534	VEGFA
259	positive regulation of vascular associated smooth muscle cell differentiation (GO:1905065)	1/7	0.0297186959454334	0.1315137694137	0	0	39.0352941176471	137.247271960534	KIT
260	modulation by symbiont of host apoptotic process (GO:0052150)	1/7	0.0297186959454334	0.1315137694137	0	0	39.0352941176471	137.247271960534	SFPQ
261	protein localization to ciliary membrane (GO:1903441)	1/7	0.0297186959454334	0.1315137694137	0	0	39.0352941176471	137.247271960534	ARL13B
262	anterior/posterior pattern specification (GO:0009952)	2/63	0.0301300741394297	0.132320287570499	0	0	7.74902419984387	27.1388763772232	HHEX;HES1
263	cell cycle G1/S phase transition (GO:0044843)	2/63	0.0301300741394297	0.132320287570499	0	0	7.74902419984387	27.1388763772232	CCNA2;DBF4
264	mitotic spindle organization (GO:0007052)	3/157	0.0302472472649192	0.132331706784021	0	0	4.63777186668753	16.2245496650366	CDC20;BUB1B;CKAP5
265	negative regulation of cellular macromolecule biosynthetic process (GO:2000113)	6/547	0.0304689201475158	0.132798501020305	0	0	2.68572088724584	9.37598087164331	HHEX;SFPQ;ARID5B;HES1;NR1D2;CRYAB
266	negative regulation of mitochondrial membrane potential (GO:0010917)	1/8	0.0338923530455286	0.135452137604102	0	0	33.4571428571429	113.237903618566	PMAIP1
267	negative regulation of muscle cell apoptotic process (GO:0010656)	1/8	0.0338923530455286	0.135452137604102	0	0	33.4571428571429	113.237903618566	ALOX12
268	regulation of dendritic cell chemotaxis (GO:2000508)	1/8	0.0338923530455286	0.135452137604102	0	0	33.4571428571429	113.237903618566	CCR7
269	commissural neuron axon guidance (GO:0071679)	1/8	0.0338923530455286	0.135452137604102	0	0	33.4571428571429	113.237903618566	VEGFA
270	coronary vasculature morphogenesis (GO:0060977)	1/8	0.0338923530455286	0.135452137604102	0	0	33.4571428571429	113.237903618566	VEGFA
271	regulation of metaphase/anaphase transition of cell cycle (GO:1902099)	1/8	0.0338923530455286	0.135452137604102	0	0	33.4571428571429	113.237903618566	RIOK2
272	peptidyl-proline hydroxylation to 4-hydroxy-L-proline (GO:0018401)	1/8	0.0338923530455286	0.135452137604102	0	0	33.4571428571429	113.237903618566	EGLN3
273	peptidyl-tyrosine dephosphorylation involved in inactivation of protein kinase activity (GO:1990264)	1/8	0.0338923530455286	0.135452137604102	0	0	33.4571428571429	113.237903618566	DUSP3
274	regulation of positive chemotaxis (GO:0050926)	1/8	0.0338923530455286	0.135452137604102	0	0	33.4571428571429	113.237903618566	VEGFA
275	regulation of protein localization to cell cortex (GO:1904776)	1/8	0.0338923530455286	0.135452137604102	0	0	33.4571428571429	113.237903618566	SAPCD2
276	positive regulation of astrocyte differentiation (GO:0048711)	1/8	0.0338923530455286	0.135452137604102	0	0	33.4571428571429	113.237903618566	HES1
277	positive regulation of cell migration by vascular endothelial growth factor signaling pathway (GO:0038089)	1/8	0.0338923530455286	0.135452137604102	0	0	33.4571428571429	113.237903618566	VEGFA
278	positive regulation of dendritic cell chemotaxis (GO:2000510)	1/8	0.0338923530455286	0.135452137604102	0	0	33.4571428571429	113.237903618566	CCR7
279	positive regulation of dendritic cell cytokine production (GO:0002732)	1/8	0.0338923530455286	0.135452137604102	0	0	33.4571428571429	113.237903618566	KIT
280	positive regulation of fibroblast migration (GO:0010763)	1/8	0.0338923530455286	0.135452137604102	0	0	33.4571428571429	113.237903618566	THBS1
281	positive regulation of isomerase activity (GO:0010912)	1/8	0.0338923530455286	0.135452137604102	0	0	33.4571428571429	113.237903618566	HNRNPU
282	immunological synapse formation (GO:0001771)	1/8	0.0338923530455286	0.135452137604102	0	0	33.4571428571429	113.237903618566	CCR7
283	mast cell activation involved in immune response (GO:0002279)	1/8	0.0338923530455286	0.135452137604102	0	0	33.4571428571429	113.237903618566	KIT
284	mast cell degranulation (GO:0043303)	1/8	0.0338923530455286	0.135452137604102	0	0	33.4571428571429	113.237903618566	KIT
285	meiotic sister chromatid cohesion (GO:0051177)	1/8	0.0338923530455286	0.135452137604102	0	0	33.4571428571429	113.237903618566	BUB1B
286	vascular associated smooth muscle cell differentiation (GO:0035886)	1/8	0.0338923530455286	0.135452137604102	0	0	33.4571428571429	113.237903618566	HES1
287	negative regulation by symbiont of host apoptotic process (GO:0033668)	1/8	0.0338923530455286	0.135452137604102	0	0	33.4571428571429	113.237903618566	SFPQ
288	negative regulation by symbiont of host programmed cell death (GO:0052041)	1/8	0.0338923530455286	0.135452137604102	0	0	33.4571428571429	113.237903618566	SFPQ
289	protein localization to microtubule cytoskeleton (GO:0072698)	1/8	0.0338923530455286	0.135452137604102	0	0	33.4571428571429	113.237903618566	KIF20B
290	DNA-templated transcription, initiation (GO:0006352)	3/168	0.0358924507107431	0.138276145115464	0	0	4.32617743702081	14.3941799655764	NR4A1;TAF1A;NR1D2
291	gland development (GO:0048732)	2/71	0.0375045710905225	0.138276145115464	0	0	6.84782608695652	22.4834157428579	ARID5B;HES1
292	positive regulation of I-kappaB kinase/NF-kappaB signaling (GO:0043123)	3/171	0.0375200008900232	0.138276145115464	0	0	4.24827882960413	13.9465944094559	AKAP13;CCR7;MALT1
293	regulation of animal organ morphogenesis (GO:2000027)	1/9	0.0380482660075321	0.138276145115464	0	0	29.2735294117647	95.6922334772258	SAPCD2
294	ATF6-mediated unfolded protein response (GO:0036500)	1/9	0.0380482660075321	0.138276145115464	0	0	29.2735294117647	95.6922334772258	HSP90B1
295	negative regulation of fibrinolysis (GO:0051918)	1/9	0.0380482660075321	0.138276145115464	0	0	29.2735294117647	95.6922334772258	THBS1
296	negative regulation of glial cell differentiation (GO:0045686)	1/9	0.0380482660075321	0.138276145115464	0	0	29.2735294117647	95.6922334772258	HES1
297	bone cell development (GO:0098751)	1/9	0.0380482660075321	0.138276145115464	0	0	29.2735294117647	95.6922334772258	KIT
298	negative regulation of membrane potential (GO:0045837)	1/9	0.0380482660075321	0.138276145115464	0	0	29.2735294117647	95.6922334772258	PMAIP1
299	negative regulation of platelet aggregation (GO:0090331)	1/9	0.0380482660075321	0.138276145115464	0	0	29.2735294117647	95.6922334772258	ALOX12
300	regulation of glial cell proliferation (GO:0060251)	1/9	0.0380482660075321	0.138276145115464	0	0	29.2735294117647	95.6922334772258	HES1
301	cellular response to muramyl dipeptide (GO:0071225)	1/9	0.0380482660075321	0.138276145115464	0	0	29.2735294117647	95.6922334772258	VIM
302	detection of mechanical stimulus involved in sensory perception of sound (GO:0050910)	1/9	0.0380482660075321	0.138276145115464	0	0	29.2735294117647	95.6922334772258	KIT
303	regulation of nephron tubule epithelial cell differentiation (GO:0072182)	1/9	0.0380482660075321	0.138276145115464	0	0	29.2735294117647	95.6922334772258	LIF
304	regulation of nuclear cell cycle DNA replication (GO:0033262)	1/9	0.0380482660075321	0.138276145115464	0	0	29.2735294117647	95.6922334772258	DBF4
305	positive regulation of blood vessel endothelial cell proliferation involved in sprouting angiogenesis (GO:1903589)	1/9	0.0380482660075321	0.138276145115464	0	0	29.2735294117647	95.6922334772258	VEGFA
306	regulation of skeletal muscle cell differentiation (GO:2001014)	1/9	0.0380482660075321	0.138276145115464	0	0	29.2735294117647	95.6922334772258	NR1D2
307	glomerular filtration (GO:0003094)	1/9	0.0380482660075321	0.138276145115464	0	0	29.2735294117647	95.6922334772258	MCAM
308	glucosamine-containing compound catabolic process (GO:1901072)	1/9	0.0380482660075321	0.138276145115464	0	0	29.2735294117647	95.6922334772258	GNPDA1
309	hepoxilin biosynthetic process (GO:0051122)	1/9	0.0380482660075321	0.138276145115464	0	0	29.2735294117647	95.6922334772258	ALOX12
310	hepoxilin metabolic process (GO:0051121)	1/9	0.0380482660075321	0.138276145115464	0	0	29.2735294117647	95.6922334772258	ALOX12
311	response to magnesium ion (GO:0032026)	1/9	0.0380482660075321	0.138276145115464	0	0	29.2735294117647	95.6922334772258	THBS1
312	histone phosphorylation (GO:0016572)	1/9	0.0380482660075321	0.138276145115464	0	0	29.2735294117647	95.6922334772258	CCNA2
313	positive regulation of protein kinase C signaling (GO:0090037)	1/9	0.0380482660075321	0.138276145115464	0	0	29.2735294117647	95.6922334772258	VEGFA
314	mast cell mediated immunity (GO:0002448)	1/9	0.0380482660075321	0.138276145115464	0	0	29.2735294117647	95.6922334772258	KIT
315	positive regulation of synapse maturation (GO:0090129)	1/9	0.0380482660075321	0.138276145115464	0	0	29.2735294117647	95.6922334772258	CDC20
316	unsaturated fatty acid biosynthetic process (GO:0006636)	1/9	0.0380482660075321	0.138276145115464	0	0	29.2735294117647	95.6922334772258	ALOX12
317	protein K6-linked ubiquitination (GO:0085020)	1/9	0.0380482660075321	0.138276145115464	0	0	29.2735294117647	95.6922334772258	UBE2S
318	positive regulation of ERK1 and ERK2 cascade (GO:0070374)	3/172	0.0380708347590627	0.138276145115464	0	0	4.2229272118058	13.8018216457141	GPR183;CCR7;FGF2
319	regulation of transcription from RNA polymerase II promoter in response to hypoxia (GO:0061418)	2/75	0.0414247953532833	0.143732796894806	0	0	6.47129810828441	20.6038085087532	EGLN3;VEGFA
320	RNA processing (GO:0006396)	3/179	0.0420424025332573	0.143732796894806	0	0	4.05353231106243	12.8459543370186	SFPQ;HNRNPU;RP9
321	negative regulation of cell-cell adhesion mediated by cadherin (GO:2000048)	1/10	0.0421865092184754	0.143732796894806	0	0	26.0196078431373	82.3690963539015	VEGFA
322	negative regulation of circadian rhythm (GO:0042754)	1/10	0.0421865092184754	0.143732796894806	0	0	26.0196078431373	82.3690963539015	SFPQ
323	regulation of axon guidance (GO:1902667)	1/10	0.0421865092184754	0.143732796894806	0	0	26.0196078431373	82.3690963539015	VEGFA
324	negative regulation of hormone secretion (GO:0046888)	1/10	0.0421865092184754	0.143732796894806	0	0	26.0196078431373	82.3690963539015	LIF
325	negative regulation of protein autophosphorylation (GO:0031953)	1/10	0.0421865092184754	0.143732796894806	0	0	26.0196078431373	82.3690963539015	ERRFI1
326	negative regulation of transcription by competitive promoter binding (GO:0010944)	1/10	0.0421865092184754	0.143732796894806	0	0	26.0196078431373	82.3690963539015	HHEX
327	negative regulation of transmembrane transport (GO:0034763)	1/10	0.0421865092184754	0.143732796894806	0	0	26.0196078431373	82.3690963539015	THBS1
328	nucleic acid transport (GO:0050657)	1/10	0.0421865092184754	0.143732796894806	0	0	26.0196078431373	82.3690963539015	CKAP5
329	regulation of microtubule nucleation (GO:0010968)	1/10	0.0421865092184754	0.143732796894806	0	0	26.0196078431373	82.3690963539015	CKAP5
330	dosage compensation (GO:0007549)	1/10	0.0421865092184754	0.143732796894806	0	0	26.0196078431373	82.3690963539015	HNRNPU
331	regulation of T-helper 17 cell differentiation (GO:2000319)	1/10	0.0421865092184754	0.143732796894806	0	0	26.0196078431373	82.3690963539015	MALT1
332	positive regulation of coagulation (GO:0050820)	1/10	0.0421865092184754	0.143732796894806	0	0	26.0196078431373	82.3690963539015	THBS1
333	genetic imprinting (GO:0071514)	1/10	0.0421865092184754	0.143732796894806	0	0	26.0196078431373	82.3690963539015	DIRAS3
334	renal filtration (GO:0097205)	1/10	0.0421865092184754	0.143732796894806	0	0	26.0196078431373	82.3690963539015	MCAM
335	positive regulation of hemostasis (GO:1900048)	1/10	0.0421865092184754	0.143732796894806	0	0	26.0196078431373	82.3690963539015	THBS1
336	lactation (GO:0007595)	1/10	0.0421865092184754	0.143732796894806	0	0	26.0196078431373	82.3690963539015	VEGFA
337	lung epithelium development (GO:0060428)	1/10	0.0421865092184754	0.143732796894806	0	0	26.0196078431373	82.3690963539015	ERRFI1
338	positive regulation of rRNA processing (GO:2000234)	1/10	0.0421865092184754	0.143732796894806	0	0	26.0196078431373	82.3690963539015	RIOK2
339	N-acetylneuraminate metabolic process (GO:0006054)	1/10	0.0421865092184754	0.143732796894806	0	0	26.0196078431373	82.3690963539015	GNPDA1
340	RNA transport (GO:0050658)	2/76	0.0424280572502087	0.144130606247033	0	0	6.38352638352638	20.1715948824081	SRSF3;CKAP5
341	positive regulation of cellular biosynthetic process (GO:0031328)	3/180	0.0426262131464749	0.144379109044512	0	0	4.03042679191342	12.7171487584618	VIM;FGF2;THBS1
342	positive regulation of phosphatidylinositol 3-kinase signaling (GO:0014068)	2/77	0.0434404098426665	0.146706647275672	0	0	6.29809523809524	19.753126534025	KIT;FGF2
343	negative regulation of blood vessel morphogenesis (GO:2000181)	2/78	0.0444617584356546	0.147242146503134	0	0	6.21491228070175	19.3478038917584	HHEX;THBS1
344	negative regulation of homotypic cell-cell adhesion (GO:0034111)	1/11	0.0463071568006132	0.147242146503134	0	0	23.4164705882353	71.9461400772376	ALOX12
345	camera-type eye morphogenesis (GO:0048593)	1/11	0.0463071568006132	0.147242146503134	0	0	23.4164705882353	71.9461400772376	VEGFA
346	regulation of dendritic cell apoptotic process (GO:2000668)	1/11	0.0463071568006132	0.147242146503134	0	0	23.4164705882353	71.9461400772376	CCR7
347	regulation of gene expression by genetic imprinting (GO:0006349)	1/11	0.0463071568006132	0.147242146503134	0	0	23.4164705882353	71.9461400772376	DIRAS3
348	negative regulation of sprouting angiogenesis (GO:1903671)	1/11	0.0463071568006132	0.147242146503134	0	0	23.4164705882353	71.9461400772376	THBS1
349	peptidyl-proline hydroxylation (GO:0019511)	1/11	0.0463071568006132	0.147242146503134	0	0	23.4164705882353	71.9461400772376	EGLN3
350	regulation of synapse maturation (GO:0090128)	1/11	0.0463071568006132	0.147242146503134	0	0	23.4164705882353	71.9461400772376	CDC20
351	positive regulation of DNA-dependent DNA replication (GO:2000105)	1/11	0.0463071568006132	0.147242146503134	0	0	23.4164705882353	71.9461400772376	DBF4
352	positive regulation of epidermal growth factor-activated receptor activity (GO:0045741)	1/11	0.0463071568006132	0.147242146503134	0	0	23.4164705882353	71.9461400772376	HBEGF
353	response to prostaglandin E (GO:0034695)	1/11	0.0463071568006132	0.147242146503134	0	0	23.4164705882353	71.9461400772376	CCR7
354	induction of positive chemotaxis (GO:0050930)	1/11	0.0463071568006132	0.147242146503134	0	0	23.4164705882353	71.9461400772376	VEGFA
355	positive regulation of macrophage differentiation (GO:0045651)	1/11	0.0463071568006132	0.147242146503134	0	0	23.4164705882353	71.9461400772376	LIF
356	inositol phosphate biosynthetic process (GO:0032958)	1/11	0.0463071568006132	0.147242146503134	0	0	23.4164705882353	71.9461400772376	FGF2
357	positive regulation of neuroblast proliferation (GO:0002052)	1/11	0.0463071568006132	0.147242146503134	0	0	23.4164705882353	71.9461400772376	VEGFA
358	T cell chemotaxis (GO:0010818)	1/11	0.0463071568006132	0.147242146503134	0	0	23.4164705882353	71.9461400772376	GPR183
359	T cell homeostasis (GO:0043029)	1/11	0.0463071568006132	0.147242146503134	0	0	23.4164705882353	71.9461400772376	PMAIP1
360	positive regulation of transforming growth factor beta production (GO:0071636)	1/11	0.0463071568006132	0.147242146503134	0	0	23.4164705882353	71.9461400772376	THBS1
361	UDP-N-acetylglucosamine biosynthetic process (GO:0006048)	1/11	0.0463071568006132	0.147242146503134	0	0	23.4164705882353	71.9461400772376	GNPDA1
362	monocyte differentiation (GO:0030224)	1/11	0.0463071568006132	0.147242146503134	0	0	23.4164705882353	71.9461400772376	VEGFA
363	proteasome assembly (GO:0043248)	1/11	0.0463071568006132	0.147242146503134	0	0	23.4164705882353	71.9461400772376	POMP
364	negative regulation of cellular component organization (GO:0051129)	2/80	0.0465310679425488	0.147242146503134	0	0	6.05494505494505	18.5743617471565	CRYAB;VEGFA
365	skin development (GO:0043588)	2/80	0.0465310679425488	0.147242146503134	0	0	6.05494505494505	18.5743617471565	ERRFI1;ALOX12
366	positive regulation of cellular amide metabolic process (GO:0034250)	2/81	0.0475788425837127	0.148530296884095	0	0	5.97799879445449	18.2052008530231	VIM;THBS1
367	regulation of gene expression, epigenetic (GO:0040029)	2/82	0.0486352406720678	0.148530296884095	0	0	5.90297619047619	17.8470989102098	DIRAS3;TAF1A
368	proteasome-mediated ubiquitin-dependent protein catabolic process (GO:0043161)	4/321	0.0496996474723898	0.148530296884095	0	0	3.01561898899746	9.05215673345977	CDC20;UBE2S;BUB1B;HSP90B1
369	adipose tissue development (GO:0060612)	1/12	0.0504102825788442	0.148530296884095	0	0	21.2866310160428	63.59508959961	ARID5B
370	amino sugar biosynthetic process (GO:0046349)	1/12	0.0504102825788442	0.148530296884095	0	0	21.2866310160428	63.59508959961	GNPDA1
371	regulation of astrocyte differentiation (GO:0048710)	1/12	0.0504102825788442	0.148530296884095	0	0	21.2866310160428	63.59508959961	HES1
372	negative regulation of leukocyte apoptotic process (GO:2000107)	1/12	0.0504102825788442	0.148530296884095	0	0	21.2866310160428	63.59508959961	CCR7
373	carboxylic acid catabolic process (GO:0046395)	1/12	0.0504102825788442	0.148530296884095	0	0	21.2866310160428	63.59508959961	GNPDA1
374	cardiocyte differentiation (GO:0035051)	1/12	0.0504102825788442	0.148530296884095	0	0	21.2866310160428	63.59508959961	AKAP13
375	cell cycle checkpoint signaling (GO:0000075)	1/12	0.0504102825788442	0.148530296884095	0	0	21.2866310160428	63.59508959961	BUB1B
376	negative regulation of transcription elongation from RNA polymerase II promoter (GO:0034244)	1/12	0.0504102825788442	0.148530296884095	0	0	21.2866310160428	63.59508959961	HNRNPU
377	negative regulation of vascular permeability (GO:0043116)	1/12	0.0504102825788442	0.148530296884095	0	0	21.2866310160428	63.59508959961	VEGFA
378	digestive system development (GO:0055123)	1/12	0.0504102825788442	0.148530296884095	0	0	21.2866310160428	63.59508959961	KIT
379	dosage compensation by inactivation of X chromosome (GO:0009048)	1/12	0.0504102825788442	0.148530296884095	0	0	21.2866310160428	63.59508959961	HNRNPU
380	regulation of plasminogen activation (GO:0010755)	1/12	0.0504102825788442	0.148530296884095	0	0	21.2866310160428	63.59508959961	THBS1
381	energy coupled proton transport, down electrochemical gradient (GO:0015985)	1/12	0.0504102825788442	0.148530296884095	0	0	21.2866310160428	63.59508959961	ATP5MC3
382	epithelial cell-cell adhesion (GO:0090136)	1/12	0.0504102825788442	0.148530296884095	0	0	21.2866310160428	63.59508959961	KIT
383	regulation of pseudopodium assembly (GO:0031272)	1/12	0.0504102825788442	0.148530296884095	0	0	21.2866310160428	63.59508959961	CCR7
384	positive regulation of branching involved in ureteric bud morphogenesis (GO:0090190)	1/12	0.0504102825788442	0.148530296884095	0	0	21.2866310160428	63.59508959961	VEGFA
385	exit from mitosis (GO:0010458)	1/12	0.0504102825788442	0.148530296884095	0	0	21.2866310160428	63.59508959961	UBE2S
386	eye photoreceptor cell differentiation (GO:0001754)	1/12	0.0504102825788442	0.148530296884095	0	0	21.2866310160428	63.59508959961	VEGFA
387	positive regulation of pseudopodium assembly (GO:0031274)	1/12	0.0504102825788442	0.148530296884095	0	0	21.2866310160428	63.59508959961	CCR7
388	megakaryocyte differentiation (GO:0030219)	1/12	0.0504102825788442	0.148530296884095	0	0	21.2866310160428	63.59508959961	KIT
389	melanocyte differentiation (GO:0030318)	1/12	0.0504102825788442	0.148530296884095	0	0	21.2866310160428	63.59508959961	KIT
390	positive regulation of T-helper 17 type immune response (GO:2000318)	1/12	0.0504102825788442	0.148530296884095	0	0	21.2866310160428	63.59508959961	MALT1
391	positive regulation of vascular permeability (GO:0043117)	1/12	0.0504102825788442	0.148530296884095	0	0	21.2866310160428	63.59508959961	VEGFA
392	negative regulation of amyloid fibril formation (GO:1905907)	1/12	0.0504102825788442	0.148530296884095	0	0	21.2866310160428	63.59508959961	CRYAB
393	nuclear export (GO:0051168)	2/84	0.0507735414272203	0.148841219158476	0	0	5.75842044134727	17.1622805283596	SRSF3;MALT1
394	lymphocyte differentiation (GO:0030098)	2/84	0.0507735414272203	0.148841219158476	0	0	5.75842044134727	17.1622805283596	HHEX;KIT
395	regulation of programmed cell death (GO:0043067)	3/194	0.0512247717107006	0.149783826141416	0	0	3.73235349776068	11.0908080086751	AMIGO2;PMAIP1;MALT1
396	negative regulation of intracellular signal transduction (GO:1902532)	3/198	0.0538251583861639	0.150580942458581	0	0	3.65505097312326	10.6801111855581	DUSP3;ITPR1;THBS1
397	negative regulation of angiogenesis (GO:0016525)	2/87	0.0540433984246684	0.150580942458581	0	0	5.55434173669468	16.2073907858867	HHEX;THBS1
398	regulation of transcription from RNA polymerase II promoter in response to stress (GO:0043618)	2/87	0.0540433984246684	0.150580942458581	0	0	5.55434173669468	16.2073907858867	EGLN3;VEGFA
399	regulation of actomyosin structure organization (GO:0110020)	1/13	0.0544959601278674	0.150580942458581	0	0	19.5117647058824	56.7719906959693	AKAP13
400	negative regulation of epidermal growth factor-activated receptor activity (GO:0007175)	1/13	0.0544959601278674	0.150580942458581	0	0	19.5117647058824	56.7719906959693	ERRFI1
401	negative regulation of locomotion (GO:0040013)	1/13	0.0544959601278674	0.150580942458581	0	0	19.5117647058824	56.7719906959693	DUSP3
402	cardiac cell development (GO:0055006)	1/13	0.0544959601278674	0.150580942458581	0	0	19.5117647058824	56.7719906959693	VEGFA
403	regulation of fibrinolysis (GO:0051917)	1/13	0.0544959601278674	0.150580942458581	0	0	19.5117647058824	56.7719906959693	THBS1
404	negative regulation of vascular endothelial growth factor receptor signaling pathway (GO:0030948)	1/13	0.0544959601278674	0.150580942458581	0	0	19.5117647058824	56.7719906959693	HHEX
405	cytoplasmic sequestering of protein (GO:0051220)	1/13	0.0544959601278674	0.150580942458581	0	0	19.5117647058824	56.7719906959693	NFKBIE
406	DNA catabolic process (GO:0006308)	1/13	0.0544959601278674	0.150580942458581	0	0	19.5117647058824	56.7719906959693	ISG20
407	embryonic hemopoiesis (GO:0035162)	1/13	0.0544959601278674	0.150580942458581	0	0	19.5117647058824	56.7719906959693	KIT
408	regulation of receptor signaling pathway via STAT (GO:1904892)	1/13	0.0544959601278674	0.150580942458581	0	0	19.5117647058824	56.7719906959693	HES1
409	positive regulation of cellular carbohydrate metabolic process (GO:0010676)	1/13	0.0544959601278674	0.150580942458581	0	0	19.5117647058824	56.7719906959693	PMAIP1
410	positive regulation of histone deacetylation (GO:0031065)	1/13	0.0544959601278674	0.150580942458581	0	0	19.5117647058824	56.7719906959693	VEGFA
411	response to muramyl dipeptide (GO:0032495)	1/13	0.0544959601278674	0.150580942458581	0	0	19.5117647058824	56.7719906959693	VIM
412	response to nitric oxide (GO:0071731)	1/13	0.0544959601278674	0.150580942458581	0	0	19.5117647058824	56.7719906959693	CCR7
413	positive regulation of neuron migration (GO:2001224)	1/13	0.0544959601278674	0.150580942458581	0	0	19.5117647058824	56.7719906959693	KIF20B
414	lipid oxidation (GO:0034440)	1/13	0.0544959601278674	0.150580942458581	0	0	19.5117647058824	56.7719906959693	ALOX12
415	mature B cell differentiation involved in immune response (GO:0002313)	1/13	0.0544959601278674	0.150580942458581	0	0	19.5117647058824	56.7719906959693	GPR183
416	mitochondrial outer membrane permeabilization (GO:0097345)	1/13	0.0544959601278674	0.150580942458581	0	0	19.5117647058824	56.7719906959693	PMAIP1
417	UDP-N-acetylglucosamine metabolic process (GO:0006047)	1/13	0.0544959601278674	0.150580942458581	0	0	19.5117647058824	56.7719906959693	GNPDA1
418	positive regulation of vascular endothelial cell proliferation (GO:1905564)	1/13	0.0544959601278674	0.150580942458581	0	0	19.5117647058824	56.7719906959693	FGF2
419	regulation of transcription, DNA-templated (GO:0006355)	15/2244	0.0546915702237939	0.150760772335279	0	0	1.67620798817129	4.87113700071607	EGR3;CREM;ARID5B;NR1D2;ZNF57;FGF2;VEGFA;NR4A1;HHEX;SFPQ;KIT;SP6;HES1;CRYAB;ZNF442
420	modification-dependent protein catabolic process (GO:0019941)	3/201	0.0558166047494676	0.153382592795009	0	0	3.59912376779847	10.3859334306065	CDC20;UBE2S;BUB1B
421	negative regulation of protein kinase activity (GO:0006469)	2/90	0.0573860060429652	0.153382592795009	0	0	5.36417748917749	15.3305768168764	DUSP3;CAMK2N1
422	regulation of mRNA splicing, via spliceosome (GO:0048024)	2/90	0.0573860060429652	0.153382592795009	0	0	5.36417748917749	15.3305768168764	HNRNPU;SRSF3
423	regulation of stem cell differentiation (GO:2000736)	2/91	0.0585159662229932	0.153382592795009	0	0	5.30363830925629	15.0541420454053	HNRNPU;HES1
424	negative regulation of cell migration involved in sprouting angiogenesis (GO:0090051)	1/14	0.0585642627035489	0.153382592795009	0	0	18.0099547511312	51.1055990649945	THBS1
425	negative regulation of DNA-templated transcription, elongation (GO:0032785)	1/14	0.0585642627035489	0.153382592795009	0	0	18.0099547511312	51.1055990649945	HNRNPU
426	branching involved in blood vessel morphogenesis (GO:0001569)	1/14	0.0585642627035489	0.153382592795009	0	0	18.0099547511312	51.1055990649945	VEGFA
427	regulation of chromatin organization (GO:1902275)	1/14	0.0585642627035489	0.153382592795009	0	0	18.0099547511312	51.1055990649945	HNRNPU
428	cytoplasmic sequestering of transcription factor (GO:0042994)	1/14	0.0585642627035489	0.153382592795009	0	0	18.0099547511312	51.1055990649945	NFKBIE
429	regulation of protein kinase C signaling (GO:0090036)	1/14	0.0585642627035489	0.153382592795009	0	0	18.0099547511312	51.1055990649945	VEGFA
430	positive regulation of brown fat cell differentiation (GO:0090336)	1/14	0.0585642627035489	0.153382592795009	0	0	18.0099547511312	51.1055990649945	HNRNPU
431	positive regulation of cardiac muscle cell proliferation (GO:0060045)	1/14	0.0585642627035489	0.153382592795009	0	0	18.0099547511312	51.1055990649945	FGF2
432	regulation of trophoblast cell migration (GO:1901163)	1/14	0.0585642627035489	0.153382592795009	0	0	18.0099547511312	51.1055990649945	VEGFA
433	positive regulation of glucose metabolic process (GO:0010907)	1/14	0.0585642627035489	0.153382592795009	0	0	18.0099547511312	51.1055990649945	PMAIP1
434	positive regulation of glycoprotein biosynthetic process (GO:0010560)	1/14	0.0585642627035489	0.153382592795009	0	0	18.0099547511312	51.1055990649945	CCR7
435	immune response-regulating cell surface receptor signaling pathway (GO:0002768)	1/14	0.0585642627035489	0.153382592795009	0	0	18.0099547511312	51.1055990649945	KIT
436	positive regulation of macrophage chemotaxis (GO:0010759)	1/14	0.0585642627035489	0.153382592795009	0	0	18.0099547511312	51.1055990649945	THBS1
437	low-density lipoprotein particle remodeling (GO:0034374)	1/14	0.0585642627035489	0.153382592795009	0	0	18.0099547511312	51.1055990649945	MPO
438	T-helper cell differentiation (GO:0042093)	1/14	0.0585642627035489	0.153382592795009	0	0	18.0099547511312	51.1055990649945	GPR183
439	thymus development (GO:0048538)	1/14	0.0585642627035489	0.153382592795009	0	0	18.0099547511312	51.1055990649945	HES1
440	positive regulation of T-helper cell differentiation (GO:0045624)	1/14	0.0585642627035489	0.153382592795009	0	0	18.0099547511312	51.1055990649945	MALT1
441	vascular endothelial growth factor signaling pathway (GO:0038084)	1/14	0.0585642627035489	0.153382592795009	0	0	18.0099547511312	51.1055990649945	VEGFA
442	T cell activation (GO:0042110)	2/92	0.0596536610436401	0.155882304310869	0	0	5.24444444444444	14.7851365028761	KIT;CCR7
443	positive regulation of peptidyl-serine phosphorylation (GO:0033138)	2/93	0.0607990049006526	0.156200062807454	0	0	5.1865515436944	14.5232875325792	LIF;VEGFA
444	negative regulation of cell death (GO:0060548)	2/94	0.0619519127275479	0.156200062807454	0	0	5.12991718426501	14.2683352202644	AMIGO2;FGF2
445	negative regulation of MAPK cascade (GO:0043409)	2/94	0.0619519127275479	0.156200062807454	0	0	5.12991718426501	14.2683352202644	DUSP3;CAMK2N1
446	regulation of kinase activity (GO:0043549)	2/94	0.0619519127275479	0.156200062807454	0	0	5.12991718426501	14.2683352202644	KIT;HNRNPU
447	regulation of amyloid fibril formation (GO:1905906)	1/15	0.0626152632725983	0.156200062807454	0	0	16.7226890756303	46.3343273497171	CRYAB
448	regulation of branching involved in ureteric bud morphogenesis (GO:0090189)	1/15	0.0626152632725983	0.156200062807454	0	0	16.7226890756303	46.3343273497171	VEGFA
449	negative regulation of protein processing (GO:0010955)	1/15	0.0626152632725983	0.156200062807454	0	0	16.7226890756303	46.3343273497171	THBS1
450	cellular response to ATP (GO:0071318)	1/15	0.0626152632725983	0.156200062807454	0	0	16.7226890756303	46.3343273497171	HSP90B1
451	regulation of macrophage differentiation (GO:0045649)	1/15	0.0626152632725983	0.156200062807454	0	0	16.7226890756303	46.3343273497171	LIF
452	detection of mechanical stimulus involved in sensory perception (GO:0050974)	1/15	0.0626152632725983	0.156200062807454	0	0	16.7226890756303	46.3343273497171	KIT
453	photoreceptor cell development (GO:0042461)	1/15	0.0626152632725983	0.156200062807454	0	0	16.7226890756303	46.3343273497171	VEGFA
454	placenta development (GO:0001890)	1/15	0.0626152632725983	0.156200062807454	0	0	16.7226890756303	46.3343273497171	PHLDA2
455	endoplasmic reticulum to cytosol transport (GO:1903513)	1/15	0.0626152632725983	0.156200062807454	0	0	16.7226890756303	46.3343273497171	HSP90B1
456	engulfment of apoptotic cell (GO:0043652)	1/15	0.0626152632725983	0.156200062807454	0	0	16.7226890756303	46.3343273497171	THBS1
457	eye photoreceptor cell development (GO:0042462)	1/15	0.0626152632725983	0.156200062807454	0	0	16.7226890756303	46.3343273497171	VEGFA
458	positive regulation of DNA damage response, signal transduction by p53 class mediator (GO:0043517)	1/15	0.0626152632725983	0.156200062807454	0	0	16.7226890756303	46.3343273497171	PMAIP1
459	histone H3 deacetylation (GO:0070932)	1/15	0.0626152632725983	0.156200062807454	0	0	16.7226890756303	46.3343273497171	SFPQ
460	lipoxygenase pathway (GO:0019372)	1/15	0.0626152632725983	0.156200062807454	0	0	16.7226890756303	46.3343273497171	ALOX12
461	superoxide anion generation (GO:0042554)	1/15	0.0626152632725983	0.156200062807454	0	0	16.7226890756303	46.3343273497171	ALOX12
462	macrophage differentiation (GO:0030225)	1/15	0.0626152632725983	0.156200062807454	0	0	16.7226890756303	46.3343273497171	VEGFA
463	protein hydroxylation (GO:0018126)	1/15	0.0626152632725983	0.156200062807454	0	0	16.7226890756303	46.3343273497171	EGLN3
464	extracellular structure organization (GO:0043062)	3/216	0.0662918606479058	0.158720896639001	0	0	3.34311895469201	9.07218230749602	COL15A1;FGF2;THBS1
465	regulation of peptidyl-serine phosphorylation (GO:0033135)	2/98	0.0666375028628048	0.158720896639001	0	0	4.91517857142857	13.3127009688103	LIF;VEGFA
466	RNA splicing (GO:0008380)	2/98	0.0666375028628048	0.158720896639001	0	0	4.91517857142857	13.3127009688103	SFPQ;RP9
467	activation of NF-kappaB-inducing kinase activity (GO:0007250)	1/16	0.0666490345194075	0.158720896639001	0	0	15.6070588235294	42.2688271210244	MALT1
468	negative regulation of cell-substrate junction organization (GO:0150118)	1/16	0.0666490345194075	0.158720896639001	0	0	15.6070588235294	42.2688271210244	THBS1
469	negative regulation of focal adhesion assembly (GO:0051895)	1/16	0.0666490345194075	0.158720896639001	0	0	15.6070588235294	42.2688271210244	THBS1
470	B cell activation involved in immune response (GO:0002312)	1/16	0.0666490345194075	0.158720896639001	0	0	15.6070588235294	42.2688271210244	GPR183
471	body fluid secretion (GO:0007589)	1/16	0.0666490345194075	0.158720896639001	0	0	15.6070588235294	42.2688271210244	VEGFA
472	negative regulation of platelet activation (GO:0010544)	1/16	0.0666490345194075	0.158720896639001	0	0	15.6070588235294	42.2688271210244	ALOX12
473	regulation of establishment of cell polarity (GO:2000114)	1/16	0.0666490345194075	0.158720896639001	0	0	15.6070588235294	42.2688271210244	KIF20B
474	cellular response to corticosteroid stimulus (GO:0071384)	1/16	0.0666490345194075	0.158720896639001	0	0	15.6070588235294	42.2688271210244	HNRNPU
475	regulation of hormone secretion (GO:0046883)	1/16	0.0666490345194075	0.158720896639001	0	0	15.6070588235294	42.2688271210244	LIF
476	regulation of interleukin-1 production (GO:0032652)	1/16	0.0666490345194075	0.158720896639001	0	0	15.6070588235294	42.2688271210244	CCR7
477	neural tube development (GO:0021915)	1/16	0.0666490345194075	0.158720896639001	0	0	15.6070588235294	42.2688271210244	ARL13B
478	regulation of mitotic sister chromatid separation (GO:0010965)	1/16	0.0666490345194075	0.158720896639001	0	0	15.6070588235294	42.2688271210244	RIOK2
479	polyol biosynthetic process (GO:0046173)	1/16	0.0666490345194075	0.158720896639001	0	0	15.6070588235294	42.2688271210244	FGF2
480	regulation of rRNA processing (GO:2000232)	1/16	0.0666490345194075	0.158720896639001	0	0	15.6070588235294	42.2688271210244	RIOK2
481	positive regulation of collagen biosynthetic process (GO:0032967)	1/16	0.0666490345194075	0.158720896639001	0	0	15.6070588235294	42.2688271210244	VIM
482	positive regulation of endothelial cell apoptotic process (GO:2000353)	1/16	0.0666490345194075	0.158720896639001	0	0	15.6070588235294	42.2688271210244	THBS1
483	positive regulation of myeloid leukocyte cytokine production involved in immune response (GO:0061081)	1/16	0.0666490345194075	0.158720896639001	0	0	15.6070588235294	42.2688271210244	KIT
484	positive regulation of small molecule metabolic process (GO:0062013)	1/16	0.0666490345194075	0.158720896639001	0	0	15.6070588235294	42.2688271210244	PMAIP1
485	N-acetylglucosamine metabolic process (GO:0006044)	1/16	0.0666490345194075	0.158720896639001	0	0	15.6070588235294	42.2688271210244	GNPDA1
486	external encapsulating structure organization (GO:0045229)	3/217	0.0670203064697791	0.159276654264599	0	0	3.3273280036032	8.99296778351947	COL15A1;FGF2;THBS1
487	positive regulation of transcription, DNA-templated (GO:0045893)	9/1183	0.0674069228184027	0.159365065477439	0	0	1.86574924223987	5.0319398000027	NR4A1;HHEX;SFPQ;LIF;HNRNPU;HES1;NR1D2;FGF2;VEGFA
488	positive regulation of stress-activated MAPK cascade (GO:0032874)	2/99	0.0678269748276059	0.159365065477439	0	0	4.86426116838488	13.0887311110044	CCR7;VEGFA
489	mRNA-containing ribonucleoprotein complex export from nucleus (GO:0071427)	2/99	0.0678269748276059	0.159365065477439	0	0	4.86426116838488	13.0887311110044	HHEX;SRSF3
490	positive regulation of translation (GO:0045727)	2/100	0.0690235124413976	0.159365065477439	0	0	4.81438289601555	12.8703286595916	VIM;THBS1
491	positive regulation of cell cycle process (GO:0090068)	2/101	0.0702270345888291	0.159365065477439	0	0	4.76551226551227	12.6573051038631	DBF4;KIF20B
492	adenylate cyclase-activating adrenergic receptor signaling pathway (GO:0071880)	1/17	0.0706656488135395	0.159365065477439	0	0	14.6308823529412	38.7688490972201	AKAP13
493	regulation of establishment of endothelial barrier (GO:1903140)	1/17	0.0706656488135395	0.159365065477439	0	0	14.6308823529412	38.7688490972201	VEGFA
494	cellular response to gamma radiation (GO:0071480)	1/17	0.0706656488135395	0.159365065477439	0	0	14.6308823529412	38.7688490972201	CRYAB
495	regulation of leukocyte migration (GO:0002685)	1/17	0.0706656488135395	0.159365065477439	0	0	14.6308823529412	38.7688490972201	VEGFA
496	regulation of neuroblast proliferation (GO:1902692)	1/17	0.0706656488135395	0.159365065477439	0	0	14.6308823529412	38.7688490972201	VEGFA
497	pharyngeal system development (GO:0060037)	1/17	0.0706656488135395	0.159365065477439	0	0	14.6308823529412	38.7688490972201	HES1
498	epithelial cell morphogenesis (GO:0003382)	1/17	0.0706656488135395	0.159365065477439	0	0	14.6308823529412	38.7688490972201	COL15A1
499	positive regulation of blood coagulation (GO:0030194)	1/17	0.0706656488135395	0.159365065477439	0	0	14.6308823529412	38.7688490972201	THBS1
500	positive regulation of cardiac muscle tissue growth (GO:0055023)	1/17	0.0706656488135395	0.159365065477439	0	0	14.6308823529412	38.7688490972201	FGF2
501	regulation of stem cell proliferation (GO:0072091)	1/17	0.0706656488135395	0.159365065477439	0	0	14.6308823529412	38.7688490972201	HNRNPU
502	positive regulation of collagen metabolic process (GO:0010714)	1/17	0.0706656488135395	0.159365065477439	0	0	14.6308823529412	38.7688490972201	VIM
503	retrograde protein transport, ER to cytosol (GO:0030970)	1/17	0.0706656488135395	0.159365065477439	0	0	14.6308823529412	38.7688490972201	HSP90B1
504	positive regulation of macrophage activation (GO:0043032)	1/17	0.0706656488135395	0.159365065477439	0	0	14.6308823529412	38.7688490972201	THBS1
505	ruffle organization (GO:0031529)	1/17	0.0706656488135395	0.159365065477439	0	0	14.6308823529412	38.7688490972201	CCR7
506	positive regulation of positive chemotaxis (GO:0050927)	1/17	0.0706656488135395	0.159365065477439	0	0	14.6308823529412	38.7688490972201	VEGFA
507	positive regulation of stem cell proliferation (GO:2000648)	1/17	0.0706656488135395	0.159365065477439	0	0	14.6308823529412	38.7688490972201	HNRNPU
508	mitochondrial ATP synthesis coupled proton transport (GO:0042776)	1/17	0.0706656488135395	0.159365065477439	0	0	14.6308823529412	38.7688490972201	ATP5MC3
509	vasculature development (GO:0001944)	1/17	0.0706656488135395	0.159365065477439	0	0	14.6308823529412	38.7688490972201	ERRFI1
510	regulation of cell death (GO:0010941)	2/102	0.0714374607347741	0.159365065477439	0	0	4.71761904761905	12.4494800534378	FGF2;CRYAB
511	positive regulation of cellular protein metabolic process (GO:0032270)	2/102	0.0714374607347741	0.159365065477439	0	0	4.71761904761905	12.4494800534378	VIM;THBS1
512	intrinsic apoptotic signaling pathway (GO:0097193)	2/102	0.0714374607347741	0.159365065477439	0	0	4.71761904761905	12.4494800534378	ITPR1;PMAIP1
513	regulation of I-kappaB kinase/NF-kappaB signaling (GO:0043122)	3/224	0.0722220666925427	0.159365065477439	0	0	3.22079267295426	8.46427421524938	AKAP13;CCR7;MALT1
514	mRNA transport (GO:0051028)	2/104	0.0738787055922056	0.159365065477439	0	0	4.62464985994398	12.0487419988687	HHEX;SRSF3
515	protein O-linked mannosylation (GO:0035269)	1/18	0.0746651782709374	0.159365065477439	0	0	13.7695501730104	35.7284225799094	SDF2L1
516	alternative mRNA splicing, via spliceosome (GO:0000380)	1/18	0.0746651782709374	0.159365065477439	0	0	13.7695501730104	35.7284225799094	SFPQ
517	regulation of adaptive immune response (GO:0002819)	1/18	0.0746651782709374	0.159365065477439	0	0	13.7695501730104	35.7284225799094	SAMSN1
518	regulation of brown fat cell differentiation (GO:0090335)	1/18	0.0746651782709374	0.159365065477439	0	0	13.7695501730104	35.7284225799094	HNRNPU
519	negative regulation of leukocyte cell-cell adhesion (GO:1903038)	1/18	0.0746651782709374	0.159365065477439	0	0	13.7695501730104	35.7284225799094	DUSP3
520	regulation of establishment or maintenance of cell polarity (GO:0032878)	1/18	0.0746651782709374	0.159365065477439	0	0	13.7695501730104	35.7284225799094	KIF20B
521	cellular response to glucocorticoid stimulus (GO:0071385)	1/18	0.0746651782709374	0.159365065477439	0	0	13.7695501730104	35.7284225799094	HNRNPU
522	DNA conformation change (GO:0071103)	1/18	0.0746651782709374	0.159365065477439	0	0	13.7695501730104	35.7284225799094	HHEX
523	regulation of oxidative stress-induced intrinsic apoptotic signaling pathway (GO:1902175)	1/18	0.0746651782709374	0.159365065477439	0	0	13.7695501730104	35.7284225799094	SFPQ
524	regulation of platelet aggregation (GO:0090330)	1/18	0.0746651782709374	0.159365065477439	0	0	13.7695501730104	35.7284225799094	ALOX12
525	embryonic heart tube development (GO:0035050)	1/18	0.0746651782709374	0.159365065477439	0	0	13.7695501730104	35.7284225799094	HES1
526	positive chemotaxis (GO:0050918)	1/18	0.0746651782709374	0.159365065477439	0	0	13.7695501730104	35.7284225799094	VEGFA
527	positive regulation of cell adhesion mediated by integrin (GO:0033630)	1/18	0.0746651782709374	0.159365065477439	0	0	13.7695501730104	35.7284225799094	LIF
528	positive regulation of CREB transcription factor activity (GO:0032793)	1/18	0.0746651782709374	0.159365065477439	0	0	13.7695501730104	35.7284225799094	VEGFA
529	regulation of vascular endothelial cell proliferation (GO:1905562)	1/18	0.0746651782709374	0.159365065477439	0	0	13.7695501730104	35.7284225799094	FGF2
530	positive regulation of glial cell differentiation (GO:0045687)	1/18	0.0746651782709374	0.159365065477439	0	0	13.7695501730104	35.7284225799094	HES1
531	hyaluronan catabolic process (GO:0030214)	1/18	0.0746651782709374	0.159365065477439	0	0	13.7695501730104	35.7284225799094	FGF2
532	intermediate filament organization (GO:0045109)	1/18	0.0746651782709374	0.159365065477439	0	0	13.7695501730104	35.7284225799094	VIM
533	positive regulation of peptidyl-serine phosphorylation of STAT protein (GO:0033141)	1/18	0.0746651782709374	0.159365065477439	0	0	13.7695501730104	35.7284225799094	LIF
534	T cell migration (GO:0072678)	1/18	0.0746651782709374	0.159365065477439	0	0	13.7695501730104	35.7284225799094	GPR183
535	positive regulation of response to endoplasmic reticulum stress (GO:1905898)	1/18	0.0746651782709374	0.159365065477439	0	0	13.7695501730104	35.7284225799094	PMAIP1
536	microtubule depolymerization (GO:0007019)	1/18	0.0746651782709374	0.159365065477439	0	0	13.7695501730104	35.7284225799094	CKAP5
537	regulation of JNK cascade (GO:0046328)	2/105	0.0751093659584952	0.159365065477439	0	0	4.5795191863153	11.8555051326195	DUSP3;CCR7
538	positive regulation of cellular metabolic process (GO:0031325)	2/105	0.0751093659584952	0.159365065477439	0	0	4.5795191863153	11.8555051326195	THBS1;VEGFA
539	positive regulation of protein phosphorylation (GO:0001934)	4/371	0.0759367786079845	0.159365065477439	0	0	2.5981258722669	6.69758954984724	LIF;CCR7;FGF2;VEGFA
540	regulation of cell cycle process (GO:0010564)	2/106	0.0763466136014558	0.159365065477439	0	0	4.53525641025641	11.6668183227951	DBF4;KIF20B
541	regulation of phosphatidylinositol 3-kinase signaling (GO:0014066)	2/106	0.0763466136014558	0.159365065477439	0	0	4.53525641025641	11.6668183227951	KIT;FGF2
542	RNA export from nucleus (GO:0006405)	2/106	0.0763466136014558	0.159365065477439	0	0	4.53525641025641	11.6668183227951	HHEX;SRSF3
543	protein localization to nucleus (GO:0034504)	2/106	0.0763466136014558	0.159365065477439	0	0	4.53525641025641	11.6668183227951	HHEX;HNRNPU
544	inflammatory response (GO:0006954)	3/230	0.0768212743893219	0.159365065477439	0	0	3.13470622578419	8.0445140407324	KIT;CCR7;THBS1
545	mRNA export from nucleus (GO:0006406)	2/107	0.0775903707054576	0.159365065477439	0	0	4.49183673469388	11.4825359148897	HHEX;SRSF3
546	apoptotic process (GO:0006915)	3/231	0.0776002019967751	0.159365065477439	0	0	3.12079898541535	7.97734033081746	EGLN3;PMAIP1;PHLDA2
547	pyroptosis (GO:0070269)	1/19	0.0786476946512039	0.159365065477439	0	0	13.0039215686275	33.0660721725429	AIM2
548	ATP synthesis coupled proton transport (GO:0015986)	1/19	0.0786476946512039	0.159365065477439	0	0	13.0039215686275	33.0660721725429	ATP5MC3
549	branching involved in ureteric bud morphogenesis (GO:0001658)	1/19	0.0786476946512039	0.159365065477439	0	0	13.0039215686275	33.0660721725429	FGF2
550	regulation of cell-cell adhesion mediated by cadherin (GO:2000047)	1/19	0.0786476946512039	0.159365065477439	0	0	13.0039215686275	33.0660721725429	VEGFA
551	regulation of collagen biosynthetic process (GO:0032965)	1/19	0.0786476946512039	0.159365065477439	0	0	13.0039215686275	33.0660721725429	VIM
552	negative regulation of T cell receptor signaling pathway (GO:0050860)	1/19	0.0786476946512039	0.159365065477439	0	0	13.0039215686275	33.0660721725429	DUSP3
553	regulation of mitochondrial membrane permeability (GO:0046902)	1/19	0.0786476946512039	0.159365065477439	0	0	13.0039215686275	33.0660721725429	PMAIP1
554	nucleotide-sugar biosynthetic process (GO:0009226)	1/19	0.0786476946512039	0.159365065477439	0	0	13.0039215686275	33.0660721725429	GNPDA1
555	regulation of mitotic spindle assembly (GO:1901673)	1/19	0.0786476946512039	0.159365065477439	0	0	13.0039215686275	33.0660721725429	HNRNPU
556	regulation of oligodendrocyte differentiation (GO:0048713)	1/19	0.0786476946512039	0.159365065477439	0	0	13.0039215686275	33.0660721725429	HES1
557	regulation of peptidyl-serine phosphorylation of STAT protein (GO:0033139)	1/19	0.0786476946512039	0.159365065477439	0	0	13.0039215686275	33.0660721725429	LIF
558	establishment of skin barrier (GO:0061436)	1/19	0.0786476946512039	0.159365065477439	0	0	13.0039215686275	33.0660721725429	ALOX12
559	regulation of T cell cytokine production (GO:0002724)	1/19	0.0786476946512039	0.159365065477439	0	0	13.0039215686275	33.0660721725429	MALT1
560	positive regulation of cellular protein catabolic process (GO:1903364)	1/19	0.0786476946512039	0.159365065477439	0	0	13.0039215686275	33.0660721725429	CTSC
561	regulation of water loss via skin (GO:0033561)	1/19	0.0786476946512039	0.159365065477439	0	0	13.0039215686275	33.0660721725429	ALOX12
562	positive regulation of focal adhesion assembly (GO:0051894)	1/19	0.0786476946512039	0.159365065477439	0	0	13.0039215686275	33.0660721725429	VEGFA
563	response to ATP (GO:0033198)	1/19	0.0786476946512039	0.159365065477439	0	0	13.0039215686275	33.0660721725429	HSP90B1
564	positive regulation of leukocyte activation (GO:0002696)	1/19	0.0786476946512039	0.159365065477439	0	0	13.0039215686275	33.0660721725429	THBS1
565	positive regulation of macrophage migration (GO:1905523)	1/19	0.0786476946512039	0.159365065477439	0	0	13.0039215686275	33.0660721725429	THBS1
566	positive regulation of neutrophil chemotaxis (GO:0090023)	1/19	0.0786476946512039	0.159365065477439	0	0	13.0039215686275	33.0660721725429	CCR7
567	striated muscle cell differentiation (GO:0051146)	1/19	0.0786476946512039	0.159365065477439	0	0	13.0039215686275	33.0660721725429	AKAP13
568	maintenance of protein localization in organelle (GO:0072595)	1/19	0.0786476946512039	0.159365065477439	0	0	13.0039215686275	33.0660721725429	HNRNPU
569	ureteric bud morphogenesis (GO:0060675)	1/19	0.0786476946512039	0.159365065477439	0	0	13.0039215686275	33.0660721725429	FGF2
570	protein import into mitochondrial matrix (GO:0030150)	1/19	0.0786476946512039	0.159365065477439	0	0	13.0039215686275	33.0660721725429	DNAJC15
571	regulation of protein kinase activity (GO:0045859)	2/110	0.0813599284684614	0.162583379678231	0	0	4.36640211640212	10.9547457852629	CAMK2N1;CCR7
572	adrenergic receptor signaling pathway (GO:0071875)	1/20	0.0826132694677771	0.162583379678231	0	0	12.3188854489164	30.7181875292471	AKAP13
573	negative regulation of cyclin-dependent protein serine/threonine kinase activity (GO:0045736)	1/20	0.0826132694677771	0.162583379678231	0	0	12.3188854489164	30.7181875292471	HHEX
574	cardiac ventricle development (GO:0003231)	1/20	0.0826132694677771	0.162583379678231	0	0	12.3188854489164	30.7181875292471	HES1
575	cellular response to interferon-beta (GO:0035458)	1/20	0.0826132694677771	0.162583379678231	0	0	12.3188854489164	30.7181875292471	AIM2
576	regulation of granulocyte chemotaxis (GO:0071622)	1/20	0.0826132694677771	0.162583379678231	0	0	12.3188854489164	30.7181875292471	THBS1
577	negative regulation of telomere maintenance via telomerase (GO:0032211)	1/20	0.0826132694677771	0.162583379678231	0	0	12.3188854489164	30.7181875292471	HNRNPU
578	regulation of nuclear division (GO:0051783)	1/20	0.0826132694677771	0.162583379678231	0	0	12.3188854489164	30.7181875292471	KIF20B
579	dopaminergic neuron differentiation (GO:0071542)	1/20	0.0826132694677771	0.162583379678231	0	0	12.3188854489164	30.7181875292471	VEGFA
580	eye morphogenesis (GO:0048592)	1/20	0.0826132694677771	0.162583379678231	0	0	12.3188854489164	30.7181875292471	VEGFA
581	positive regulation of epithelial cell differentiation (GO:0030858)	1/20	0.0826132694677771	0.162583379678231	0	0	12.3188854489164	30.7181875292471	FGF2
582	hepaticobiliary system development (GO:0061008)	1/20	0.0826132694677771	0.162583379678231	0	0	12.3188854489164	30.7181875292471	ARID5B
583	maintenance of protein location in nucleus (GO:0051457)	1/20	0.0826132694677771	0.162583379678231	0	0	12.3188854489164	30.7181875292471	HNRNPU
584	mesoderm development (GO:0007498)	1/20	0.0826132694677771	0.162583379678231	0	0	12.3188854489164	30.7181875292471	VEGFA
585	myeloid cell development (GO:0061515)	1/20	0.0826132694677771	0.162583379678231	0	0	12.3188854489164	30.7181875292471	KIT
586	natural killer cell mediated immunity (GO:0002228)	1/20	0.0826132694677771	0.162583379678231	0	0	12.3188854489164	30.7181875292471	ULBP2
587	regulation of protein serine/threonine kinase activity (GO:0071900)	2/111	0.082628955732573	0.162583379678231	0	0	4.326124945391	10.7867387677414	DIRAS3;CCNA2
588	Fc receptor signaling pathway (GO:0038093)	2/112	0.0839041112548834	0.164811647107807	0	0	4.28658008658009	10.6224912309429	KIT;MALT1
589	activation of protein kinase activity (GO:0032147)	2/114	0.086472508885839	0.165528277972963	0	0	4.20960884353742	10.3048224381863	MALT1;VEGFA
590	positive regulation of cellular component organization (GO:0051130)	2/114	0.086472508885839	0.165528277972963	0	0	4.20960884353742	10.3048224381863	CDC20;VEGFA
591	positive regulation of kinase activity (GO:0033674)	2/114	0.086472508885839	0.165528277972963	0	0	4.20960884353742	10.3048224381863	KIT;CCR7
592	negative regulation of cell communication (GO:0010648)	1/21	0.0865619739356447	0.165528277972963	0	0	11.7023529411765	28.6344249199911	LIF
593	regulation of cardiac muscle cell proliferation (GO:0060043)	1/21	0.0865619739356447	0.165528277972963	0	0	11.7023529411765	28.6344249199911	FGF2
594	regulation of cell-substrate junction assembly (GO:0090109)	1/21	0.0865619739356447	0.165528277972963	0	0	11.7023529411765	28.6344249199911	DUSP3
595	negative regulation of protein localization to cell periphery (GO:1904376)	1/21	0.0865619739356447	0.165528277972963	0	0	11.7023529411765	28.6344249199911	SAPCD2
596	negative regulation of response to wounding (GO:1903035)	1/21	0.0865619739356447	0.165528277972963	0	0	11.7023529411765	28.6344249199911	FGF2
597	poly(A)+ mRNA export from nucleus (GO:0016973)	1/21	0.0865619739356447	0.165528277972963	0	0	11.7023529411765	28.6344249199911	HHEX
598	positive regulation of immune system process (GO:0002684)	1/21	0.0865619739356447	0.165528277972963	0	0	11.7023529411765	28.6344249199911	VEGFA
599	response to progesterone (GO:0032570)	1/21	0.0865619739356447	0.165528277972963	0	0	11.7023529411765	28.6344249199911	THBS1
600	hydrogen peroxide catabolic process (GO:0042744)	1/21	0.0865619739356447	0.165528277972963	0	0	11.7023529411765	28.6344249199911	MPO
601	linoleic acid metabolic process (GO:0043651)	1/21	0.0865619739356447	0.165528277972963	0	0	11.7023529411765	28.6344249199911	ALOX12
602	positive regulation of T cell cytokine production (GO:0002726)	1/21	0.0865619739356447	0.165528277972963	0	0	11.7023529411765	28.6344249199911	MALT1
603	positive regulation of transcription from RNA polymerase II promoter involved in cellular response to chemical stimulus (GO:1901522)	1/21	0.0865619739356447	0.165528277972963	0	0	11.7023529411765	28.6344249199911	VEGFA
604	positive regulation of vascular associated smooth muscle cell proliferation (GO:1904707)	1/21	0.0865619739356447	0.165528277972963	0	0	11.7023529411765	28.6344249199911	FGF2
605	regulation of protein-containing complex assembly (GO:0043254)	2/116	0.0890645301084317	0.169676023020239	0	0	4.13533834586466	10.000877917432	CRYAB;VEGFA
606	protein mannosylation (GO:0035268)	1/22	0.0904938789441273	0.169676023020239	0	0	11.144537815126	26.7744519398787	SDF2L1
607	negative regulation of B cell activation (GO:0050869)	1/22	0.0904938789441273	0.169676023020239	0	0	11.144537815126	26.7744519398787	SAMSN1
608	regulation of endoplasmic reticulum stress-induced intrinsic apoptotic signaling pathway (GO:1902235)	1/22	0.0904938789441273	0.169676023020239	0	0	11.144537815126	26.7744519398787	PMAIP1
609	regulation of macrophage chemotaxis (GO:0010758)	1/22	0.0904938789441273	0.169676023020239	0	0	11.144537815126	26.7744519398787	THBS1
610	osteoclast differentiation (GO:0030316)	1/22	0.0904938789441273	0.169676023020239	0	0	11.144537815126	26.7744519398787	GPR183
611	positive regulation of axon extension (GO:0045773)	1/22	0.0904938789441273	0.169676023020239	0	0	11.144537815126	26.7744519398787	VEGFA
612	positive regulation of granulocyte chemotaxis (GO:0071624)	1/22	0.0904938789441273	0.169676023020239	0	0	11.144537815126	26.7744519398787	CCR7
613	positive regulation of neural precursor cell proliferation (GO:2000179)	1/22	0.0904938789441273	0.169676023020239	0	0	11.144537815126	26.7744519398787	VEGFA
614	positive regulation of neutrophil migration (GO:1902624)	1/22	0.0904938789441273	0.169676023020239	0	0	11.144537815126	26.7744519398787	CCR7
615	positive regulation of signal transduction by p53 class mediator (GO:1901798)	1/22	0.0904938789441273	0.169676023020239	0	0	11.144537815126	26.7744519398787	PMAIP1
616	natural killer cell mediated cytotoxicity (GO:0042267)	1/22	0.0904938789441273	0.169676023020239	0	0	11.144537815126	26.7744519398787	ULBP2
617	negative regulation of response to external stimulus (GO:0032102)	2/118	0.0916795918668791	0.17162062983184	0	0	4.0636288998358	9.70986033421283	DUSP3;FGF2
618	RNA splicing, via transesterification reactions with bulged adenosine as nucleophile (GO:0000377)	3/251	0.0938955856366156	0.173911417343079	0	0	2.86620676253401	6.78021819193792	SFPQ;HNRNPU;SRSF3
619	regulation of cysteine-type endopeptidase activity (GO:2000116)	1/23	0.0944090551290999	0.173911417343079	0	0	10.6374331550802	25.1056005208663	AIM2
620	regulation of mononuclear cell migration (GO:0071675)	1/23	0.0944090551290999	0.173911417343079	0	0	10.6374331550802	25.1056005208663	THBS1
621	regulation of supramolecular fiber organization (GO:1902903)	1/23	0.0944090551290999	0.173911417343079	0	0	10.6374331550802	25.1056005208663	AKAP13
622	positive regulation of epithelial cell apoptotic process (GO:1904037)	1/23	0.0944090551290999	0.173911417343079	0	0	10.6374331550802	25.1056005208663	THBS1
623	positive regulation of histone acetylation (GO:0035066)	1/23	0.0944090551290999	0.173911417343079	0	0	10.6374331550802	25.1056005208663	LIF
624	hyaluronan metabolic process (GO:0030212)	1/23	0.0944090551290999	0.173911417343079	0	0	10.6374331550802	25.1056005208663	FGF2
625	positive regulation of protein autophosphorylation (GO:0031954)	1/23	0.0944090551290999	0.173911417343079	0	0	10.6374331550802	25.1056005208663	VEGFA
626	positive regulation of receptor internalization (GO:0002092)	1/23	0.0944090551290999	0.173911417343079	0	0	10.6374331550802	25.1056005208663	VEGFA
627	mitotic cell cycle checkpoint signaling (GO:0007093)	1/23	0.0944090551290999	0.173911417343079	0	0	10.6374331550802	25.1056005208663	BUB1B
628	epithelium development (GO:0060429)	2/122	0.0969765448479481	0.17603914200376	0	0	3.92738095238095	9.1637035246627	ERRFI1;VEGFA
629	regulation of axon extension involved in axon guidance (GO:0048841)	1/24	0.0983075728072944	0.17603914200376	0	0	10.1744245524297	23.601146819428	VEGFA
630	cardiac muscle cell development (GO:0055013)	1/24	0.0983075728072944	0.17603914200376	0	0	10.1744245524297	23.601146819428	VEGFA
631	negative regulation of neuron differentiation (GO:0045665)	1/24	0.0983075728072944	0.17603914200376	0	0	10.1744245524297	23.601146819428	HES1
632	negative regulation of protein tyrosine kinase activity (GO:0061099)	1/24	0.0983075728072944	0.17603914200376	0	0	10.1744245524297	23.601146819428	ERRFI1
633	dendritic cell differentiation (GO:0097028)	1/24	0.0983075728072944	0.17603914200376	0	0	10.1744245524297	23.601146819428	CCR7
634	establishment of mitotic spindle orientation (GO:0000132)	1/24	0.0983075728072944	0.17603914200376	0	0	10.1744245524297	23.601146819428	SAPCD2
635	positive regulation of cellular response to transforming growth factor beta stimulus (GO:1903846)	1/24	0.0983075728072944	0.17603914200376	0	0	10.1744245524297	23.601146819428	THBS1
636	regulation of vascular endothelial growth factor receptor signaling pathway (GO:0030947)	1/24	0.0983075728072944	0.17603914200376	0	0	10.1744245524297	23.601146819428	HHEX
637	response to gamma radiation (GO:0010332)	1/24	0.0983075728072944	0.17603914200376	0	0	10.1744245524297	23.601146819428	CRYAB
638	positive regulation of p38MAPK cascade (GO:1900745)	1/24	0.0983075728072944	0.17603914200376	0	0	10.1744245524297	23.601146819428	VEGFA
639	leukotriene metabolic process (GO:0006691)	1/24	0.0983075728072944	0.17603914200376	0	0	10.1744245524297	23.601146819428	ALOX12
640	lymphocyte activation involved in immune response (GO:0002285)	1/24	0.0983075728072944	0.17603914200376	0	0	10.1744245524297	23.601146819428	GPR183
641	mammary gland development (GO:0030879)	1/24	0.0983075728072944	0.17603914200376	0	0	10.1744245524297	23.601146819428	VEGFA
642	positive regulation of transcription from RNA polymerase II promoter in response to stress (GO:0036003)	1/24	0.0983075728072944	0.17603914200376	0	0	10.1744245524297	23.601146819428	VEGFA
643	positive regulation of transforming growth factor beta receptor signaling pathway (GO:0030511)	1/24	0.0983075728072944	0.17603914200376	0	0	10.1744245524297	23.601146819428	THBS1
644	protein exit from endoplasmic reticulum (GO:0032527)	1/24	0.0983075728072944	0.17603914200376	0	0	10.1744245524297	23.601146819428	HSP90B1
645	protein insertion into mitochondrial membrane (GO:0051204)	1/24	0.0983075728072944	0.17603914200376	0	0	10.1744245524297	23.601146819428	PMAIP1
646	defense response to symbiont (GO:0140546)	2/124	0.099657309821842	0.178179865083943	0	0	3.86260733801717	8.90724158509112	ISG20;PMAIP1
647	platelet degranulation (GO:0002576)	2/125	0.101005521935901	0.17937518972776	0	0	3.83101045296167	8.78289829288313	THBS1;VEGFA
648	negative regulation of antigen receptor-mediated signaling pathway (GO:0050858)	1/25	0.102189502026724	0.17937518972776	0	0	9.75	22.2390316822406	DUSP3
649	negative regulation of cell junction assembly (GO:1901889)	1/25	0.102189502026724	0.17937518972776	0	0	9.75	22.2390316822406	THBS1
650	regulation of epidermal cell differentiation (GO:0045604)	1/25	0.102189502026724	0.17937518972776	0	0	9.75	22.2390316822406	ERRFI1
651	negative regulation of signaling (GO:0023057)	1/25	0.102189502026724	0.17937518972776	0	0	9.75	22.2390316822406	LIF
652	regulation of neutrophil chemotaxis (GO:0090022)	1/25	0.102189502026724	0.17937518972776	0	0	9.75	22.2390316822406	CCR7
653	regulation of proteolysis involved in cellular protein catabolic process (GO:1903050)	1/25	0.102189502026724	0.17937518972776	0	0	9.75	22.2390316822406	CTSC
654	regulation of spindle assembly (GO:0090169)	1/25	0.102189502026724	0.17937518972776	0	0	9.75	22.2390316822406	HNRNPU
655	response to dsRNA (GO:0043331)	1/25	0.102189502026724	0.17937518972776	0	0	9.75	22.2390316822406	PMAIP1
656	response to hexose (GO:0009746)	1/25	0.102189502026724	0.17937518972776	0	0	9.75	22.2390316822406	THBS1
657	in utero embryonic development (GO:0001701)	1/25	0.102189502026724	0.17937518972776	0	0	9.75	22.2390316822406	VEGFA
658	positive regulation of release of cytochrome c from mitochondria (GO:0090200)	1/25	0.102189502026724	0.17937518972776	0	0	9.75	22.2390316822406	PMAIP1
659	cellular response to drug (GO:0035690)	1/26	0.106054912525362	0.182826005920586	0	0	9.35952941176471	21.0008959612444	AIM2
660	negative regulation of signaling receptor activity (GO:2000272)	1/26	0.106054912525362	0.182826005920586	0	0	9.35952941176471	21.0008959612444	ERRFI1
661	negative regulation of telomere maintenance via telomere lengthening (GO:1904357)	1/26	0.106054912525362	0.182826005920586	0	0	9.35952941176471	21.0008959612444	HNRNPU
662	chaperone cofactor-dependent protein refolding (GO:0051085)	1/26	0.106054912525362	0.182826005920586	0	0	9.35952941176471	21.0008959612444	SDF2L1
663	regulation of mitotic metaphase/anaphase transition (GO:0030071)	1/26	0.106054912525362	0.182826005920586	0	0	9.35952941176471	21.0008959612444	RIOK2
664	regulation of protein insertion into mitochondrial membrane involved in apoptotic signaling pathway (GO:1900739)	1/26	0.106054912525362	0.182826005920586	0	0	9.35952941176471	21.0008959612444	PMAIP1
665	endothelial cell development (GO:0001885)	1/26	0.106054912525362	0.182826005920586	0	0	9.35952941176471	21.0008959612444	COL15A1
666	positive regulation of filopodium assembly (GO:0051491)	1/26	0.106054912525362	0.182826005920586	0	0	9.35952941176471	21.0008959612444	CCR7
667	positive regulation of interleukin-2 production (GO:0032743)	1/26	0.106054912525362	0.182826005920586	0	0	9.35952941176471	21.0008959612444	MALT1
668	lamellipodium assembly (GO:0030032)	1/26	0.106054912525362	0.182826005920586	0	0	9.35952941176471	21.0008959612444	KIT
669	positive regulation of protein insertion into mitochondrial membrane involved in apoptotic signaling pathway (GO:1900740)	1/26	0.106054912525362	0.182826005920586	0	0	9.35952941176471	21.0008959612444	PMAIP1
670	mononuclear cell differentiation (GO:1903131)	1/26	0.106054912525362	0.182826005920586	0	0	9.35952941176471	21.0008959612444	VEGFA
671	muscle contraction (GO:0006936)	2/129	0.106448981889576	0.183231854072221	0	0	3.70959880014998	8.30983314300027	VIM;CRYAB
672	G2/M transition of mitotic cell cycle (GO:0000086)	2/130	0.107822164695719	0.184838407482106	0	0	3.68043154761905	8.19732225251099	CCNA2;CKAP5
673	protein-containing complex assembly (GO:0065003)	3/267	0.10786241267787	0.184838407482106	0	0	2.69030668127054	5.99104077588838	AIM2;HES1;CTSC
674	negative regulation of signal transduction (GO:0009968)	3/267	0.10786241267787	0.184838407482106	0	0	2.69030668127054	5.99104077588838	HHEX;FGF2;THBS1
675	cell cycle G2/M phase transition (GO:0044839)	2/131	0.109200142257853	0.186674962047229	0	0	3.65171650055371	8.08699244787907	CCNA2;CKAP5
676	regulation of blood coagulation (GO:0030193)	1/27	0.109903873759408	0.186674962047229	0	0	8.99909502262443	19.8713442063584	THBS1
677	regulation of transcription elongation from RNA polymerase II promoter (GO:0034243)	1/27	0.109903873759408	0.186674962047229	0	0	8.99909502262443	19.8713442063584	HNRNPU
678	regulation of vasculature development (GO:1901342)	1/27	0.109903873759408	0.186674962047229	0	0	8.99909502262443	19.8713442063584	FGF2
679	response to glucocorticoid (GO:0051384)	1/27	0.109903873759408	0.186674962047229	0	0	8.99909502262443	19.8713442063584	HNRNPU
680	microtubule polymerization or depolymerization (GO:0031109)	1/27	0.109903873759408	0.186674962047229	0	0	8.99909502262443	19.8713442063584	CKAP5
681	regulation of cell adhesion (GO:0030155)	2/133	0.111970220566275	0.188472891573547	0	0	3.59560159941839	7.8726499947399	CCR7;VEGFA
682	defense response to virus (GO:0051607)	2/133	0.111970220566275	0.188472891573547	0	0	3.59560159941839	7.8726499947399	ISG20;PMAIP1
683	RNA metabolic process (GO:0016070)	2/133	0.111970220566275	0.188472891573547	0	0	3.59560159941839	7.8726499947399	ISG20;HNRNPU
684	regulation of B cell activation (GO:0050864)	1/28	0.113736454914946	0.188472891573547	0	0	8.66535947712418	18.8373763227346	SAMSN1
685	regulation of calcium-mediated signaling (GO:0050848)	1/28	0.113736454914946	0.188472891573547	0	0	8.66535947712418	18.8373763227346	ITPR1
686	regulation of DNA damage response, signal transduction by p53 class mediator (GO:0043516)	1/28	0.113736454914946	0.188472891573547	0	0	8.66535947712418	18.8373763227346	PMAIP1
687	cellular response to acid chemical (GO:0071229)	1/28	0.113736454914946	0.188472891573547	0	0	8.66535947712418	18.8373763227346	VEGFA
688	cellular response to epidermal growth factor stimulus (GO:0071364)	1/28	0.113736454914946	0.188472891573547	0	0	8.66535947712418	18.8373763227346	DUSP3
689	cristae formation (GO:0042407)	1/28	0.113736454914946	0.188472891573547	0	0	8.66535947712418	18.8373763227346	ATP5MC3
690	regulation of neuron migration (GO:2001222)	1/28	0.113736454914946	0.188472891573547	0	0	8.66535947712418	18.8373763227346	KIF20B
691	regulation of phosphatase activity (GO:0010921)	1/28	0.113736454914946	0.188472891573547	0	0	8.66535947712418	18.8373763227346	HSP90B1
692	positive regulation of defense response to virus by host (GO:0002230)	1/28	0.113736454914946	0.188472891573547	0	0	8.66535947712418	18.8373763227346	AIM2
693	response to interferon-beta (GO:0035456)	1/28	0.113736454914946	0.188472891573547	0	0	8.66535947712418	18.8373763227346	AIM2
694	positive regulation of microtubule polymerization (GO:0031116)	1/28	0.113736454914946	0.188472891573547	0	0	8.66535947712418	18.8373763227346	CKAP5
695	positive regulation of response to wounding (GO:1903036)	1/28	0.113736454914946	0.188472891573547	0	0	8.66535947712418	18.8373763227346	HBEGF
696	ventricular septum morphogenesis (GO:0060412)	1/28	0.113736454914946	0.188472891573547	0	0	8.66535947712418	18.8373763227346	HES1
697	protein depolymerization (GO:0051261)	1/28	0.113736454914946	0.188472891573547	0	0	8.66535947712418	18.8373763227346	CKAP5
698	mRNA splicing, via spliceosome (GO:0000398)	3/274	0.114215308659821	0.188995245705005	0	0	2.61988174098608	5.68427865828528	SFPQ;HNRNPU;SRSF3
699	negative regulation of mRNA catabolic process (GO:1902373)	1/29	0.117552724870697	0.191770335064485	0	0	8.35546218487395	17.8879443218029	HNRNPU
700	regulation of DNA biosynthetic process (GO:2000278)	1/29	0.117552724870697	0.191770335064485	0	0	8.35546218487395	17.8879443218029	FGF2
701	negative regulation of transferase activity (GO:0051348)	1/29	0.117552724870697	0.191770335064485	0	0	8.35546218487395	17.8879443218029	HNRNPU
702	negative regulation of wound healing (GO:0061045)	1/29	0.117552724870697	0.191770335064485	0	0	8.35546218487395	17.8879443218029	FGF2
703	establishment of mitotic spindle localization (GO:0040001)	1/29	0.117552724870697	0.191770335064485	0	0	8.35546218487395	17.8879443218029	SAPCD2
704	positive regulation of leukocyte migration (GO:0002687)	1/29	0.117552724870697	0.191770335064485	0	0	8.35546218487395	17.8879443218029	VEGFA
705	hydrogen peroxide metabolic process (GO:0042743)	1/29	0.117552724870697	0.191770335064485	0	0	8.35546218487395	17.8879443218029	MPO
706	intrinsic apoptotic signaling pathway in response to endoplasmic reticulum stress (GO:0070059)	1/29	0.117552724870697	0.191770335064485	0	0	8.35546218487395	17.8879443218029	ITPR1
707	lamellipodium organization (GO:0097581)	1/29	0.117552724870697	0.191770335064485	0	0	8.35546218487395	17.8879443218029	KIT
708	protein K11-linked ubiquitination (GO:0070979)	1/29	0.117552724870697	0.191770335064485	0	0	8.35546218487395	17.8879443218029	UBE2S
709	protein N-linked glycosylation via asparagine (GO:0018279)	1/30	0.121352752206315	0.194940791096375	0	0	8.06693711967546	17.0136033150249	ASGR1
710	non-motile cilium assembly (GO:1905515)	1/30	0.121352752206315	0.194940791096375	0	0	8.06693711967546	17.0136033150249	ARL13B
711	regulation of macrophage activation (GO:0043030)	1/30	0.121352752206315	0.194940791096375	0	0	8.06693711967546	17.0136033150249	THBS1
712	positive regulation of B cell proliferation (GO:0030890)	1/30	0.121352752206315	0.194940791096375	0	0	8.06693711967546	17.0136033150249	GPR183
713	establishment of spindle orientation (GO:0051294)	1/30	0.121352752206315	0.194940791096375	0	0	8.06693711967546	17.0136033150249	SAPCD2
714	positive regulation of endopeptidase activity (GO:0010950)	1/30	0.121352752206315	0.194940791096375	0	0	8.06693711967546	17.0136033150249	AIM2
715	response to alcohol (GO:0097305)	1/30	0.121352752206315	0.194940791096375	0	0	8.06693711967546	17.0136033150249	CCR7
716	positive regulation of phosphate metabolic process (GO:0045937)	1/30	0.121352752206315	0.194940791096375	0	0	8.06693711967546	17.0136033150249	THBS1
717	long-chain fatty acid biosynthetic process (GO:0042759)	1/30	0.121352752206315	0.194940791096375	0	0	8.06693711967546	17.0136033150249	ALOX12
718	termination of RNA polymerase I transcription (GO:0006363)	1/30	0.121352752206315	0.194940791096375	0	0	8.06693711967546	17.0136033150249	TAF1A
719	microtubule polymerization (GO:0046785)	1/30	0.121352752206315	0.194940791096375	0	0	8.06693711967546	17.0136033150249	CKAP5
720	enzyme linked receptor protein signaling pathway (GO:0007167)	2/140	0.121807067923535	0.195127827256148	0	0	3.4120082815735	7.18335868606187	KIT;LIF
721	transcription initiation from RNA polymerase II promoter (GO:0006367)	2/140	0.121807067923535	0.195127827256148	0	0	3.4120082815735	7.18335868606187	NR4A1;NR1D2
722	Ras protein signal transduction (GO:0007265)	2/142	0.124655977742501	0.198261699700213	0	0	3.36292517006803	7.00227442869878	CCNA2;FGF2
723	'de novo' posttranslational protein folding (GO:0051084)	1/31	0.125136605265329	0.198261699700213	0	0	7.79764705882353	16.2062342773024	SDF2L1
724	negative regulation of peptidyl-tyrosine phosphorylation (GO:0050732)	1/31	0.125136605265329	0.198261699700213	0	0	7.79764705882353	16.2062342773024	SAMSN1
725	peptide cross-linking (GO:0018149)	1/31	0.125136605265329	0.198261699700213	0	0	7.79764705882353	16.2062342773024	THBS1
726	peptidyl-asparagine modification (GO:0018196)	1/31	0.125136605265329	0.198261699700213	0	0	7.79764705882353	16.2062342773024	ASGR1
727	positive regulation of mononuclear cell migration (GO:0071677)	1/31	0.125136605265329	0.198261699700213	0	0	7.79764705882353	16.2062342773024	CCR7
728	positive regulation of proteolysis involved in cellular protein catabolic process (GO:1903052)	1/31	0.125136605265329	0.198261699700213	0	0	7.79764705882353	16.2062342773024	CTSC
729	positive regulation of Rho protein signal transduction (GO:0035025)	1/31	0.125136605265329	0.198261699700213	0	0	7.79764705882353	16.2062342773024	AKAP13
730	receptor-mediated endocytosis (GO:0006898)	2/143	0.126086523045036	0.199493060434269	0	0	3.33890577507599	6.91416239566004	ASGR1;HSP90B1
731	negative regulation of cell migration (GO:0030336)	2/144	0.127521048449252	0.20092378761349	0	0	3.31522468142186	6.82761851217987	DUSP3;FGF2
732	protein transmembrane import into intracellular organelle (GO:0044743)	1/32	0.12890435205333	0.20092378761349	0	0	7.54573055028463	15.458822023818	DNAJC15
733	negative regulation of cell-matrix adhesion (GO:0001953)	1/32	0.12890435205333	0.20092378761349	0	0	7.54573055028463	15.458822023818	THBS1
734	negative regulation of DNA biosynthetic process (GO:2000279)	1/32	0.12890435205333	0.20092378761349	0	0	7.54573055028463	15.458822023818	HNRNPU
735	regulation of intracellular protein transport (GO:0033157)	1/32	0.12890435205333	0.20092378761349	0	0	7.54573055028463	15.458822023818	KIF20B
736	ERBB2 signaling pathway (GO:0038128)	1/32	0.12890435205333	0.20092378761349	0	0	7.54573055028463	15.458822023818	HBEGF
737	hematopoietic progenitor cell differentiation (GO:0002244)	1/32	0.12890435205333	0.20092378761349	0	0	7.54573055028463	15.458822023818	KIT
738	liver development (GO:0001889)	1/32	0.12890435205333	0.20092378761349	0	0	7.54573055028463	15.458822023818	ARID5B
739	superoxide metabolic process (GO:0006801)	1/32	0.12890435205333	0.20092378761349	0	0	7.54573055028463	15.458822023818	ALOX12
740	transcription initiation from RNA polymerase I promoter (GO:0006361)	1/32	0.12890435205333	0.20092378761349	0	0	7.54573055028463	15.458822023818	TAF1A
741	mitochondrial membrane organization (GO:0007006)	1/32	0.12890435205333	0.20092378761349	0	0	7.54573055028463	15.458822023818	PMAIP1
742	regulation of mRNA stability (GO:0043488)	2/146	0.130401801668388	0.202983936559283	0	0	3.26884920634921	6.65908651705986	HNRNPU;VIM
743	actin filament bundle assembly (GO:0051017)	1/33	0.132656060343339	0.20483656376545	0	0	7.30955882352941	14.7652760235107	HSP90B1
744	apoptotic cell clearance (GO:0043277)	1/33	0.132656060343339	0.20483656376545	0	0	7.30955882352941	14.7652760235107	THBS1
745	negative regulation of JNK cascade (GO:0046329)	1/33	0.132656060343339	0.20483656376545	0	0	7.30955882352941	14.7652760235107	DUSP3
746	RNA stabilization (GO:0043489)	1/33	0.132656060343339	0.20483656376545	0	0	7.30955882352941	14.7652760235107	HNRNPU
747	signal transduction by p53 class mediator (GO:0072331)	1/33	0.132656060343339	0.20483656376545	0	0	7.30955882352941	14.7652760235107	PMAIP1
748	vasculogenesis (GO:0001570)	1/33	0.132656060343339	0.20483656376545	0	0	7.30955882352941	14.7652760235107	VEGFA
749	positive regulation of intracellular protein transport (GO:0090316)	2/148	0.133297765880885	0.205552629629402	0	0	3.22374429223744	6.4963921793929	PMAIP1;KIF20B
750	regulation of cell adhesion mediated by integrin (GO:0033628)	1/34	0.136391797598342	0.207279639771165	0	0	7.08770053475936	14.120284773278	LIF
751	regulation of glucose metabolic process (GO:0010906)	1/34	0.136391797598342	0.207279639771165	0	0	7.08770053475936	14.120284773278	PMAIP1
752	regulation of keratinocyte differentiation (GO:0045616)	1/34	0.136391797598342	0.207279639771165	0	0	7.08770053475936	14.120284773278	ERRFI1
753	epithelial tube morphogenesis (GO:0060562)	1/34	0.136391797598342	0.207279639771165	0	0	7.08770053475936	14.120284773278	HES1
754	positive regulation of DNA binding (GO:0043388)	1/34	0.136391797598342	0.207279639771165	0	0	7.08770053475936	14.120284773278	HES1
755	positive regulation of epidermal growth factor receptor signaling pathway (GO:0045742)	1/34	0.136391797598342	0.207279639771165	0	0	7.08770053475936	14.120284773278	HBEGF
756	positive regulation of interleukin-12 production (GO:0032735)	1/34	0.136391797598342	0.207279639771165	0	0	7.08770053475936	14.120284773278	CCR7
757	response to steroid hormone (GO:0048545)	1/34	0.136391797598342	0.207279639771165	0	0	7.08770053475936	14.120284773278	THBS1
758	positive regulation of mitochondrial outer membrane permeabilization involved in apoptotic signaling pathway (GO:1901030)	1/34	0.136391797598342	0.207279639771165	0	0	7.08770053475936	14.120284773278	PMAIP1
759	positive regulation of pri-miRNA transcription by RNA polymerase II (GO:1902895)	1/34	0.136391797598342	0.207279639771165	0	0	7.08770053475936	14.120284773278	FGF2
760	transcription by RNA polymerase I (GO:0006360)	1/34	0.136391797598342	0.207279639771165	0	0	7.08770053475936	14.120284773278	TAF1A
761	extracellular matrix organization (GO:0030198)	3/300	0.138992235064451	0.210440746126832	0	0	2.38736765242789	4.71108142310107	COL15A1;FGF2;THBS1
762	mRNA processing (GO:0006397)	3/300	0.138992235064451	0.210440746126832	0	0	2.38736765242789	4.71108142310107	SFPQ;HNRNPU;SRSF3
763	negative regulation of epithelial cell migration (GO:0010633)	1/35	0.140111630971025	0.210440746126832	0	0	6.87889273356401	13.5191966447046	THBS1
764	regulation of mitotic spindle organization (GO:0060236)	1/35	0.140111630971025	0.210440746126832	0	0	6.87889273356401	13.5191966447046	HNRNPU
765	peptidyl-tyrosine dephosphorylation (GO:0035335)	1/35	0.140111630971025	0.210440746126832	0	0	6.87889273356401	13.5191966447046	DUSP3
766	regulation of T cell receptor signaling pathway (GO:0050856)	1/35	0.140111630971025	0.210440746126832	0	0	6.87889273356401	13.5191966447046	DUSP3
767	smoothened signaling pathway (GO:0007224)	1/35	0.140111630971025	0.210440746126832	0	0	6.87889273356401	13.5191966447046	ARL13B
768	positive regulation of reproductive process (GO:2000243)	1/35	0.140111630971025	0.210440746126832	0	0	6.87889273356401	13.5191966447046	VEGFA
769	maturation of SSU-rRNA (GO:0030490)	1/35	0.140111630971025	0.210440746126832	0	0	6.87889273356401	13.5191966447046	RIOK2
770	MAPK cascade (GO:0000165)	3/303	0.141962378149412	0.212832059938479	0	0	2.36313253012048	4.61329125385935	KIT;FGF2;HBEGF
771	positive regulation of protein kinase activity (GO:0045860)	2/154	0.142072310140751	0.212832059938479	0	0	3.09555137844612	6.04071816123424	CCR7;VEGFA
772	regulation of cellular macromolecule biosynthetic process (GO:2000112)	4/468	0.14258016922993	0.212957755981427	0	0	2.04478553406224	3.98293723319125	CCNA2;SFPQ;CREM;NR1D2
773	positive regulation of NF-kappaB transcription factor activity (GO:0051092)	2/155	0.143546777201594	0.212957755981427	0	0	3.07516339869281	5.96918221663787	AIM2;MALT1
774	regulation of defense response to virus by host (GO:0050691)	1/36	0.143815627416029	0.212957755981427	0	0	6.68201680672269	12.9579217801178	AIM2
775	cellular response to heat (GO:0034605)	1/36	0.143815627416029	0.212957755981427	0	0	6.68201680672269	12.9579217801178	THBS1
776	regulation of mRNA processing (GO:0050684)	1/36	0.143815627416029	0.212957755981427	0	0	6.68201680672269	12.9579217801178	SRSF3
777	regulation of receptor internalization (GO:0002090)	1/36	0.143815627416029	0.212957755981427	0	0	6.68201680672269	12.9579217801178	VEGFA
778	intrinsic apoptotic signaling pathway by p53 class mediator (GO:0072332)	1/36	0.143815627416029	0.212957755981427	0	0	6.68201680672269	12.9579217801178	PMAIP1
779	positive regulation of myeloid leukocyte differentiation (GO:0002763)	1/36	0.143815627416029	0.212957755981427	0	0	6.68201680672269	12.9579217801178	LIF
780	positive regulation of T cell mediated immunity (GO:0002711)	1/36	0.143815627416029	0.212957755981427	0	0	6.68201680672269	12.9579217801178	MALT1
781	regulation of cell differentiation (GO:0045595)	2/156	0.145024537097236	0.214472906974785	0	0	3.05504019789734	5.8988314828801	LIF;NR1D2
782	negative regulation of endothelial cell proliferation (GO:0001937)	1/37	0.147503853536149	0.21592769433999	0	0	6.49607843137255	12.4328508621548	THBS1
783	negative regulation of stress-activated MAPK cascade (GO:0032873)	1/37	0.147503853536149	0.21592769433999	0	0	6.49607843137255	12.4328508621548	DUSP3
784	regulation of p38MAPK cascade (GO:1900744)	1/37	0.147503853536149	0.21592769433999	0	0	6.49607843137255	12.4328508621548	VEGFA
785	phagocytosis, engulfment (GO:0006911)	1/37	0.147503853536149	0.21592769433999	0	0	6.49607843137255	12.4328508621548	THBS1
786	positive regulation of cytokinesis (GO:0032467)	1/37	0.147503853536149	0.21592769433999	0	0	6.49607843137255	12.4328508621548	KIF20B
787	regulation of vascular associated smooth muscle cell proliferation (GO:1904705)	1/37	0.147503853536149	0.21592769433999	0	0	6.49607843137255	12.4328508621548	FGF2
788	lysosome localization (GO:0032418)	1/37	0.147503853536149	0.21592769433999	0	0	6.49607843137255	12.4328508621548	KIT
789	positive regulation of signaling receptor activity (GO:2000273)	1/37	0.147503853536149	0.21592769433999	0	0	6.49607843137255	12.4328508621548	HBEGF
790	protein autophosphorylation (GO:0046777)	2/159	0.149477029559074	0.218539201443963	0	0	2.99620867455262	5.6946317984597	KIT;RIOK2
791	actin-myosin filament sliding (GO:0033275)	1/38	0.151176375696448	0.219357680815826	0	0	6.32019077901431	11.940787460669	VIM
792	connective tissue development (GO:0061448)	1/38	0.151176375696448	0.219357680815826	0	0	6.32019077901431	11.940787460669	ARID5B
793	DNA replication initiation (GO:0006270)	1/38	0.151176375696448	0.219357680815826	0	0	6.32019077901431	11.940787460669	DBF4
794	regulation of phosphoprotein phosphatase activity (GO:0043666)	1/38	0.151176375696448	0.219357680815826	0	0	6.32019077901431	11.940787460669	HSP90B1
795	ventricular septum development (GO:0003281)	1/38	0.151176375696448	0.219357680815826	0	0	6.32019077901431	11.940787460669	HES1
796	muscle filament sliding (GO:0030049)	1/38	0.151176375696448	0.219357680815826	0	0	6.32019077901431	11.940787460669	VIM
797	negative regulation of secretion by cell (GO:1903531)	1/39	0.154833259982374	0.223540519099552	0	0	6.15356037151703	11.4788914114081	LIF
798	regulation of intracellular transport (GO:0032386)	1/39	0.154833259982374	0.223540519099552	0	0	6.15356037151703	11.4788914114081	CRYAB
799	organophosphate biosynthetic process (GO:0090407)	1/39	0.154833259982374	0.223540519099552	0	0	6.15356037151703	11.4788914114081	FGF2
800	positive regulation of intracellular transport (GO:0032388)	1/39	0.154833259982374	0.223540519099552	0	0	6.15356037151703	11.4788914114081	KIF20B
801	heart development (GO:0007507)	2/164	0.156958687505139	0.226326197338871	0	0	2.90299823633157	5.37569272301661	AKAP13;VEGFA
802	negative regulation of cell-substrate adhesion (GO:0010812)	1/40	0.158474572203688	0.226532340216905	0	0	5.99547511312217	11.044631186923	THBS1
803	bone development (GO:0060348)	1/40	0.158474572203688	0.226532340216905	0	0	5.99547511312217	11.044631186923	AKAP13
804	nucleocytoplasmic transport (GO:0006913)	1/40	0.158474572203688	0.226532340216905	0	0	5.99547511312217	11.044631186923	MALT1
805	digestive tract development (GO:0048565)	1/40	0.158474572203688	0.226532340216905	0	0	5.99547511312217	11.044631186923	KIT
806	fatty acid derivative biosynthetic process (GO:1901570)	1/40	0.158474572203688	0.226532340216905	0	0	5.99547511312217	11.044631186923	ALOX12
807	ribosomal small subunit biogenesis (GO:0042274)	1/40	0.158474572203688	0.226532340216905	0	0	5.99547511312217	11.044631186923	RIOK2
808	stem cell differentiation (GO:0048863)	1/40	0.158474572203688	0.226532340216905	0	0	5.99547511312217	11.044631186923	KIT
809	transcription by RNA polymerase II (GO:0006366)	3/320	0.159185653876004	0.227267528092441	0	0	2.23446467257041	4.10624025325185	NR4A1;TAF1A;NR1D2
810	negative regulation of cell-cell adhesion (GO:0022408)	1/41	0.162100377850262	0.228882562857032	0	0	5.84529411764706	10.6357436488332	VEGFA
811	regulation of cell development (GO:0060284)	1/41	0.162100377850262	0.228882562857032	0	0	5.84529411764706	10.6357436488332	HES1
812	regulation of filopodium assembly (GO:0051489)	1/41	0.162100377850262	0.228882562857032	0	0	5.84529411764706	10.6357436488332	CCR7
813	nucleobase-containing compound catabolic process (GO:0034655)	1/41	0.162100377850262	0.228882562857032	0	0	5.84529411764706	10.6357436488332	ISG20
814	regulation of mitochondrial membrane potential (GO:0051881)	1/41	0.162100377850262	0.228882562857032	0	0	5.84529411764706	10.6357436488332	PMAIP1
815	regulation of protein dephosphorylation (GO:0035304)	1/41	0.162100377850262	0.228882562857032	0	0	5.84529411764706	10.6357436488332	HSP90B1
816	epithelial cell migration (GO:0010631)	1/41	0.162100377850262	0.228882562857032	0	0	5.84529411764706	10.6357436488332	KIT
817	regulation of release of cytochrome c from mitochondria (GO:0090199)	1/41	0.162100377850262	0.228882562857032	0	0	5.84529411764706	10.6357436488332	PMAIP1
818	T cell differentiation (GO:0030217)	1/41	0.162100377850262	0.228882562857032	0	0	5.84529411764706	10.6357436488332	KIT
819	regulation of nervous system development (GO:0051960)	1/42	0.16571074221422	0.2328417363229	0	0	5.70243902439024	10.2501998803846	HES1
820	positive regulation of ATPase activity (GO:0032781)	1/42	0.16571074221422	0.2328417363229	0	0	5.70243902439024	10.2501998803846	HNRNPU
821	heterophilic cell-cell adhesion via plasma membrane cell adhesion molecules (GO:0007157)	1/42	0.16571074221422	0.2328417363229	0	0	5.70243902439024	10.2501998803846	AMIGO2
822	positive regulation of protein tyrosine kinase activity (GO:0061098)	1/42	0.16571074221422	0.2328417363229	0	0	5.70243902439024	10.2501998803846	HBEGF
823	negative regulation of proteolysis (GO:0045861)	1/43	0.169305730295172	0.235884340761066	0	0	5.56638655462185	9.88617607232099	CAMK2N1
824	cellular response to glucose starvation (GO:0042149)	1/43	0.169305730295172	0.235884340761066	0	0	5.56638655462185	9.88617607232099	PMAIP1
825	development of primary male sexual characteristics (GO:0046546)	1/43	0.169305730295172	0.235884340761066	0	0	5.56638655462185	9.88617607232099	KIT
826	spermatid development (GO:0007286)	1/43	0.169305730295172	0.235884340761066	0	0	5.56638655462185	9.88617607232099	FAM9B
827	lipid modification (GO:0030258)	1/43	0.169305730295172	0.235884340761066	0	0	5.56638655462185	9.88617607232099	ALOX12
828	male gonad development (GO:0008584)	1/43	0.169305730295172	0.235884340761066	0	0	5.56638655462185	9.88617607232099	KIT
829	natural killer cell activation (GO:0030101)	1/43	0.169305730295172	0.235884340761066	0	0	5.56638655462185	9.88617607232099	ULBP2
830	regulation of endothelial cell apoptotic process (GO:2000351)	1/44	0.172885406782055	0.238284779037319	0	0	5.43666210670315	9.54202860693275	THBS1
831	embryonic organ morphogenesis (GO:0048562)	1/44	0.172885406782055	0.238284779037319	0	0	5.43666210670315	9.54202860693275	HES1
832	positive regulation of biosynthetic process (GO:0009891)	1/44	0.172885406782055	0.238284779037319	0	0	5.43666210670315	9.54202860693275	VIM
833	positive regulation of cell division (GO:0051781)	1/44	0.172885406782055	0.238284779037319	0	0	5.43666210670315	9.54202860693275	KIF20B
834	intracellular protein transmembrane transport (GO:0065002)	1/44	0.172885406782055	0.238284779037319	0	0	5.43666210670315	9.54202860693275	DNAJC15
835	lymphocyte chemotaxis (GO:0048247)	1/44	0.172885406782055	0.238284779037319	0	0	5.43666210670315	9.54202860693275	GPR183
836	positive regulation of receptor-mediated endocytosis (GO:0048260)	1/44	0.172885406782055	0.238284779037319	0	0	5.43666210670315	9.54202860693275	VEGFA
837	mRNA stabilization (GO:0048255)	1/44	0.172885406782055	0.238284779037319	0	0	5.43666210670315	9.54202860693275	HNRNPU
838	protein K63-linked ubiquitination (GO:0070534)	1/44	0.172885406782055	0.238284779037319	0	0	5.43666210670315	9.54202860693275	UBE2S
839	negative regulation of T cell activation (GO:0050868)	1/45	0.176449836146924	0.242330036563254	0	0	5.31283422459893	9.21627265345901	DUSP3
840	regulation of pri-miRNA transcription by RNA polymerase II (GO:1902893)	1/45	0.176449836146924	0.242330036563254	0	0	5.31283422459893	9.21627265345901	FGF2
841	positive regulation of RNA metabolic process (GO:0051254)	1/45	0.176449836146924	0.242330036563254	0	0	5.31283422459893	9.21627265345901	RIOK2
842	positive regulation of developmental process (GO:0051094)	2/177	0.176724871902173	0.242419509557018	0	0	2.68557823129252	4.65453986051025	CDC20;VEGFA
843	positive regulation of nucleic acid-templated transcription (GO:1903508)	4/511	0.177696875118081	0.243463690108403	0	0	1.86722470775004	3.22595955530232	HHEX;HES1;NR1D2;FGF2
844	regulation of translation (GO:0006417)	2/178	0.178261942768973	0.243948511727682	0	0	2.67018398268398	4.60473554063794	VIM;THBS1
845	regulation of B cell proliferation (GO:0030888)	1/46	0.179999082529006	0.246034248900594	0	0	5.19450980392157	8.90756372327403	GPR183
846	regulated exocytosis (GO:0045055)	2/180	0.18134243915741	0.247577443530506	0	0	2.63991439272338	4.50730563700585	THBS1;VEGFA
847	regulation of DNA binding (GO:0051101)	1/47	0.18353320988962	0.248803823265858	0	0	5.08132992327366	8.61468170774335	HES1
848	embryonic heart tube morphogenesis (GO:0003143)	1/47	0.18353320988962	0.248803823265858	0	0	5.08132992327366	8.61468170774335	HES1
849	regulation of protein localization to nucleus (GO:1900180)	1/47	0.18353320988962	0.248803823265858	0	0	5.08132992327366	8.61468170774335	LIF
850	epidermal growth factor receptor signaling pathway (GO:0007173)	1/47	0.18353320988962	0.248803823265858	0	0	5.08132992327366	8.61468170774335	HBEGF
851	regulation of T cell activation (GO:0050863)	1/47	0.18353320988962	0.248803823265858	0	0	5.08132992327366	8.61468170774335	DUSP3
852	histone deacetylation (GO:0016575)	1/47	0.18353320988962	0.248803823265858	0	0	5.08132992327366	8.61468170774335	SFPQ
853	negative regulation of cytokine production (GO:0001818)	2/182	0.184431103374925	0.249727930126657	0	0	2.61031746031746	4.41268765576217	CCR7;THBS1
854	negative regulation of mitotic cell cycle (GO:0045930)	1/48	0.187052281848319	0.25150801575647	0	0	4.9729662077597	8.33651703521688	BUB1B
855	cellular response to ionizing radiation (GO:0071479)	1/48	0.187052281848319	0.25150801575647	0	0	4.9729662077597	8.33651703521688	CRYAB
856	regulation of interleukin-2 production (GO:0032663)	1/48	0.187052281848319	0.25150801575647	0	0	4.9729662077597	8.33651703521688	MALT1
857	cognition (GO:0050890)	1/48	0.187052281848319	0.25150801575647	0	0	4.9729662077597	8.33651703521688	RP9
858	establishment of protein localization to mitochondrion (GO:0072655)	1/48	0.187052281848319	0.25150801575647	0	0	4.9729662077597	8.33651703521688	DNAJC15
859	inositol phosphate metabolic process (GO:0043647)	1/48	0.187052281848319	0.25150801575647	0	0	4.9729662077597	8.33651703521688	FGF2
860	positive regulation of actin filament polymerization (GO:0030838)	1/49	0.190556361783656	0.254442309664882	0	0	4.86911764705882	8.07205861329322	CCR7
861	regulation of smooth muscle cell proliferation (GO:0048660)	1/49	0.190556361783656	0.254442309664882	0	0	4.86911764705882	8.07205861329322	THBS1
862	response to glucose (GO:0009749)	1/49	0.190556361783656	0.254442309664882	0	0	4.86911764705882	8.07205861329322	THBS1
863	RNA catabolic process (GO:0006401)	1/49	0.190556361783656	0.254442309664882	0	0	4.86911764705882	8.07205861329322	ISG20
[truncated: 292 more rows]

## Sheet: Gene group 3
Order	Term	Overlap	P.value	Adjusted.P.value	Old.P.value	Old.Adjusted.P.value	Odds.Ratio	Combined.Score	Genes
[truncated: 1,076 more rows]

[truncated: 7 more sheets: Gene group 4, Gene group 5, Gene group 6, Gene group 7, Gene group 8, Gene group 9, Gene group 10]
