# Supplementary material for: Interface-guided phenotyping of coding variants in the transcription factor RUNX1
Source: Cell Rep. Author manuscript; Available in PMC 2024 Aug 25. (PMC11345852; doi:10.1016/j.celrep.2024.114436)
Supplement: 6 [file NIHMS2011877-supplement-6.xlsx]

## Sheet: Gene pattern 1
Order	Term	Overlap	Gene.Ratio	P.value	Adjusted.P.value	Old.P.value	Old.Adjusted.P.value	Odds.Ratio	Combined.Score	Genes
1	Cell Cycle, Mitotic	48/523	0.0917782026768642	4.37462509429606e-25	1.47136157840455e-22	0	0	8.16870411322424	458.172864374198	TOP2A;CDCA8;NCAPG;BUB1B;HMMR;CENPA;AURKB;CKS1B;AURKA;CDC20;TUBA1C;CCNB2;CCNB1;PTTG1;NUF2;NEK2;SPDL1;BUB3;GTSE1;BUB1;CDKN2D;CDKN2C;PLK1;KIF23;KNL1;TUBB4B;CDC25C;CKAP5;NDC80;CDC25B;SGO1;CCNA2;TPX2;CENPE;SGO2;CENPF;KIF18A;WEE1;DBF4;INCENP;UBE2S;CDK1;BIRC5;KIF2C;NCAPD2;KIF20A;SPC25;MAD2L1
2	Resolution Of Sister Chromatid Cohesion	26/106	0.245283018867925	4.97081614325862e-25	1.47136157840455e-22	0	0	24.5425	1373.42390480466	BUB1B;CDCA8;CENPA;AURKB;CDC20;CCNB2;CCNB1;NUF2;SPDL1;BUB3;BUB1;PLK1;KNL1;CKAP5;NDC80;SGO1;SGO2;CENPE;KIF18A;CENPF;INCENP;CDK1;BIRC5;KIF2C;MAD2L1;SPC25
3	Mitotic Prometaphase	30/186	0.161290322580645	5.29729472953191e-23	1.04533282662763e-20	0	0	14.6920072115385	753.586266701115	BUB1B;CDCA8;NCAPG;CENPA;AURKB;CDC20;CCNB2;CCNB1;NUF2;NEK2;SPDL1;BUB3;BUB1;PLK1;KNL1;TUBB4B;CKAP5;NDC80;SGO1;SGO2;CENPE;KIF18A;CENPF;INCENP;CDK1;BIRC5;KIF2C;NCAPD2;MAD2L1;SPC25
4	Cell Cycle	50/654	0.0764525993883792	1.49407661590049e-22	2.21123339153273e-20	0	0	6.70319339993265	336.871422118099	TOP2A;HJURP;BUB1B;CKS1B;CDC20;TUBA1C;PTTG1;NUF2;NEK2;SPDL1;GTSE1;KIF23;KNL1;CDC25C;CKAP5;CDC25B;SGO1;CCNA2;SGO2;DBF4;INCENP;BIRC5;KIF2C;KIF20A;PIF1;CDCA8;NCAPG;HMMR;CENPA;AURKB;AURKA;CCNB2;CCNB1;BUB3;BUB1;CDKN2D;CDKN2C;PLK1;TUBB4B;NDC80;TPX2;CENPE;CENPF;KIF18A;WEE1;UBE2S;CDK1;NCAPD2;SPC25;MAD2L1
5	Unattached Kinetochores Signal Amplification Via A MAD2 Inhibitory Signal	23/93	0.247311827956989	2.33910995542379e-22	2.76950618722177e-20	0	0	24.5416621401412	1222.34905841453	PLK1;BUB1B;CDCA8;KNL1;CKAP5;CENPA;AURKB;NDC80;CDC20;SGO1;SGO2;CENPE;CENPF;KIF18A;INCENP;NUF2;BIRC5;KIF2C;SPDL1;BUB3;BUB1;MAD2L1;SPC25
6	EML4 And NUDC In Mitotic Spindle Formation	23/97	0.237113402061856	6.69460047137459e-22	6.02298106510193e-20	0	0	23.210358647621	1131.63428304185	PLK1;BUB1B;CDCA8;KNL1;CKAP5;CENPA;NDC80;AURKB;CDC20;SGO1;SGO2;CENPE;KIF18A;CENPF;INCENP;NUF2;BIRC5;KIF2C;SPDL1;BUB3;BUB1;MAD2L1;SPC25
7	Mitotic Spindle Checkpoint	24/110	0.218181818181818	7.12176815130296e-22	6.02298106510193e-20	0	0	20.9067992188887	1018.02974395593	PLK1;BUB1B;CDCA8;KNL1;CKAP5;CENPA;NDC80;AURKB;CDC20;SGO1;SGO2;CENPE;KIF18A;CENPF;UBE2S;INCENP;NUF2;BIRC5;KIF2C;SPDL1;BUB3;BUB1;MAD2L1;SPC25
8	RHO GTPases Activate Formins	24/119	0.201680672268908	5.22970533899111e-21	3.86998195085342e-19	0	0	18.9174768983528	883.444885084773	PLK1;BUB1B;CDCA8;KNL1;CKAP5;CENPA;NDC80;AURKB;CDC20;SGO1;SGO2;CENPE;KIF18A;CENPF;DIAPH3;INCENP;NUF2;BIRC5;KIF2C;SPDL1;BUB3;BUB1;MAD2L1;SPC25
9	Cell Cycle Checkpoints	32/271	0.118081180811808	3.25070990372423e-20	2.13824473667194e-18	0	0	10.2658715777683	460.658694255151	CDCA8;BUB1B;CENPA;AURKB;CDC20;CCNB2;CCNB1;NUF2;SPDL1;BUB3;GTSE1;BUB1;PLK1;KNL1;CDC25C;CKAP5;NDC80;SGO1;CCNA2;CENPE;SGO2;CENPF;KIF18A;WEE1;DBF4;INCENP;UBE2S;CDK1;BIRC5;KIF2C;MAD2L1;SPC25
10	Mitotic Anaphase	30/232	0.129310344827586	3.7618805842632e-20	2.22703330588381e-18	0	0	11.3196163366337	506.290022084384	CDCA8;BUB1B;CENPA;AURKB;CDC20;TUBA1C;CCNB2;CCNB1;PTTG1;NUF2;SPDL1;BUB3;BUB1;PLK1;KNL1;TUBB4B;CKAP5;NDC80;SGO1;CENPE;SGO2;CENPF;KIF18A;INCENP;UBE2S;CDK1;BIRC5;KIF2C;MAD2L1;SPC25
11	Mitotic Metaphase And Anaphase	30/233	0.128755364806867	4.26390807231106e-20	2.2947577989165e-18	0	0	11.2632774014778	502.359244219005	CDCA8;BUB1B;CENPA;AURKB;CDC20;TUBA1C;CCNB2;CCNB1;PTTG1;NUF2;SPDL1;BUB3;BUB1;PLK1;KNL1;TUBB4B;CKAP5;NDC80;SGO1;CENPE;SGO2;CENPF;KIF18A;INCENP;UBE2S;CDK1;BIRC5;KIF2C;MAD2L1;SPC25
12	M Phase	35/380	0.0921052631578947	1.693496100565e-18	8.35458076278732e-17	0	0	7.82856977885559	320.343013174042	CDCA8;NCAPG;BUB1B;CENPA;AURKB;CDC20;TUBA1C;CCNB2;CCNB1;PTTG1;NUF2;NEK2;SPDL1;BUB3;BUB1;PLK1;KIF23;KNL1;TUBB4B;CKAP5;NDC80;SGO1;CENPE;SGO2;CENPF;KIF18A;INCENP;UBE2S;CDK1;BIRC5;KIF2C;NCAPD2;KIF20A;SPC25;MAD2L1
13	Separation Of Sister Chromatids	25/170	0.147058823529412	2.43806853484589e-18	1.11025890202213e-16	0	0	12.927070947285	524.261570444152	BUB1B;CDCA8;CENPA;AURKB;CDC20;PTTG1;NUF2;SPDL1;BUB3;BUB1;PLK1;KNL1;CKAP5;NDC80;SGO1;SGO2;CENPE;KIF18A;CENPF;UBE2S;INCENP;BIRC5;KIF2C;MAD2L1;SPC25
14	RHO GTPase Effectors	28/269	0.104089219330855	2.30116332550366e-16	9.73063349070119e-15	0	0	8.76908231207179	315.756648493478	CYFIP2;KIF14;CDCA8;BUB1B;CENPA;AURKB;CDC20;NUF2;SPDL1;BUB3;BUB1;PLK1;KNL1;CDC25C;CKAP5;NDC80;SGO1;CENPE;SGO2;CENPF;KIF18A;DIAPH3;INCENP;PRC1;BIRC5;KIF2C;MAD2L1;SPC25
15	Signaling By Rho GTPases	38/644	0.0590062111801242	1.23469788767554e-13	4.87294099669282e-12	0	0	4.83141701266901	143.603144444327	CYFIP2;ARHGAP11A;KIF14;CDCA8;BUB1B;CENPA;AURKB;CDC20;RACGAP1;NUF2;EPSTI1;SPDL1;BUB3;ECT2;BUB1;MCF2;ARHGEF39;PLK1;KNL1;CDC25C;CKAP5;NDC80;SGO1;ANLN;CENPE;SGO2;DEPDC1B;CENPF;KIF18A;DIAPH3;INCENP;PRC1;BIRC5;KIF2C;SOS1;SPC25;MAD2L1;PICALM
16	Signaling By Rho GTPases, Miro GTPases And RHOBTB3	38/660	0.0575757575757576	2.64140486902974e-13	9.77319801541002e-12	0	0	4.70319468934758	136.215313380172	CYFIP2;ARHGAP11A;KIF14;CDCA8;BUB1B;CENPA;AURKB;CDC20;RACGAP1;NUF2;EPSTI1;SPDL1;BUB3;ECT2;BUB1;MCF2;ARHGEF39;PLK1;KNL1;CDC25C;CKAP5;NDC80;SGO1;ANLN;CENPE;SGO2;DEPDC1B;CENPF;KIF18A;DIAPH3;INCENP;PRC1;BIRC5;KIF2C;SOS1;SPC25;MAD2L1;PICALM
17	Kinesins	11/42	0.261904761904762	1.2188514390223e-11	4.24447089353647e-10	0	0	25.3974193548387	638.250534123632	CENPE;KIF18A;RACGAP1;KIFC1;KIF4A;KIF25;KIF23;KIF2C;KIF11;KIF20A;KIF20B
18	APC/C-mediated Degradation Of Cell Cycle Proteins	13/87	0.149425287356322	3.16851152295675e-10	1.04208823421689e-08	0	0	12.6383526383526	276.433492939262	PLK1;BUB1B;AURKB;AURKA;CDC20;CCNA2;CCNB1;PTTG1;UBE2S;CDK1;NEK2;BUB3;MAD2L1
19	Cyclin A/B1/B2 Associated Events During G2/M Transition	8/25	0.32	1.38876315911392e-09	4.32709363260758e-08	0	0	33.3423614049937	680.012536171729	CCNA2;CCNB2;CCNB1;WEE1;PLK1;CDK1;CDC25C;CDC25B
20	G2/M Transition	16/182	0.0879120879120879	8.42304712545766e-09	2.49322194913547e-07	0	0	6.97831325301205	129.742852899554	PLK1;HMMR;CDC25C;TUBB4B;CKAP5;CDC25B;AURKA;CCNA2;CCNB2;TPX2;CCNB1;CENPF;WEE1;CDK1;NEK2;GTSE1
21	Mitotic G2-G2/M Phases	16/184	0.0869565217391304	9.85380989770824e-09	2.77783593306823e-07	0	0	6.89453262786596	127.103519653674	PLK1;HMMR;CDC25C;TUBB4B;CKAP5;CDC25B;AURKA;CCNA2;CCNB2;TPX2;CCNB1;CENPF;WEE1;CDK1;NEK2;GTSE1
22	Activation Of APC/C And APC/C:Cdc20 Mediated Degradation Of Mitotic Proteins	11/76	0.144736842105263	1.06041160273685e-08	2.85347122191007e-07	0	0	12.0916923076923	222.027939599166	CDC20;CCNA2;CCNB1;PTTG1;UBE2S;PLK1;CDK1;BUB1B;NEK2;BUB3;MAD2L1
23	COPI-dependent Golgi-to-ER Retrograde Traffic	11/78	0.141025641025641	1.4042845732079e-08	3.61450637973512e-07	0	0	11.729552238806	212.083825970168	CENPE;KIF18A;RACGAP1;KIFC1;KIF4A;KIF25;KIF23;KIF2C;KIF11;KIF20A;KIF20B
24	Polo-like Kinase Mediated Events	6/16	0.375	5.76084742742645e-08	1.42100903209852e-06	0	0	42.2228571428571	703.837977176644	CCNB2;CCNB1;CENPF;WEE1;PLK1;CDC25C
25	APC/C:Cdc20 Mediated Degradation Of Mitotic Proteins	10/75	0.133333333333333	1.11653945670878e-07	2.64396543348638e-06	0	0	10.9526198439242	175.328021738844	CDC20;CCNA2;CCNB1;PTTG1;UBE2S;CDK1;BUB1B;NEK2;BUB3;MAD2L1
26	Condensation Of Prometaphase Chromosomes	5/10	0.5	1.37219180985866e-07	3.12437519783203e-06	0	0	70.1387900355872	1108.3111595904	CCNB2;CCNB1;CDK1;NCAPG;NCAPD2
27	G2/M DNA Replication Checkpoint	4/5	0.8	2.02450556570876e-07	4.43891590703549e-06	0	0	279.617021276596	4309.67287764825	CCNB2;CCNB1;WEE1;CDK1
28	Phosphorylation Of Emi1	4/6	0.666666666666667	6.00511471780042e-07	1.2166063944659e-05	0	0	139.801418439716	2002.72299588254	CDC20;CCNB1;PLK1;CDK1
29	Factors Involved In Megakaryocyte Development And Platelet Production	12/136	0.0882352941176471	6.09152500154421e-07	1.2166063944659e-05	0	0	6.91900164822227	99.0191969444087	CENPE;KIF18A;WEE1;RACGAP1;KIFC1;KIF4A;KIF25;KIF23;KIF2C;KIF20A;KIF11;KIF20B
30	Golgi-to-ER Retrograde Transport	11/112	0.0982142857142857	6.16523510709072e-07	1.2166063944659e-05	0	0	7.76752475247525	111.069152093456	CENPE;KIF18A;RACGAP1;KIFC1;KIF4A;KIF25;KIF23;KIF2C;KIF20A;KIF11;KIF20B
31	Activation Of NIMA Kinases NEK9, NEK6, NEK7	4/7	0.571428571428571	1.38541366605808e-06	2.64569319453673e-05	0	0	93.1962174940898	1257.17147439645	CCNB2;CCNB1;PLK1;CDK1
32	APC-Cdc20 Mediated Degradation Of Nek2A	6/26	0.230769230769231	1.46845735967397e-06	2.71664611539684e-05	0	0	21.1007142857143	283.409984187756	CDC20;UBE2S;BUB1B;NEK2;BUB3;MAD2L1
33	Regulation Of APC/C Activators Between G1/S And Early Anaphase	9/80	0.1125	2.10432247599864e-06	3.77502698724605e-05	0	0	8.98901713530279	117.500090358284	CDC20;CCNA2;CCNB1;UBE2S;PLK1;CDK1;BUB1B;BUB3;MAD2L1
34	AURKA Activation By TPX2	8/72	0.111111111111111	8.59079903002999e-06	0.000149580971346405	0	0	8.83543165467626	103.0637093393	TPX2;PLK1;CDK1;NEK2;HMMR;TUBB4B;CKAP5;AURKA
35	APC:Cdc20 Mediated Degradation Of Cell Cycle Proteins Before Cycle Checkpoint Satisfied	8/73	0.10958904109589	9.5298215711052e-06	0.000160137311983407	0	0	8.69905921416713	100.570559196467	CDC20;CCNA2;UBE2S;CDK1;BUB1B;NEK2;BUB3;MAD2L1
36	Inactivation Of APC/C Via Direct Inhibition Of APC/C Complex	5/21	0.238095238095238	9.73807978277477e-06	0.000160137311983407	0	0	21.9061387900356	252.785157062605	CDC20;UBE2S;BUB1B;BUB3;MAD2L1
37	Signal Transduction	61/2465	0.0247464503042596	1.12906857920811e-05	0.000180650972673297	0	0	1.95213533000555	22.2378129357636	CYFIP2;ARHGAP11A;KIF14;BUB1B;ADM;CDC20;GPER1;NUF2;EPSTI1;SPDL1;KPNA2;DLGAP5;WNT5B;ITGA2;KNL1;CDC25C;CKAP5;SGO1;SGO2;DEPDC1B;INCENP;BIRC5;KIF2C;SOS1;ATP6V0D2;CCL3L1;CDCA8;PTN;CENPA;CSF2RA;AURKB;GNG2;RACGAP1;CCL3;ST3GAL6;BUB3;PCK1;ECT2;BUB1;PAG1;MAPK4;NGFR;MCF2;ARHGEF39;NTRK3;PLK1;ESR1;NDC80;KISS1;ANLN;CENPE;CENPF;KIF18A;DIAPH3;PRC1;TACC3;CDK1;SPC25;MAD2L1;PICALM;PTPN3
38	Chk1/Chk2(Cds1) Mediated Inactivation Of Cyclin B:Cdk1 Complex	4/13	0.307692307692308	2.64446178706381e-05	0.000411979309984677	0	0	31.0559495665879	327.343929060371	CCNB1;WEE1;CDK1;CDC25C
39	Regulation Of PLK1 Activity At G2/M Transition	8/87	0.0919540229885057	3.48610276509994e-05	0.000529172522292093	0	0	7.1523540661142	73.4127708949769	CCNB2;CCNB1;PLK1;CDK1;NEK2;TUBB4B;CKAP5;AURKA
40	Golgi Cisternae Pericentriolar Stack Reorganization	4/14	0.285714285714286	3.66065331938546e-05	0.000541776691269049	0	0	27.9489361702128	285.506315751054	CCNB2;CCNB1;PLK1;CDK1
41	SUMOylation Of DNA Replication Proteins	6/45	0.133333333333333	4.13616022566603e-05	0.000597221183803485	0	0	10.8104395604396	109.111470092401	TOP2A;INCENP;CDCA8;BIRC5;AURKB;AURKA
42	Intra-Golgi And Retrograde Golgi-to-ER Traffic	11/181	0.0607734806629834	6.18420732240632e-05	0.000871678746396319	0	0	4.59858823529412	44.5645811835236	CENPE;KIF18A;RACGAP1;KIFC1;KIF4A;KIF25;KIF23;KIF2C;KIF20A;KIF11;KIF20B
43	Cdc20:Phospho-APC/C Mediated Degradation Of Cyclin A	7/72	0.0972222222222222	7.56628306303041e-05	0.00104168362170093	0	0	7.58439481665288	71.9700177318745	CDC20;CCNA2;UBE2S;CDK1;BUB1B;BUB3;MAD2L1
44	TP53 Regulates Transcription Of Genes Involved In G2 Cell Cycle Arrest	4/18	0.222222222222222	0.000106964555124739	0.00143915946895103	0	0	19.9594731509625	182.489723268779	CCNB1;CDK1;CDC25C;AURKA
45	MHC Class II Antigen Presentation	8/104	0.0769230769230769	0.000124676842319668	0.00164019312562763	0	0	5.88069544364508	52.8661902155708	CENPE;KIF18A;RACGAP1;KIF4A;KIF23;KIF2C;KIF20A;KIF11
46	Phosphorylation Of APC/C	4/20	0.2	0.000165585405654154	0.00213101217711433	0	0	17.4627659574468	152.031249927473	CCNB1;UBE2S;PLK1;CDK1
47	Mitotic G1 Phase And G1/S Transition	9/147	0.0612244897959184	0.00027166847314523	0.00342186672557397	0	0	4.60900957463507	37.8442461548709	TOP2A;CCNA2;CDKN2D;CCNB1;WEE1;DBF4;CDKN2C;CDK1;CKS1B
48	APC/C:Cdc20 Mediated Degradation Of Cyclin B	4/24	0.166666666666667	0.00034717147767384	0.00428178155797736	0	0	13.9673758865248	111.259810562686	CDC20;CCNB1;UBE2S;CDK1
49	RHOB GTPase Cycle	6/69	0.0869565217391304	0.000457111278905745	0.00552265055331023	0	0	6.68401360544218	51.4039660713	ANLN;DEPDC1B;DIAPH3;RACGAP1;MCF2;ECT2
50	APC/C:Cdh1 Mediated Degradation Of Cdc20 And APC/C:Cdh1 Targets In Late Mitosis/Early G1	6/73	0.0821917808219178	0.000618952607406665	0.00732839887169491	0	0	6.28368869936034	46.4206362261608	CDC20;PTTG1;UBE2S;PLK1;AURKB;AURKA
51	TP53 Regulates Transcription Of Cell Cycle Genes	5/49	0.102040816326531	0.000658163784914762	0.00763986197391253	0	0	7.95454545454545	58.2754513756577	CCNA2;CCNB1;CDK1;CDC25C;AURKA
52	Mitotic Telophase/Cytokinesis	3/13	0.230769230769231	0.000744147342485545	0.00847183128368159	0	0	20.8876325088339	150.459287990192	PLK1;KIF23;KIF20A
53	NRAGE Signals Death Thru JNK	5/57	0.087719298245614	0.0013170914443464	0.0147116629255296	0	0	6.72803175472215	44.6225229778814	NGFR;ARHGEF39;MCF2;SOS1;ECT2
54	Role Of GTSE1 In G2/M Progression After G2 Checkpoint	5/59	0.0847457627118644	0.00153874562180175	0.016869211261234	0	0	6.47818637142481	41.9578379756625	CCNB2;CCNB1;PLK1;CDK1;GTSE1
55	Acyl Chain Remodelling Of PI	3/17	0.176470588235294	0.00169595272665774	0.0182546184396614	0	0	14.9167087329631	95.161301709273	PLA2G2D;PLA2G4C;PLA2R1
56	SARS-CoV-2 Targets PDZ Proteins In Cell-Cell Junction	2/5	0.4	0.00198054542374957	0.0209147566772797	0	0	46.2699530516432	288.001909447771	PATJ;CRB3
57	Lewis Blood Group Biosynthesis	3/18	0.166666666666667	0.00201375190980565	0.0209147566772797	0	0	13.921554770318	86.4216106315297	FUT6;ST3GAL6;FUT2
58	Initiation Of Nuclear Envelope (NE) Reformation	3/19	0.157894736842105	0.00236621274566941	0.0241516887144188	0	0	13.0507950530035	78.9111702846594	CCNB2;CCNB1;CDK1
59	Loss Of Nlp From Mitotic Centrosomes	5/69	0.072463768115942	0.00307723632229628	0.0308766763186338	0	0	5.46318950177936	31.5975768659186	PLK1;CDK1;NEK2;TUBB4B;CKAP5
60	Blood Group Systems Biosynthesis	3/22	0.136363636363636	0.00364345033113827	0.0359487099338976	0	0	10.9884694067324	61.6983234308584	FUT6;ST3GAL6;FUT2
61	RHOC GTPase Cycle	5/73	0.0684931506849315	0.00392740821201838	0.0380592150422969	0	0	5.14077873142139	28.4787603689868	ANLN;DEPDC1B;DIAPH3;RACGAP1;MCF2
62	Hemostasis	17/576	0.0295138888888889	0.00402427492558845	0.0380592150422969	0	0	2.16554388811672	11.9438635573082	SERPINB2;ITGA2;KIF25;KIF23;KIF11;CENPE;KIF18A;WEE1;SLC7A7;GNG2;RACGAP1;KIFC1;KIF4A;KIF2C;KIF20A;KIF20B;SOS1
63	Activated NTRK3 Signals Thru RAS	2/7	0.285714285714286	0.00408109643675088	0.0380592150422969	0	0	27.7591549295775	152.713926017038	NTRK3;SOS1
64	Cell Death Signaling Via NRAGE, NRIF And NADE	5/74	0.0675675675675676	0.00416377137668508	0.0380592150422969	0	0	5.06601681365723	27.7685303799035	NGFR;ARHGEF39;MCF2;SOS1;ECT2
65	RAC1 GTPase Cycle	8/178	0.0449438202247191	0.00417879894890084	0.0380592150422969	0	0	3.30833685992383	18.1221807209932	CYFIP2;DEPDC1B;DIAPH3;RACGAP1;ARHGEF39;MCF2;ECT2;SOS1
66	Nuclear Envelope (NE) Reassembly	5/75	0.0666666666666667	0.0044101173628919	0.0395574163459395	0	0	4.99339095068632	27.0834233664802	TUBA1C;CCNB2;CCNB1;CDK1;TUBB4B
67	G Alpha (12/13) Signaling Events	5/78	0.0641025641025641	0.00521130672163321	0.046046172823983	0	0	4.78745185979623	25.1672736654988	GNG2;ARHGEF39;MCF2;SOS1;ECT2
68	RHOA GTPase Cycle	7/147	0.0476190476190476	0.00529205203516286	0.0460719824237708	0	0	3.5078853046595	18.3867534122615	ARHGAP11A;ANLN;DEPDC1B;DIAPH3;RACGAP1;MCF2;ECT2
69	Axonal Growth Inhibition (RHOA Activation)	2/8	0.25	0.00539025092908221	0.0462467905799517	0	0	23.131455399061	120.819369854733	NGFR;MCF2
70	G2/M Checkpoints	7/148	0.0472972972972973	0.00548873227977746	0.0464189929946894	0	0	3.48282874501131	18.1283254984053	CCNB2;CCNB1;WEE1;DBF4;CDK1;CDC25C;GTSE1
71	Recruitment Of NuMA To Mitotic Centrosomes	5/80	0.0625	0.00579946019016748	0.0483560624306922	0	0	4.65931198102017	23.9954121425598	PLK1;CDK1;NEK2;TUBB4B;CKAP5
72	Centrosome Maturation	5/81	0.0617283950617284	0.00611040831978977	0.050241135073827	0	0	4.59777111818693	23.4383414193149	PLK1;CDK1;NEK2;TUBB4B;CKAP5
73	Acyl Chain Remodelling Of PC	3/27	0.111111111111111	0.00656579373882994	0.0525263499106395	0	0	8.6969964664311	43.7100768981459	PLA2G2D;PLA2G4C;PLA2R1
74	G0 And Early G1	3/27	0.111111111111111	0.00656579373882994	0.0525263499106395	0	0	8.6969964664311	43.7100768981459	TOP2A;CCNA2;CDK1
75	E2F-enabled Inhibition Of Pre-Replication Complex Formation	2/9	0.222222222222222	0.00686517471253282	0.0532045006685034	0	0	19.8259557344064	98.7589101872787	CCNB1;CDK1
76	p75NTR Regulates Axonogenesis	2/9	0.222222222222222	0.00686517471253282	0.0532045006685034	0	0	19.8259557344064	98.7589101872787	NGFR;MCF2
77	Nuclear Envelope Breakdown	4/53	0.0754716981132075	0.00692017998559926	0.0532045006685034	0	0	5.69257490230135	28.3109596125784	CCNB2;CCNB1;PLK1;CDK1
78	Acyl Chain Remodelling Of PE	3/29	0.103448275862069	0.008031947112859	0.0609604191129811	0	0	8.02718129926611	38.7257579161676	PLA2G2D;PLA2G4C;PLA2R1
79	MASTL Facilitates Mitotic Progression	2/10	0.2	0.00850089276062607	0.0637028925859574	0	0	17.3468309859155	82.7024754262557	CCNB1;CDK1
80	Metallothioneins Bind Metals	2/11	0.181818181818182	0.0102925375505888	0.0761647778743569	0	0	15.4186228482003	70.5608012156705	MT1A;MT1G
81	G1/S Transition	6/129	0.0465116279069767	0.01068199351782	0.0771302932364455	0	0	3.41306620209059	15.4925757829516	CCNA2;CCNB1;WEE1;DBF4;CDK1;CKS1B
82	SUMO E3 Ligases SUMOylate Target Proteins	7/168	0.0416666666666667	0.0106835879145077	0.0771302932364455	0	0	3.04706249026025	13.830758498726	TOP2A;INCENP;CDCA8;BIRC5;ESR1;AURKB;AURKA
83	RHO GTPase Cycle	13/441	0.0294784580498866	0.0113273130432978	0.0807924014654493	0	0	2.14574988874054	9.614114743759	CYFIP2;ARHGAP11A;MCF2;ARHGEF39;KIF14;ANLN;DEPDC1B;DIAPH3;RACGAP1;EPSTI1;ECT2;SOS1;PICALM
84	P75 NTR Receptor-Mediated Signaling	5/95	0.0526315789473684	0.0117707411396919	0.0829556994606858	0	0	3.87979438513246	17.2345835879823	NGFR;ARHGEF39;MCF2;SOS1;ECT2
85	Interleukin-35 Signaling	2/12	0.166666666666667	0.0122353470382273	0.085215593489771	0	0	13.8760563380282	61.1021902827983	EBI3;STAT4
86	SUMOylation	7/174	0.0402298850574713	0.0127740109232185	0.0870767150040493	0	0	2.93668576824845	12.8049559662764	TOP2A;INCENP;CDCA8;BIRC5;ESR1;AURKB;AURKA
87	Anchoring Of Basal Body To Plasma Membrane	5/97	0.0515463917525773	0.0127967469685005	0.0870767150040493	0	0	3.79506421166641	16.5410313263393	PLK1;CDK1;NEK2;TUBB4B;CKAP5
88	HSF1-dependent Transactivation	3/36	0.0833333333333333	0.0145872950497354	0.0970300974094762	0	0	6.32219723739158	26.7277484234112	HSPB8;HSPA1B;HSPA1A
89	Nuclear Pore Complex (NPC) Disassembly	3/36	0.0833333333333333	0.0145872950497354	0.0970300974094762	0	0	6.32219723739158	26.7277484234112	CCNB2;CCNB1;CDK1
90	Response To Metal Ions	2/14	0.142857142857143	0.0165559272958427	0.108901210657099	0	0	11.56220657277	47.416737455113	MT1A;MT1G
91	Elastic Fibre Formation	3/39	0.0769230769230769	0.0180970624882096	0.117730340582638	0	0	5.7944640753828	23.2474225938051	FBN2;BMP4;BMP7
92	Depolymerisation Of Nuclear Lamina	2/15	0.133333333333333	0.0189246834919566	0.121776224209112	0	0	10.6722643553629	42.3399484884276	CCNB1;CDK1
93	Signaling By NTRK3 (TRKC)	2/16	0.125	0.0214265714123257	0.134941811447838	0	0	9.90945674044266	38.0832657978142	NTRK3;SOS1
94	Transcription Of E2F Targets Under Negative Control By P107 (RBL1) And P130 (RBL2) In Complex With HDAC1	2/16	0.125	0.0214265714123257	0.134941811447838	0	0	9.90945674044266	38.0832657978142	CCNA2;CDK1
95	RND1 GTPase Cycle	3/42	0.0714285714285714	0.0220351046796219	0.137313494424591	0	0	5.34792063060614	20.402950560498	DEPDC1B;KIF14;EPSTI1
96	Condensation Of Prophase Chromosomes	3/43	0.0697674418604651	0.0234432838451624	0.144566917045168	0	0	5.21395759717314	19.5688756392992	CCNB1;PLK1;CDK1
97	MET Activates PTK2 Signaling	2/17	0.117647058823529	0.0240573270379226	0.146824099035569	0	0	9.24835680751174	34.471545253052	ITGA2;SOS1
98	G2/M DNA Damage Checkpoint	4/77	0.051948051948052	0.0245491405569248	0.147403335985241	0	0	3.81638006412125	14.1476202286707	CCNB1;WEE1;CDK1;CDC25C
99	Sphingolipid De Novo Biosynthesis	3/44	0.0681818181818182	0.024899212159669	0.147403335985241	0	0	5.08652934585883	18.784141456363	CERS3;PLPP3;PLPP1
100	Interleukin-2 Family Signaling	3/44	0.0681818181818182	0.024899212159669	0.147403335985241	0	0	5.08652934585883	18.784141456363	STAT4;SOS1;CSF2RA
101	Interleukin-10 Signaling	3/45	0.0666666666666667	0.0264028406223074	0.154757244043624	0	0	4.96516910651186	18.0448330288425	IL1RN;CCL3L1;CCL3
102	Acyl Chain Remodelling Of PG	2/18	0.111111111111111	0.0268127803307562	0.155619274076546	0	0	8.66989436619718	31.3752780814496	PLA2G2D;PLA2R1
103	Chromosome Maintenance	5/118	0.0423728813559322	0.0273650045316196	0.157282356142901	0	0	3.08648001763613	11.1066683699992	CCNA2;PIF1;HJURP;KNL1;CENPA
104	Senescence-Associated Secretory Phenotype (SASP)	4/81	0.0493827160493827	0.0288892764529215	0.164446650578168	0	0	3.61738970249609	12.8210593733755	CCNA2;CDKN2D;CDKN2C;UBE2S
105	Cyclin D Associated Events In G1	3/47	0.0638297872340425	0.0295528488195223	0.165809445577455	0	0	4.73899775136524	16.6887366366685	CDKN2D;CDKN2C;CKS1B
106	RHO GTPases Activate CIT	2/19	0.105263157894737	0.0296888534310985	0.165809445577455	0	0	8.15948632974317	28.6967796793083	PRC1;KIF14
107	Cyclin A:Cdk2-associated Events At S Phase Entry	4/84	0.0476190476190476	0.0324246066380937	0.17864452815512	0	0	3.48120567375887	11.9364891870311	CCNA2;WEE1;CKS1B;CDC25B
108	Conversion From APC/C:Cdc20 To APC/C:Cdh1 In Late Anaphase	2/20	0.1	0.0326815588844147	0.17864452815512	0	0	7.70579029733959	26.3610794613076	CDC20;UBE2S
109	Signaling By EGFR	3/49	0.0612244897959184	0.0328923202177501	0.17864452815512	0	0	4.5324934705792	15.4762718218845	SOS1;PAG1;PTPN3
110	Deregulated CDK5 Triggers Neurodegenerative Pathways In Alzheimers Disease Models	2/21	0.0952380952380952	0.0357869979099885	0.192599116024666	0	0	7.29985174203113	24.3097519360993	CDC25C;CDC25B
111	RAC2 GTPase Cycle	4/87	0.0459770114942529	0.036202360960136	0.193079258454059	0	0	3.35486627360506	11.1335630231458	DEPDC1B;DIAPH3;RACGAP1;MCF2
112	RHOD GTPase Cycle	3/52	0.0576923076923077	0.0382535393057599	0.202197279187588	0	0	4.25434484747963	13.8841360596499	DEPDC1B;DIAPH3;RACGAP1
113	Acyl Chain Remodelling Of PS	2/22	0.0909090909090909	0.0390013587024563	0.202533371507492	0	0	6.93450704225352	22.4966420096642	PLA2G2D;PLA2R1
114	E2F Mediated Regulation Of DNA Replication	2/22	0.0909090909090909	0.0390013587024563	0.202533371507492	0	0	6.93450704225352	22.4966420096642	CCNB1;CDK1
115	Deposition Of New CENPA-containing Nucleosomes At Centromere	3/53	0.0566037735849057	0.0401335436354437	0.205279625233227	0	0	4.16904593639576	13.4057456215651	HJURP;KNL1;CENPA
116	Regulation Of TP53 Activity Thru Phosphorylation	4/90	0.0444444444444444	0.040223710349754	0.205279625233227	0	0	3.23734125020617	10.4025442608843	CCNA2;TPX2;AURKB;AURKA
117	Interleukin-12 Family Signaling	3/54	0.0555555555555556	0.0420595550772898	0.210537659863923	0	0	4.08709208064851	12.9506406970392	SERPINB2;EBI3;STAT4
118	Post-chaperonin Tubulin Folding Pathway	2/23	0.0869565217391304	0.0423209147361601	0.210537659863923	0	0	6.60395707578806	20.8848417364616	TUBA1C;TUBB4B
119	Telomere Extension By Telomerase	2/23	0.0869565217391304	0.0423209147361601	0.210537659863923	0	0	6.60395707578806	20.8848417364616	CCNA2;PIF1
120	RAC3 GTPase Cycle	4/93	0.043010752688172	0.0444890833777234	0.219479477996769	0	0	3.1277392620926	9.73512422602941	DEPDC1B;DIAPH3;RACGAP1;MCF2
121	Defective Intrinsic Pathway For Apoptosis	2/24	0.0833333333333333	0.0457420231412112	0.223795683467744	0	0	6.30345710627401	19.44451278481	CDC25C;CDC25B
122	Death Receptor Signaling	5/139	0.0359712230215827	0.0496383229765566	0.240849255308152	0	0	2.59998937695862	7.80774756670345	NGFR;ARHGEF39;MCF2;ECT2;SOS1
123	Membrane Trafficking	14/599	0.0233722871452421	0.050041314869768	0.240849255308152	0	0	1.68304424333836	5.04055983676099	DENND2A;KIF25;KIF23;KIF11;CENPE;KIF18A;RACGAP1;KIFC1;KIF4A;GJB7;KIF2C;KIF20A;KIF20B;PICALM
124	Attenuation Phase	2/26	0.0769230769230769	0.0528747341146459	0.250414740766963	0	0	5.77758215962441	16.9851074548413	HSPA1B;HSPA1A
125	Formation Of Tubulin Folding Intermediates By CCT/TriC	2/26	0.0769230769230769	0.0528747341146459	0.250414740766963	0	0	5.77758215962441	16.9851074548413	TUBA1C;TUBB4B
126	Transcriptional Regulation By MECP2	3/60	0.05	0.054563191048287	0.25636038968719	0	0	3.65575599776827	10.6323853173567	RBFOX1;MOBP;AURKB
127	Interleukin Receptor SHC Signaling	2/27	0.0740740740740741	0.0565794547690769	0.262707278567025	0	0	5.54619718309859	15.9292847843883	SOS1;CSF2RA
128	Cell-cell Junction Organization	3/61	0.0491803278688525	0.0568015737442216	0.262707278567025	0	0	3.59254295113927	10.304100246478	PATJ;NECTIN4;CRB3
129	Prefoldin Mediated Transfer Of Substrate To CCT/TriC	2/28	0.0714285714285714	0.0603719608625472	0.272825960539145	0	0	5.33261105092091	14.9698684185473	TUBA1C;TUBB4B
130	MET Promotes Cell Motility	2/28	0.0714285714285714	0.0603719608625472	0.272825960539145	0	0	5.33261105092091	14.9698684185473	ITGA2;SOS1
131	Molecules Associated With Elastic Fibres	2/28	0.0714285714285714	0.0603719608625472	0.272825960539145	0	0	5.33261105092091	14.9698684185473	BMP4;BMP7
132	CDC42 GTPase Cycle	5/149	0.0335570469798658	0.0631293614647044	0.283125621114432	0	0	2.41819889284302	6.68044202571684	DEPDC1B;DIAPH3;RACGAP1;MCF2;ECT2
133	PIWI-interacting RNA (piRNA) Biogenesis	2/29	0.0689655172413793	0.0642490040714842	0.283846346345661	0	0	5.13484611371935	14.0950963872247	MAEL;TDRD6
134	HSF1 Activation	2/29	0.0689655172413793	0.0642490040714842	0.283846346345661	0	0	5.13484611371935	14.0950963872247	HSPA1B;HSPA1A
135	Tight Junction Interactions	2/30	0.0666666666666667	0.068207410457327	0.289707342974509	0	0	4.95120724346076	13.2949919010328	PATJ;CRB3
136	Abacavir Metabolism	1/5	0.2	0.0694906126729397	0.289707342974509	0	0	17.2894736842105	46.103481275717	PCK1
137	Serotonin And Melatonin Biosynthesis	1/5	0.2	0.0694906126729397	0.289707342974509	0	0	17.2894736842105	46.103481275717	TPH2
138	G2 Phase	1/5	0.2	0.0694906126729397	0.289707342974509	0	0	17.2894736842105	46.103481275717	CCNA2
139	MECP2 Regulates Transcription Factors	1/5	0.2	0.0694906126729397	0.289707342974509	0	0	17.2894736842105	46.103481275717	RBFOX1
140	MET Activates PTPN11	1/5	0.2	0.0694906126729397	0.289707342974509	0	0	17.2894736842105	46.103481275717	SOS1
141	MET Interacts With TNS Proteins	1/5	0.2	0.0694906126729397	0.289707342974509	0	0	17.2894736842105	46.103481275717	SOS1
142	NR1H2 And NR1H3 Regulate Gene Expression Linked To Gluconeogenesis	1/5	0.2	0.0694906126729397	0.289707342974509	0	0	17.2894736842105	46.103481275717	PCK1
143	APC/C:Cdc20 Mediated Degradation Of Securin	3/67	0.0447761194029851	0.0711194718724307	0.29442466677258	0	0	3.25474823321555	8.60358232115906	CDC20;PTTG1;UBE2S
144	Antigen Activates B Cell Receptor Leading To Second Messenger Generation	2/31	0.0645161290322581	0.0722440789892176	0.294955136287013	0	0	4.78023312287518	12.5610420338419	DAPP1;SOS1
145	Sealing Of Nuclear Envelope (NE) By ESCRT-III	2/31	0.0645161290322581	0.0722440789892176	0.294955136287013	0	0	4.78023312287518	12.5610420338419	TUBA1C;TUBB4B
146	Vesicle-mediated Transport	14/637	0.021978021978022	0.0746979803362688	0.302884961363501	0	0	1.57724719101124	4.09185589576408	DENND2A;KIF25;KIF23;KIF11;CENPE;KIF18A;RACGAP1;KIFC1;KIF4A;GJB7;KIF2C;KIF20A;KIF20B;PICALM
147	Regulation Of TP53 Activity	5/157	0.0318471337579618	0.0752675238250732	0.303118191186689	0	0	2.28998876194044	5.92352887889952	CCNA2;TPX2;CDK1;AURKB;AURKA
148	Mitotic Prophase	4/112	0.0357142857142857	0.0770952283879307	0.304457875006674	0	0	2.57499343314946	6.59897143506431	CCNB2;CCNB1;PLK1;CDK1
149	Oncogene Induced Senescence	2/33	0.0606060606060606	0.0805401544782579	0.304457875006674	0	0	4.47137664697865	11.2633951156362	CDKN2D;CDKN2C
150	Cooperation Of Prefoldin And TriC/CCT In Actin And Tubulin Folding	2/33	0.0606060606060606	0.0805401544782579	0.304457875006674	0	0	4.47137664697865	11.2633951156362	TUBA1C;TUBB4B
151	S Phase	5/161	0.031055900621118	0.0817789333084328	0.304457875006674	0	0	2.23081485537002	5.58537058726153	CCNA2;WEE1;UBE2S;CDC25B;CKS1B
152	Activated NTRK3 Signals Thru PI3K	1/6	0.166666666666667	0.0828001991149908	0.304457875006674	0	0	13.8308771929825	34.4572075339904	NTRK3
153	RUNX1 Regulates Estrogen Receptor Mediated Transcription	1/6	0.166666666666667	0.0828001991149908	0.304457875006674	0	0	13.8308771929825	34.4572075339904	ESR1
154	RUNX1 Regulates Transcription Of Genes Involved In WNT Signaling	1/6	0.166666666666667	0.0828001991149908	0.304457875006674	0	0	13.8308771929825	34.4572075339904	ESR1
155	SOS-mediated Signaling	1/6	0.166666666666667	0.0828001991149908	0.304457875006674	0	0	13.8308771929825	34.4572075339904	SOS1
156	Sensing Of DNA Double Strand Breaks	1/6	0.166666666666667	0.0828001991149908	0.304457875006674	0	0	13.8308771929825	34.4572075339904	KPNA2
157	p75NTR Negatively Regulates Cell Cycle Via SC1	1/6	0.166666666666667	0.0828001991149908	0.304457875006674	0	0	13.8308771929825	34.4572075339904	NGFR
158	MET Receptor Activation	1/6	0.166666666666667	0.0828001991149908	0.304457875006674	0	0	13.8308771929825	34.4572075339904	SOS1
159	MET Activates PI3K/AKT Signaling	1/6	0.166666666666667	0.0828001991149908	0.304457875006674	0	0	13.8308771929825	34.4572075339904	SOS1
160	Metal Sequestration By Antimicrobial Proteins	1/6	0.166666666666667	0.0828001991149908	0.304457875006674	0	0	13.8308771929825	34.4572075339904	S100A7
161	NADE Modulates Death Signaling	1/6	0.166666666666667	0.0828001991149908	0.304457875006674	0	0	13.8308771929825	34.4572075339904	NGFR
162	Gene And Protein Expression By JAK-STAT Signaling After Interleukin-12 Stimulation	2/35	0.0571428571428571	0.0891138272742105	0.325571194381492	0	0	4.19995731967563	10.1548280325607	SERPINB2;STAT4
163	RHOG GTPase Cycle	3/74	0.0405405405405405	0.0896420687232824	0.325571194381492	0	0	2.9328124222366	7.07373988503174	DEPDC1B;DIAPH3;MCF2
164	Transcriptional Regulation By RUNX2	4/119	0.0336134453781513	0.0914527886050726	0.330122261306116	0	0	2.41739130434783	5.78223661187959	CCNB1;CDK1;ITGBL1;ESR1
165	Activation Of ATR In Response To Replication Stress	2/36	0.0555555555555556	0.0934977451163669	0.332074157953199	0	0	4.07622203811102	9.65990419233927	DBF4;CDC25C
166	Regulation Of TP53 Degradation	2/36	0.0555555555555556	0.0934977451163669	0.332074157953199	0	0	4.07622203811102	9.65990419233927	CCNA2;CDK1
167	Activated NTRK2 Signals Thru RAS	1/7	0.142857142857143	0.0959200692736438	0.332074157953199	0	0	11.5251461988304	27.0177092560042	SOS1
168	Defective CSF2RA Causes SMDP4	1/7	0.142857142857143	0.0959200692736438	0.332074157953199	0	0	11.5251461988304	27.0177092560042	CSF2RA
169	Vitamin B2 (Riboflavin) Metabolism	1/7	0.142857142857143	0.0959200692736438	0.332074157953199	0	0	11.5251461988304	27.0177092560042	ACP5
170	Nectin/Necl Trans Heterodimerization	1/7	0.142857142857143	0.0959200692736438	0.332074157953199	0	0	11.5251461988304	27.0177092560042	NECTIN4
171	NrCAM Interactions	1/7	0.142857142857143	0.0959200692736438	0.332074157953199	0	0	11.5251461988304	27.0177092560042	CNTN2
172	Regulation Of TP53 Expression And Degradation	2/37	0.0540540540540541	0.097942772294812	0.337105355805399	0	0	3.95955734406439	9.19952437676669	CCNA2;CDK1
173	HSP90 Chaperone Cycle For Steroid Hormone Receptors (SHR) In Presence Of Ligand	2/38	0.0526315789473684	0.102446279771605	0.350567616328268	0	0	3.84937402190923	8.77047812374074	HSPA1B;HSPA1A
174	Adaptive Immune System	15/733	0.0204638472032742	0.105318336153657	0.356027221805213	0	0	1.46439988076761	3.29602401373523	CCNF;DAPP1;KIF23;KIF11;CDC20;CENPE;KIF18A;RACGAP1;UBE2S;KIF4A;KIF2C;KIF20A;SOS1;FCGR2B;PAG1
175	Ovarian Tumor Domain Proteases	2/39	0.0512820512820513	0.107005700692293	0.356027221805213	0	0	3.74514655500571	8.36992754766286	CDK1;ESR1
176	Synthesis Of PA	2/39	0.0512820512820513	0.107005700692293	0.356027221805213	0	0	3.74514655500571	8.36992754766286	PLA2G2D;PLA2R1
177	CREB1 Phosphorylation Thru Activation Of CaMKII/CaMKK/CaMKIV Cascasde	1/8	0.125	0.108852917477607	0.356027221805213	0	0	9.8781954887218	21.9074439978335	KPNA2
178	RUNX2 Regulates Genes Involved In Cell Migration	1/8	0.125	0.108852917477607	0.356027221805213	0	0	9.8781954887218	21.9074439978335	ITGBL1
179	SHC-related Events Triggered By IGF1R	1/8	0.125	0.108852917477607	0.356027221805213	0	0	9.8781954887218	21.9074439978335	SOS1
180	EGFR Transactivation By Gastrin	1/8	0.125	0.108852917477607	0.356027221805213	0	0	9.8781954887218	21.9074439978335	SOS1
181	Synthesis Of UDP-N-acetyl-glucosamine	1/8	0.125	0.108852917477607	0.356027221805213	0	0	9.8781954887218	21.9074439978335	GFPT2
182	Cyclin E Associated Events During G1/S Transition	3/82	0.0365853658536585	0.112980149155782	0.367495869781445	0	0	2.63474526993783	5.7451757421626	CCNA2;WEE1;CKS1B
183	Carboxyterminal Post-Translational Modifications Of Tubulin	2/41	0.0487804878048781	0.116282319236995	0.374937650229625	0	0	3.5527266161069	7.64452356993801	TUBA1C;TUBB4B
184	RHOF GTPase Cycle	2/42	0.0476190476190476	0.120994683331255	0.374937650229625	0	0	3.4637323943662	7.31543286049141	DEPDC1B;DIAPH3
185	RND3 GTPase Cycle	2/42	0.0476190476190476	0.120994683331255	0.374937650229625	0	0	3.4637323943662	7.31543286049141	DEPDC1B;PICALM
186	Activated NTRK2 Signals Thru FRS2 And FRS3	1/9	0.111111111111111	0.121601400074473	0.374937650229625	0	0	8.64298245614035	18.2108227706013	SOS1
187	CHL1 Interactions	1/9	0.111111111111111	0.121601400074473	0.374937650229625	0	0	8.64298245614035	18.2108227706013	ITGA2
188	Diseases Associated With Surfactant Metabolism	1/9	0.111111111111111	0.121601400074473	0.374937650229625	0	0	8.64298245614035	18.2108227706013	CSF2RA
189	Hydrolysis Of LPC	1/9	0.111111111111111	0.121601400074473	0.374937650229625	0	0	8.64298245614035	18.2108227706013	PLA2G4C
190	Interleukin-23 Signaling	1/9	0.111111111111111	0.121601400074473	0.374937650229625	0	0	8.64298245614035	18.2108227706013	STAT4
191	MET Activates RAS Signaling	1/9	0.111111111111111	0.121601400074473	0.374937650229625	0	0	8.64298245614035	18.2108227706013	SOS1
192	MET Receptor Recycling	1/9	0.111111111111111	0.121601400074473	0.374937650229625	0	0	8.64298245614035	18.2108227706013	SOS1
193	Cell Junction Organization	3/86	0.0348837209302326	0.125428236019404	0.380036059767181	0	0	2.50725871684618	5.2051230235741	PATJ;NECTIN4;CRB3
194	RND2 GTPase Cycle	2/43	0.0465116279069767	0.125753291409242	0.380036059767181	0	0	3.37907935417382	7.00629564316304	DEPDC1B;KIF14
195	GPER1 Signaling	2/43	0.0465116279069767	0.125753291409242	0.380036059767181	0	0	3.37907935417382	7.00629564316304	GNG2;GPER1
196	Immune System	34/1943	0.0174987133299022	0.126579464429706	0.380036059767181	0	0	1.25838758761755	2.60094241736188	CYFIP2;IL1RN;CCL3L1;CCNF;EBI3;DAPP1;CGAS;KIF11;TNFRSF11A;CSF2RA;CDC20;RACGAP1;STAT4;CCL3;KPNA2;PAG1;SERPINB2;KIF23;TUBB4B;CENPE;KIF18A;UBE2S;KIF4A;BIRC5;KIF2C;PTX3;KIF20A;MS4A2;SOS1;FCGR2B;ATP6V0D2;HSPA1B;HSPA1A;S100A7
197	Cilium Assembly	5/186	0.0268817204301075	0.128828612049164	0.380036059767181	0	0	1.92023357779045	3.93508157025369	PLK1;CDK1;NEK2;TUBB4B;CKAP5
198	Interleukin-12 Signaling	2/44	0.0454545454545455	0.130555869714834	0.380036059767181	0	0	3.29845741113347	6.71550763726549	SERPINB2;STAT4
199	Interleukin-3, Interleukin-5 And GM-CSF Signaling	2/44	0.0454545454545455	0.130555869714834	0.380036059767181	0	0	3.29845741113347	6.71550763726549	SOS1;CSF2RA
200	Abacavir ADME	1/10	0.1	0.134168135965103	0.380036059767181	0	0	7.682261208577	15.4310624728687	PCK1
201	CaMK IV-mediated Phosphorylation Of CREB	1/10	0.1	0.134168135965103	0.380036059767181	0	0	7.682261208577	15.4310624728687	KPNA2
202	Calcitonin-like Ligand Receptors	1/10	0.1	0.134168135965103	0.380036059767181	0	0	7.682261208577	15.4310624728687	ADM
203	Constitutive Signaling By Overexpressed ERBB2	1/10	0.1	0.134168135965103	0.380036059767181	0	0	7.682261208577	15.4310624728687	SOS1
204	Signal Attenuation	1/10	0.1	0.134168135965103	0.380036059767181	0	0	7.682261208577	15.4310624728687	SOS1
205	Signaling By FGFR4 In Disease	1/10	0.1	0.134168135965103	0.380036059767181	0	0	7.682261208577	15.4310624728687	SOS1
206	Glucocorticoid Biosynthesis	1/10	0.1	0.134168135965103	0.380036059767181	0	0	7.682261208577	15.4310624728687	HSD11B1
207	HuR (ELAVL1) Binds And Stabilizes mRNA	1/10	0.1	0.134168135965103	0.380036059767181	0	0	7.682261208577	15.4310624728687	GPRC5A
208	Interleukin-21 Signaling	1/10	0.1	0.134168135965103	0.380036059767181	0	0	7.682261208577	15.4310624728687	STAT4
209	MAPK3 (ERK1) Activation	1/10	0.1	0.134168135965103	0.380036059767181	0	0	7.682261208577	15.4310624728687	CDK1
210	Sphingolipid Metabolism	3/89	0.0337078651685393	0.135073422647248	0.380778410510336	0	0	2.41942641137316	4.84353871199667	CERS3;PLPP3;PLPP1
211	Transcriptional Regulation By TP53	8/354	0.0225988700564972	0.136579253738165	0.383198664516559	0	0	1.61084542770408	3.20695197313434	CCNA2;TPX2;CCNB1;CDK1;BIRC5;CDC25C;AURKB;AURKA
212	Chaperonin-mediated Protein Folding	3/90	0.0333333333333333	0.13834410389788	0.386319384469553	0	0	2.39149506518825	4.73040400203855	TUBA1C;GNG2;TUBB4B
213	Regulated Proteolysis Of p75NTR	1/11	0.0909090909090909	0.146555707006354	0.401671196980377	0	0	6.91368421052632	13.2766911935485	NGFR
214	Signaling By PDGFRA Extracellular Domain Mutants	1/11	0.0909090909090909	0.146555707006354	0.401671196980377	0	0	6.91368421052632	13.2766911935485	SOS1
215	Interleukin-27 Signaling	1/11	0.0909090909090909	0.146555707006354	0.401671196980377	0	0	6.91368421052632	13.2766911935485	EBI3
216	MET Activates RAP1 And RAC1	1/11	0.0909090909090909	0.146555707006354	0.401671196980377	0	0	6.91368421052632	13.2766911935485	SOS1
217	Signaling By NOTCH3	2/49	0.0408163265306122	0.155152532223311	0.423273267632258	0	0	2.9468085106383	5.49092552217239	TACC3;DLGAP5
218	Protein Folding	3/96	0.03125	0.158509295878605	0.423377756344014	0	0	2.23652114442038	4.11954231547311	TUBA1C;GNG2;TUBB4B
219	Activation Of RAC1	1/12	0.0833333333333333	0.158766658629005	0.423377756344014	0	0	6.28484848484849	11.5661305439783	SOS1
220	Platelet Adhesion To Exposed Collagen	1/12	0.0833333333333333	0.158766658629005	0.423377756344014	0	0	6.28484848484849	11.5661305439783	ITGA2
221	GRB2 Events In EGFR Signaling	1/12	0.0833333333333333	0.158766658629005	0.423377756344014	0	0	6.28484848484849	11.5661305439783	SOS1
222	Hyaluronan Uptake And Degradation	1/12	0.0833333333333333	0.158766658629005	0.423377756344014	0	0	6.28484848484849	11.5661305439783	HMMR
223	Extension Of Telomeres	2/50	0.04	0.160174195271258	0.425215800899483	0	0	2.88526995305164	5.28435269021686	CCNA2;PIF1
224	Cellular Response To Heat Stress	3/99	0.0303030303030303	0.168912259394393	0.433972841683052	0	0	2.16629858657244	3.85249314236695	HSPB8;HSPA1B;HSPA1A
225	L1CAM Interactions	3/99	0.0303030303030303	0.168912259394393	0.433972841683052	0	0	2.16629858657244	3.85249314236695	KIF4A;ITGA2;CNTN2
226	Apoptosis Induced DNA Fragmentation	1/13	0.0769230769230769	0.170803500189444	0.433972841683052	0	0	5.76081871345029	10.1807579327592	HMGB2
227	SHC1 Events In EGFR Signaling	1/13	0.0769230769230769	0.170803500189444	0.433972841683052	0	0	5.76081871345029	10.1807579327592	SOS1
228	SHC1 Events In ERBB4 Signaling	1/13	0.0769230769230769	0.170803500189444	0.433972841683052	0	0	5.76081871345029	10.1807579327592	SOS1
229	Dissolution Of Fibrin Clot	1/13	0.0769230769230769	0.170803500189444	0.433972841683052	0	0	5.76081871345029	10.1807579327592	SERPINB2
230	Erythropoietin Activates RAS	1/13	0.0769230769230769	0.170803500189444	0.433972841683052	0	0	5.76081871345029	10.1807579327592	SOS1
231	TFAP2 (AP-2) Family Regulates Transcription Of Growth Factors And Their Receptors	1/13	0.0769230769230769	0.170803500189444	0.433972841683052	0	0	5.76081871345029	10.1807579327592	ESR1
232	p75NTR Recruits Signaling Complexes	1/13	0.0769230769230769	0.170803500189444	0.433972841683052	0	0	5.76081871345029	10.1807579327592	NGFR
233	NF-kB Is Activated And Signals Survival	1/13	0.0769230769230769	0.170803500189444	0.433972841683052	0	0	5.76081871345029	10.1807579327592	NGFR
234	RHOJ GTPase Cycle	2/54	0.037037037037037	0.180537836033126	0.450582807019237	0	0	2.66278439869989	4.55819402319868	DEPDC1B;DIAPH3
235	Constitutive Signaling By EGFRvIII	1/14	0.0714285714285714	0.182668705548339	0.450582807019237	0	0	5.31740890688259	9.04002648461236	SOS1
236	Role Of LAT2/NTAL/LAB On Calcium Mobilization	1/14	0.0714285714285714	0.182668705548339	0.450582807019237	0	0	5.31740890688259	9.04002648461236	SOS1
237	TP53 Regulates Transcription Of Genes Involved In G1 Cell Cycle Arrest	1/14	0.0714285714285714	0.182668705548339	0.450582807019237	0	0	5.31740890688259	9.04002648461236	CCNA2
238	TP53 Regulates Transcription Of Additional Cell Death Genes With Uncertain Roles In P53-Dependent Apoptosis	1/14	0.0714285714285714	0.182668705548339	0.450582807019237	0	0	5.31740890688259	9.04002648461236	BIRC5
239	Tryptophan Catabolism	1/14	0.0714285714285714	0.182668705548339	0.450582807019237	0	0	5.31740890688259	9.04002648461236	KYNU
240	Interleukin-15 Signaling	1/14	0.0714285714285714	0.182668705548339	0.450582807019237	0	0	5.31740890688259	9.04002648461236	SOS1
241	Chemokine Receptors Bind Chemokines	2/56	0.0357142857142857	0.190860907824791	0.468836752831021	0	0	2.56390193009911	4.24636090662724	CCL3L1;CCL3
242	Signaling By ERBB2 ECD Mutants	1/15	0.0666666666666667	0.194364713608734	0.469648614107634	0	0	4.93734335839599	8.0874618246769	SOS1
243	Signaling By FLT3 ITD And TKD Mutants	1/15	0.0666666666666667	0.194364713608734	0.469648614107634	0	0	4.93734335839599	8.0874618246769	SOS1
244	GRB2 Events In ERBB2 Signaling	1/15	0.0666666666666667	0.194364713608734	0.469648614107634	0	0	4.93734335839599	8.0874618246769	SOS1
245	GRB2:SOS Provides Linkage To MAPK Signaling For Integrins	1/15	0.0666666666666667	0.194364713608734	0.469648614107634	0	0	4.93734335839599	8.0874618246769	SOS1
246	Signaling By ERBB4	2/57	0.0350877192982456	0.196051834854634	0.469889417951187	0	0	2.51715749039693	4.10139648428273	SOS1;ESR1
247	NCAM Signaling For Neurite Out-Growth	2/57	0.0350877192982456	0.196051834854634	0.469889417951187	0	0	2.51715749039693	4.10139648428273	CNTN2;SOS1
248	Signaling By Interleukins	9/453	0.0198675496688742	0.202404242392223	0.475637436725472	0	0	1.4101375743975	2.25267839120876	IL1RN;SERPINB2;CCL3L1;EBI3;STAT4;CCL3;BIRC5;SOS1;CSF2RA
249	Regulation Of KIT Signaling	1/16	0.0625	0.20589392870748	0.475637436725472	0	0	4.60795321637427	7.28238231580512	SOS1
250	STING Mediated Induction Of Host Immune Responses	1/16	0.0625	0.20589392870748	0.475637436725472	0	0	4.60795321637427	7.28238231580512	CGAS
251	Gap Junction Assembly	1/16	0.0625	0.20589392870748	0.475637436725472	0	0	4.60795321637427	7.28238231580512	GJB7
252	Hyaluronan Metabolism	1/16	0.0625	0.20589392870748	0.475637436725472	0	0	4.60795321637427	7.28238231580512	HMMR
253	p75NTR Signals Via NF-kB	1/16	0.0625	0.20589392870748	0.475637436725472	0	0	4.60795321637427	7.28238231580512	NGFR
254	NRIF Signals Cell Death From Nucleus	1/16	0.0625	0.20589392870748	0.475637436725472	0	0	4.60795321637427	7.28238231580512	NGFR
255	RHOQ GTPase Cycle	2/59	0.0338983050847458	0.206484495335213	0.475637436725472	0	0	2.42858907832963	3.83117201343371	DEPDC1B;DIAPH3
256	SCF(Skp2)-mediated Degradation Of P27/P21	2/59	0.0338983050847458	0.206484495335213	0.475637436725472	0	0	2.42858907832963	3.83117201343371	CCNA2;CKS1B
257	GABA Receptor Activation	2/59	0.0338983050847458	0.206484495335213	0.475637436725472	0	0	2.42858907832963	3.83117201343371	GABRA2;GNG2
258	Cellular Senescence	4/165	0.0242424242424242	0.211327788738448	0.48490717415954	0	0	1.72265538963041	2.6776005328705	CCNA2;CDKN2D;CDKN2C;UBE2S
259	SHC-mediated cascade:FGFR3	1/17	0.0588235294117647	0.217258721144897	0.485347784595392	0	0	4.31973684210526	6.59479697395255	SOS1
260	GAB1 Signalosome	1/17	0.0588235294117647	0.217258721144897	0.485347784595392	0	0	4.31973684210526	6.59479697395255	PAG1
261	TNF Receptor Superfamily (TNFSF) Members Mediating Non-Canonical NF-kB Pathway	1/17	0.0588235294117647	0.217258721144897	0.485347784595392	0	0	4.31973684210526	6.59479697395255	TNFRSF11A
262	Gastrin-CREB Signaling Pathway Via PKC And MAPK	1/17	0.0588235294117647	0.217258721144897	0.485347784595392	0	0	4.31973684210526	6.59479697395255	SOS1
263	Gastrulation	1/17	0.0588235294117647	0.217258721144897	0.485347784595392	0	0	4.31973684210526	6.59479697395255	BMP4
264	Tie2 Signaling	1/17	0.0588235294117647	0.217258721144897	0.485347784595392	0	0	4.31973684210526	6.59479697395255	SOS1
265	Metabolism Of Folate And Pterines	1/17	0.0588235294117647	0.217258721144897	0.485347784595392	0	0	4.31973684210526	6.59479697395255	ALDH1L1
266	Signaling By MET	2/63	0.0317460317460317	0.227510944735081	0.497239577879999	0	0	2.2688755483722	3.35919942330811	ITGA2;SOS1
267	Synthesis Of Substrates In N-glycan Biosythesis	2/63	0.0317460317460317	0.227510944735081	0.497239577879999	0	0	2.2688755483722	3.35919942330811	GFPT2;ST3GAL6
268	Pre-NOTCH Processing In Golgi	1/18	0.0555555555555556	0.228461427674594	0.497239577879999	0	0	4.06542827657379	6.00214907346144	ST3GAL6
269	Constitutive Signaling By Ligand-Responsive EGFR Cancer Variants	1/18	0.0555555555555556	0.228461427674594	0.497239577879999	0	0	4.06542827657379	6.00214907346144	SOS1
270	Signaling By FLT3 Fusion Proteins	1/18	0.0555555555555556	0.228461427674594	0.497239577879999	0	0	4.06542827657379	6.00214907346144	SOS1
271	G Beta:Gamma Signaling Thru BTK	1/18	0.0555555555555556	0.228461427674594	0.497239577879999	0	0	4.06542827657379	6.00214907346144	GNG2
272	Metabolism Of Amine-Derived Hormones	1/18	0.0555555555555556	0.228461427674594	0.497239577879999	0	0	4.06542827657379	6.00214907346144	TPH2
273	Prostacyclin Signaling Thru Prostacyclin Receptor	1/19	0.0526315789473684	0.239504351953745	0.508195614181423	0	0	3.83937621832359	5.48717387599088	GNG2
274	SHC-mediated cascade:FGFR4	1/19	0.0526315789473684	0.239504351953745	0.508195614181423	0	0	3.83937621832359	5.48717387599088	SOS1
275	Signaling By KIT In Disease	1/19	0.0526315789473684	0.239504351953745	0.508195614181423	0	0	3.83937621832359	5.48717387599088	SOS1
276	Signaling By PDGFR In Disease	1/19	0.0526315789473684	0.239504351953745	0.508195614181423	0	0	3.83937621832359	5.48717387599088	SOS1
277	Signaling To RAS	1/19	0.0526315789473684	0.239504351953745	0.508195614181423	0	0	3.83937621832359	5.48717387599088	SOS1
278	FRS-mediated FGFR3 Signaling	1/19	0.0526315789473684	0.239504351953745	0.508195614181423	0	0	3.83937621832359	5.48717387599088	SOS1
279	Transcription Of E2F Targets Under Negative Control By DREAM Complex	1/19	0.0526315789473684	0.239504351953745	0.508195614181423	0	0	3.83937621832359	5.48717387599088	TOP2A
280	Cell-Cell Communication	3/120	0.025	0.246216629537694	0.51648341774253	0	0	1.77557307239286	2.48854293865832	PATJ;NECTIN4;CRB3
281	Aberrant Regulation Of Mitotic Exit In Cancer Due To RB1 Defects	1/20	0.05	0.250389765020449	0.51648341774253	0	0	3.63711911357341	5.03645164637162	UBE2S
282	Phosphorylation Of CD3 And TCR Zeta Chains	1/20	0.05	0.250389765020449	0.51648341774253	0	0	3.63711911357341	5.03645164637162	PAG1
283	Receptor-type Tyrosine-Protein Phosphatases	1/20	0.05	0.250389765020449	0.51648341774253	0	0	3.63711911357341	5.03645164637162	NTRK3
284	SHC-mediated cascade:FGFR1	1/20	0.05	0.250389765020449	0.51648341774253	0	0	3.63711911357341	5.03645164637162	SOS1
285	Syndecan Interactions	1/20	0.05	0.250389765020449	0.51648341774253	0	0	3.63711911357341	5.03645164637162	ITGA2
286	G Beta:Gamma Signaling Thru CDC42	1/20	0.05	0.250389765020449	0.51648341774253	0	0	3.63711911357341	5.03645164637162	GNG2
287	G Beta:Gamma Signaling Thru PLC Beta	1/20	0.05	0.250389765020449	0.51648341774253	0	0	3.63711911357341	5.03645164637162	GNG2
288	Presynaptic Function Of Kainate Receptors	1/21	0.0476190476190476	0.261119905747179	0.52579246327323	0	0	3.45508771929825	4.63940737533172	GNG2
289	SHC1 Events In ERBB2 Signaling	1/21	0.0476190476190476	0.261119905747179	0.52579246327323	0	0	3.45508771929825	4.63940737533172	SOS1
290	Signaling By ERBB2 TMD/JMD Mutants	1/21	0.0476190476190476	0.261119905747179	0.52579246327323	0	0	3.45508771929825	4.63940737533172	SOS1
291	Signaling By FGFR3 In Disease	1/21	0.0476190476190476	0.261119905747179	0.52579246327323	0	0	3.45508771929825	4.63940737533172	SOS1
292	FRS-mediated FGFR4 Signaling	1/21	0.0476190476190476	0.261119905747179	0.52579246327323	0	0	3.45508771929825	4.63940737533172	SOS1
293	TP53 Regulates Transcription Of Additional Cell Cycle Genes With Uncertain Roles In P53 Pathway	1/21	0.0476190476190476	0.261119905747179	0.52579246327323	0	0	3.45508771929825	4.63940737533172	CDC25C
294	Negative Regulation Of MET Activity	1/21	0.0476190476190476	0.261119905747179	0.52579246327323	0	0	3.45508771929825	4.63940737533172	SOS1
295	Diseases Of Programmed Cell Death	2/71	0.028169014084507	0.269903482771825	0.537941849306988	0	0	2.00500102061645	2.62593150118215	CDC25C;CDC25B
296	ADP Signaling Thru P2Y Purinoceptor 12	1/22	0.0454545454545455	0.271696981322279	0.537941849306988	0	0	3.29039264828739	4.28760494935921	GNG2
297	SHC-mediated cascade:FGFR2	1/22	0.0454545454545455	0.271696981322279	0.537941849306988	0	0	3.29039264828739	4.28760494935921	SOS1
298	FRS-mediated FGFR1 Signaling	1/22	0.0454545454545455	0.271696981322279	0.537941849306988	0	0	3.29039264828739	4.28760494935921	SOS1
299	Laminin Interactions	1/22	0.0454545454545455	0.271696981322279	0.537941849306988	0	0	3.29039264828739	4.28760494935921	ITGA2
300	Glycerophospholipid Biosynthesis	3/127	0.0236220472440945	0.273159859405809	0.539035455894129	0	0	1.67474068163684	2.17330778311002	PLA2G2D;PLA2G4C;PLA2R1
301	CDK-mediated Phosphorylation And Removal Of Cdc6	2/72	0.0277777777777778	0.275210448374467	0.541277692484001	0	0	1.97625754527163	2.54980544321751	CCNA2;UBE2S
302	Extra-nuclear Estrogen Signaling	2/73	0.0273972602739726	0.28051546362277	0.547596443369885	0	0	1.94832374528863	2.47656580051844	GNG2;ESR1
303	Signaling By Receptor Tyrosine Kinases	9/496	0.0181451612903226	0.280663802469656	0.547596443369885	0	0	1.2827596942898	1.62987159217855	CYFIP2;ITGA2;NTRK3;PTN;SOS1;ATP6V0D2;ESR1;PAG1;PTPN3
304	RAF-independent MAPK1/3 Activation	1/23	0.0434782608695652	0.282123167614552	0.547596443369885	0	0	3.14066985645933	3.97423987594791	CDK1
305	Signaling By NTRK2 (TRKB)	1/23	0.0434782608695652	0.282123167614552	0.547596443369885	0	0	3.14066985645933	3.97423987594791	SOS1
306	Downstream Signaling Of Activated FGFR3	1/24	0.0416666666666667	0.292400609717143	0.554811413309452	0	0	3.00396643783371	3.69376865047962	SOS1
307	Signaling By EGFR In Cancer	1/24	0.0416666666666667	0.292400609717143	0.554811413309452	0	0	3.00396643783371	3.69376865047962	SOS1
308	Signaling By ERBB2 KD Mutants	1/24	0.0416666666666667	0.292400609717143	0.554811413309452	0	0	3.00396643783371	3.69376865047962	SOS1
309	Signaling By Erythropoietin	1/24	0.0416666666666667	0.292400609717143	0.554811413309452	0	0	3.00396643783371	3.69376865047962	SOS1
310	FRS-mediated FGFR2 Signaling	1/24	0.0416666666666667	0.292400609717143	0.554811413309452	0	0	3.00396643783371	3.69376865047962	SOS1
311	G-protein Activation	1/24	0.0416666666666667	0.292400609717143	0.554811413309452	0	0	3.00396643783371	3.69376865047962	GNG2
312	Thromboxane Signaling Thru TP Receptor	1/24	0.0416666666666667	0.292400609717143	0.554811413309452	0	0	3.00396643783371	3.69376865047962	GNG2
313	Biosynthesis Of N-glycan Precursor (Dolichol LLO) And Transfer To Protein	2/77	0.025974025974026	0.301695938133785	0.556206838543676	0	0	1.84403755868545	2.20977584724717	GFPT2;ST3GAL6
314	Signaling By Insulin Receptor	2/77	0.025974025974026	0.301695938133785	0.556206838543676	0	0	1.84403755868545	2.20977584724717	SOS1;ATP6V0D2
315	ADP Signaling Thru P2Y Purinoceptor 1	1/25	0.04	0.302531422315986	0.556206838543676	0	0	2.87865497076023	3.44163390188074	GNG2
316	Basigin Interactions	1/25	0.04	0.302531422315986	0.556206838543676	0	0	2.87865497076023	3.44163390188074	SLC7A7
317	Signaling By ERBB2 In Cancer	1/25	0.04	0.302531422315986	0.556206838543676	0	0	2.87865497076023	3.44163390188074	SOS1
318	G Beta:Gamma Signaling Thru PI3Kgamma	1/25	0.04	0.302531422315986	0.556206838543676	0	0	2.87865497076023	3.44163390188074	GNG2
319	Gap Junction Trafficking	1/25	0.04	0.302531422315986	0.556206838543676	0	0	2.87865497076023	3.44163390188074	GJB7
320	Interleukin-7 Signaling	1/25	0.04	0.302531422315986	0.556206838543676	0	0	2.87865497076023	3.44163390188074	SOS1
321	NOTCH3 Activation And Transmission Of Signal To Nucleus	1/25	0.04	0.302531422315986	0.556206838543676	0	0	2.87865497076023	3.44163390188074	TACC3
322	NOTCH3 Intracellular Domain Regulates Transcription	1/25	0.04	0.302531422315986	0.556206838543676	0	0	2.87865497076023	3.44163390188074	DLGAP5
323	Constitutive Signaling By Aberrant PI3K In Cancer	2/78	0.0256410256410256	0.306976391401619	0.562341861986416	0	0	1.81968124536694	2.14901522802916	SOS1;ESR1
324	Peptide Ligand-Binding Receptors	4/196	0.0204081632653061	0.308127595829155	0.562341861986416	0	0	1.44222813238771	1.69785053534724	KISS1;CCL3L1;GPER1;CCL3
325	Downstream Signaling Of Activated FGFR4	1/26	0.0384615384615385	0.312517690191775	0.562341861986416	0	0	2.76336842105263	3.2140577907109	SOS1
326	Signaling By ALK	1/26	0.0384615384615385	0.312517690191775	0.562341861986416	0	0	2.76336842105263	3.2140577907109	PTN
327	Insulin Receptor Recycling	1/26	0.0384615384615385	0.312517690191775	0.562341861986416	0	0	2.76336842105263	3.2140577907109	ATP6V0D2
328	WNT Ligand Biogenesis And Trafficking	1/26	0.0384615384615385	0.312517690191775	0.562341861986416	0	0	2.76336842105263	3.2140577907109	WNT5B
329	Interleukin-20 Family Signaling	1/26	0.0384615384615385	0.312517690191775	0.562341861986416	0	0	2.76336842105263	3.2140577907109	STAT4
330	FLT3 Signaling In Disease	1/27	0.037037037037037	0.322361468493493	0.57381028833678	0	0	2.65695006747638	3.0078847885696	SOS1
331	Gap Junction Trafficking And Regulation	1/27	0.037037037037037	0.322361468493493	0.57381028833678	0	0	2.65695006747638	3.0078847885696	GJB7
332	Integrin Signaling	1/27	0.037037037037037	0.322361468493493	0.57381028833678	0	0	2.65695006747638	3.0078847885696	SOS1
333	Regulation Of HSF1-mediated Heat Shock Response	2/81	0.0246913580246914	0.322768287189439	0.57381028833678	0	0	1.75031199857372	1.97928884747141	HSPA1B;HSPA1A
334	Adrenaline,noradrenaline Inhibits Insulin Secretion	1/28	0.0357142857142857	0.332064783274257	0.581163052125294	0	0	2.55841455490578	2.82046067419468	GNG2
335	Recycling Pathway Of L1	1/28	0.0357142857142857	0.332064783274257	0.581163052125294	0	0	2.55841455490578	2.82046067419468	KIF4A
336	DAP12 Signaling	1/28	0.0357142857142857	0.332064783274257	0.581163052125294	0	0	2.55841455490578	2.82046067419468	SOS1
337	Downstream Signal Transduction	1/28	0.0357142857142857	0.332064783274257	0.581163052125294	0	0	2.55841455490578	2.82046067419468	SOS1
338	Keratan Sulfate Biosynthesis	1/28	0.0357142857142857	0.332064783274257	0.581163052125294	0	0	2.55841455490578	2.82046067419468	ST3GAL6
339	Activation Of G Protein Gated Potassium Channels	1/29	0.0344827586206897	0.341629631992571	0.581163052125294	0	0	2.46691729323308	2.64953843440049	GNG2
340	Activation Of Kainate Receptors Upon Glutamate Binding	1/29	0.0344827586206897	0.341629631992571	0.581163052125294	0	0	2.46691729323308	2.64953843440049	GNG2
341	Adherens Junctions Interactions	1/29	0.0344827586206897	0.341629631992571	0.581163052125294	0	0	2.46691729323308	2.64953843440049	NECTIN4
342	SUMOylation Of Intracellular Receptors	1/29	0.0344827586206897	0.341629631992571	0.581163052125294	0	0	2.46691729323308	2.64953843440049	ESR1
343	Downstream Signaling Of Activated FGFR2	1/29	0.0344827586206897	0.341629631992571	0.581163052125294	0	0	2.46691729323308	2.64953843440049	SOS1
344	FCERI Mediated Ca+2 Mobilization	1/29	0.0344827586206897	0.341629631992571	0.581163052125294	0	0	2.46691729323308	2.64953843440049	SOS1
345	FCERI Mediated MAPK Activation	1/29	0.0344827586206897	0.341629631992571	0.581163052125294	0	0	2.46691729323308	2.64953843440049	SOS1
346	FOXO-mediated Transcription Of Oxidative Stress, Metabolic And Neuronal Genes	1/29	0.0344827586206897	0.341629631992571	0.581163052125294	0	0	2.46691729323308	2.64953843440049	PCK1
347	Surfactant Metabolism	1/29	0.0344827586206897	0.341629631992571	0.581163052125294	0	0	2.46691729323308	2.64953843440049	CSF2RA
348	G1/S-Specific Transcription	1/29	0.0344827586206897	0.341629631992571	0.581163052125294	0	0	2.46691729323308	2.64953843440049	CDK1
349	Downstream Signaling Of Activated FGFR1	1/30	0.0333333333333333	0.351057983615584	0.593789503715502	0	0	2.38173018753781	2.49320438635981	SOS1
350	Synthesis Of Active Ubiquitin: Roles Of E1 And E2 Enzymes	1/30	0.0333333333333333	0.351057983615584	0.593789503715502	0	0	2.38173018753781	2.49320438635981	UBE2S
351	Organelle Biogenesis And Maintenance	5/275	0.0181818181818182	0.357763674264657	0.599236666879541	0	0	1.28140239884012	1.31713127846174	PLK1;CDK1;NEK2;TUBB4B;CKAP5
352	Opioid Signaling	2/88	0.0227272727272727	0.35922545132539	0.599236666879541	0	0	1.60727153619391	1.64553277893374	GNG2;KPNA2
353	Regulation Of mRNA Stability By Proteins That Bind AU-rich Elements	2/88	0.0227272727272727	0.35922545132539	0.599236666879541	0	0	1.60727153619391	1.64553277893374	GPRC5A;HSPA1A
354	Regulation Of MECP2 Expression And Activity	1/31	0.032258064516129	0.360351779407292	0.599236666879541	0	0	2.30222222222222	2.34981965282942	AURKB
355	EGFR Downregulation	1/31	0.032258064516129	0.360351779407292	0.599236666879541	0	0	2.30222222222222	2.34981965282942	PTPN3
356	Transferrin Endocytosis And Recycling	1/31	0.032258064516129	0.360351779407292	0.599236666879541	0	0	2.30222222222222	2.34981965282942	ATP6V0D2
357	Activation Of Pre-Replicative Complex	1/32	0.03125	0.369512932942913	0.599482996301042	0	0	2.22784380305603	2.21797342576186	DBF4
358	G-protein Beta:Gamma Signaling	1/32	0.03125	0.369512932942913	0.599482996301042	0	0	2.22784380305603	2.21797342576186	GNG2
359	Glucagon Signaling In Metabolic Regulation	1/32	0.03125	0.369512932942913	0.599482996301042	0	0	2.22784380305603	2.21797342576186	GNG2
360	Gluconeogenesis	1/32	0.03125	0.369512932942913	0.599482996301042	0	0	2.22784380305603	2.21797342576186	PCK1
361	Thrombin Signaling Thru Proteinase Activated Receptors (PARs)	1/32	0.03125	0.369512932942913	0.599482996301042	0	0	2.22784380305603	2.21797342576186	GNG2
362	Nuclear Signaling By ERBB4	1/32	0.03125	0.369512932942913	0.599482996301042	0	0	2.22784380305603	2.21797342576186	ESR1
363	Switching Of Origins To A Post-Replicative State	2/90	0.0222222222222222	0.369515511986498	0.599482996301042	0	0	1.57058258642766	1.56361321801055	CCNA2;UBE2S
364	MAPK6/MAPK4 Signaling	2/90	0.0222222222222222	0.369515511986498	0.599482996301042	0	0	1.57058258642766	1.56361321801055	CDK1;MAPK4
365	G Alpha (S) Signaling Events	3/153	0.0196078431372549	0.374578720227465	0.599482996301042	0	0	1.3826148409894	1.3576632019219	GNG2;GPER1;ADM
366	Activation Of Matrix Metalloproteinases	1/33	0.0303030303030303	0.378543330839189	0.599482996301042	0	0	2.15811403508772	2.09644534867079	MMP24
367	Amino Acid Transport Across Plasma Membrane	1/33	0.0303030303030303	0.378543330839189	0.599482996301042	0	0	2.15811403508772	2.09644534867079	SLC7A7
368	CaM Pathway	1/33	0.0303030303030303	0.378543330839189	0.599482996301042	0	0	2.15811403508772	2.09644534867079	KPNA2
369	Sialic Acid Metabolism	1/33	0.0303030303030303	0.378543330839189	0.599482996301042	0	0	2.15811403508772	2.09644534867079	ST3GAL6
370	Signal Amplification	1/33	0.0303030303030303	0.378543330839189	0.599482996301042	0	0	2.15811403508772	2.09644534867079	GNG2
371	Signaling To ERKs	1/33	0.0303030303030303	0.378543330839189	0.599482996301042	0	0	2.15811403508772	2.09644534867079	SOS1
372	Glucagon-type Ligand Receptors	1/33	0.0303030303030303	0.378543330839189	0.599482996301042	0	0	2.15811403508772	2.09644534867079	GNG2
373	Keratan Sulfate/Keratin Metabolism	1/33	0.0303030303030303	0.378543330839189	0.599482996301042	0	0	2.15811403508772	2.09644534867079	ST3GAL6
374	Class B/2 (Secretin Family Receptors)	2/92	0.0217391304347826	0.379740073670423	0.599482996301042	0	0	1.53552425665102	1.48679942622485	GNG2;ADM
375	Telomere Maintenance	2/92	0.0217391304347826	0.379740073670423	0.599482996301042	0	0	1.53552425665102	1.48679942622485	CCNA2;PIF1
376	DNA Replication	3/155	0.0193548387096774	0.382332361435587	0.601970100983689	0	0	1.36428305746699	1.31171039967115	CCNA2;DBF4;UBE2S
377	Oxidative Stress Induced Senescence	2/93	0.021505376344086	0.384826350528673	0.604289653880569	0	0	1.51857297631946	1.45018113279104	CDKN2D;CDKN2C
378	Metabolism Of Carbohydrates	5/285	0.0175438596491228	0.386095297292301	0.604678349198525	0	0	1.23500254194204	1.17531617301955	FUT6;ST3GAL6;HMMR;PCK1;FUT2
379	Ca-dependent Events	1/35	0.0285714285714286	0.396219272302362	0.614569554941689	0	0	2.03095975232198	1.88023715787204	KPNA2
380	Inwardly Rectifying K+ Channels	1/35	0.0285714285714286	0.396219272302362	0.614569554941689	0	0	2.03095975232198	1.88023715787204	GNG2
381	Metabolism Of Steroid Hormones	1/35	0.0285714285714286	0.396219272302362	0.614569554941689	0	0	2.03095975232198	1.88023715787204	HSD11B1
382	Signaling By GPCR	11/689	0.0159651669085631	0.398029082173506	0.614569554941689	0	0	1.12306784660767	1.03460402321015	KISS1;GNG2;CCL3L1;MCF2;ARHGEF39;GPER1;CCL3;ADM;KPNA2;ECT2;SOS1
383	Extracellular Matrix Organization	5/291	0.0171821305841924	0.403073706747067	0.614569554941689	0	0	1.20872010551726	1.09828640671506	FBN2;BMP4;MMP24;ITGA2;BMP7
384	Aberrant Regulation Of Mitotic Cell Cycle Due To RB1 Defects	1/36	0.0277777777777778	0.404868456802802	0.614569554941689	0	0	1.9728320802005	1.78382108069396	UBE2S
385	Platelet Aggregation (Plug Formation)	1/36	0.0277777777777778	0.404868456802802	0.614569554941689	0	0	1.9728320802005	1.78382108069396	SOS1
386	RHO GTPases Activate WASPs And WAVEs	1/36	0.0277777777777778	0.404868456802802	0.614569554941689	0	0	1.9728320802005	1.78382108069396	CYFIP2
387	ROS And RNS Production In Phagocytes	1/36	0.0277777777777778	0.404868456802802	0.614569554941689	0	0	1.9728320802005	1.78382108069396	ATP6V0D2
388	Signaling By FGFR1 In Disease	1/36	0.0277777777777778	0.404868456802802	0.614569554941689	0	0	1.9728320802005	1.78382108069396	SOS1
389	Export Of Viral Ribonucleoproteins From Nucleus	1/36	0.0277777777777778	0.404868456802802	0.614569554941689	0	0	1.9728320802005	1.78382108069396	HSPA1A
390	Transcriptional Regulation By AP-2 (TFAP2) Family Of Transcription Factors	1/36	0.0277777777777778	0.404868456802802	0.614569554941689	0	0	1.9728320802005	1.78382108069396	ESR1
391	RHOV GTPase Cycle	1/37	0.027027027027027	0.413394168122776	0.621140475961125	0	0	1.91793372319688	1.69421392542319	DEPDC1B
392	Cooperation Of PDCL (PhLP1) And TRiC/CCT In G-protein Beta Folding	1/37	0.027027027027027	0.413394168122776	0.621140475961125	0	0	1.91793372319688	1.69421392542319	GNG2
393	FLT3 Signaling	1/37	0.027027027027027	0.413394168122776	0.621140475961125	0	0	1.91793372319688	1.69421392542319	SOS1
394	NCAM1 Interactions	1/37	0.027027027027027	0.413394168122776	0.621140475961125	0	0	1.91793372319688	1.69421392542319	CNTN2
395	Diseases Of Mitotic Cell Cycle	1/38	0.0263157894736842	0.421798162781208	0.630663481183147	0	0	1.86600284495021	1.6107865879365	UBE2S
396	Cytokine Signaling In Immune System	11/702	0.0156695156695157	0.421862734034673	0.630663481183147	0	0	1.10118668596237	0.950407021258951	IL1RN;SERPINB2;CCL3L1;EBI3;STAT4;CCL3;BIRC5;TNFRSF11A;KPNA2;SOS1;CSF2RA
397	Potassium Channels	2/102	0.0196078431372549	0.429730869039577	0.634934279622678	0	0	1.3812676056338	1.1666133048732	GNG2;HCN1
398	RHOU GTPase Cycle	1/39	0.0256410256410256	0.430082172514685	0.634934279622678	0	0	1.81680517082179	1.53298203148183	DEPDC1B
399	DAG And IP3 Signaling	1/39	0.0256410256410256	0.430082172514685	0.634934279622678	0	0	1.81680517082179	1.53298203148183	KPNA2
400	Signaling By FGFR3	1/39	0.0256410256410256	0.430082172514685	0.634934279622678	0	0	1.81680517082179	1.53298203148183	SOS1
401	Transcriptional Regulation By VENTX	1/39	0.0256410256410256	0.430082172514685	0.634934279622678	0	0	1.81680517082179	1.53298203148183	UBE2S
402	RET Signaling	1/40	0.025	0.438247904382389	0.643778559291251	0	0	1.77013045434098	1.46030547143877	SOS1
403	Signaling By FGFR4	1/40	0.025	0.438247904382389	0.643778559291251	0	0	1.77013045434098	1.46030547143877	SOS1
404	PI3K/AKT Signaling In Cancer	2/105	0.019047619047619	0.444315590242726	0.647963603584028	0	0	1.34083139614385	1.08770948680526	SOS1;ESR1
405	Negative Regulation Of MAPK Pathway	1/41	0.024390243902439	0.446297041325882	0.647963603584028	0	0	1.72578947368421	1.39231609992951	PTPN3
406	Non-integrin membrane-ECM Interactions	1/41	0.024390243902439	0.446297041325882	0.647963603584028	0	0	1.72578947368421	1.39231609992951	ITGA2
407	PI5P, PP2A And IER3 Regulate PI3K/AKT Signaling	2/106	0.0188679245283019	0.449131201852618	0.647963603584028	0	0	1.32787107258938	1.06288141997999	SOS1;ESR1
408	Interleukin-4 And Interleukin-13 Signaling	2/107	0.0186915887850467	0.453923275661033	0.647963603584028	0	0	1.31515761234071	1.03874711190282	BIRC5;SOS1
409	Activation Of GABAB Receptors	1/42	0.0238095238095238	0.454231242377317	0.647963603584028	0	0	1.68361146769362	1.3286200807999	GNG2
410	PRC2 Methylates Histones And DNA	1/42	0.0238095238095238	0.454231242377317	0.647963603584028	0	0	1.68361146769362	1.3286200807999	PHF19
411	Signaling By FGFR2 In Disease	1/42	0.0238095238095238	0.454231242377317	0.647963603584028	0	0	1.68361146769362	1.3286200807999	SOS1
412	Signaling By SCF-KIT	1/42	0.0238095238095238	0.454231242377317	0.647963603584028	0	0	1.68361146769362	1.3286200807999	SOS1
413	Glucagon-like Peptide-1 (GLP1) Regulates Insulin Secretion	1/42	0.0238095238095238	0.454231242377317	0.647963603584028	0	0	1.68361146769362	1.3286200807999	GNG2
414	Vasopressin Regulates Renal Water Homeostasis Via Aquaporins	1/42	0.0238095238095238	0.454231242377317	0.647963603584028	0	0	1.68361146769362	1.3286200807999	GNG2
415	NS1 Mediated Effects On Host Pathways	1/42	0.0238095238095238	0.454231242377317	0.647963603584028	0	0	1.68361146769362	1.3286200807999	KPNA2
416	Gene Silencing By RNA	2/108	0.0185185185185185	0.458691498811694	0.652753286770488	0	0	1.3026840287005	1.01528250534184	MAEL;TDRD6
417	DAP12 Interactions	1/43	0.0232558139534884	0.462052143082518	0.654389638049882	0	0	1.64344193817878	1.26886459307372	SOS1
418	Smooth Muscle Contraction	1/43	0.0232558139534884	0.462052143082518	0.654389638049882	0	0	1.64344193817878	1.26886459307372	TRIM72
419	Signaling By B Cell Receptor (BCR)	2/109	0.018348623853211	0.463435572140881	0.654782479015278	0	0	1.29044359615638	0.992464563914991	DAPP1;SOS1
420	TP53 Regulates Transcription Of Cell Death Genes	1/44	0.0227272727272727	0.469761355717852	0.662139815678496	0	0	1.60514075887393	1.21273274718557	BIRC5
421	MAPK Family Signaling Cascades	5/318	0.0157232704402516	0.478423389330592	0.672747378821165	0	0	1.10291860425455	0.813136873278883	CDK1;SOS1;CSF2RA;MAPK4;PTPN3
422	Negative Regulation Of PI3K/AKT Network	2/113	0.0176991150442478	0.482164845503267	0.676401868573304	0	0	1.24368734932115	0.907231640984461	SOS1;ESR1
423	Neurotransmitter Receptors And Postsynaptic Signal Transmission	3/182	0.0164835164835165	0.483990270372052	0.676961846557442	0	0	1.15689835560732	0.839550117212772	GABRA2;GNG2;KPNA2
424	NR1H2 And NR1H3-mediated Signaling	1/46	0.0217391304347826	0.484851052264114	0.676961846557442	0	0	1.53364522417154	1.11022654938585	PCK1
425	PLC Beta Mediated Events	1/47	0.0212765957446809	0.492234647742485	0.682442415605506	0	0	1.50022883295195	1.06336182155485	KPNA2
426	G Alpha (Z) Signaling Events	1/47	0.0212765957446809	0.492234647742485	0.682442415605506	0	0	1.50022883295195	1.06336182155485	GNG2
427	IRS-mediated Signaling	1/47	0.0212765957446809	0.492234647742485	0.682442415605506	0	0	1.50022883295195	1.06336182155485	SOS1
428	ESR-mediated Signaling	3/188	0.0159574468085106	0.505534943603385	0.69757830906312	0	0	1.11903352115366	0.7633354179713	GNG2;KPNA2;ESR1
429	Signaling By ERBB2	1/49	0.0204081632653061	0.506686947461388	0.69757830906312	0	0	1.4375730994152	0.977351217178897	SOS1
430	Signaling By FGFR1	1/49	0.0204081632653061	0.506686947461388	0.69757830906312	0	0	1.4375730994152	0.977351217178897	SOS1
431	Estrogen-dependent Gene Expression	2/119	0.0168067226890756	0.509491405022287	0.698191925400911	0	0	1.17954736968821	0.795418681395748	KPNA2;ESR1
432	Synthesis Of DNA	2/119	0.0168067226890756	0.509491405022287	0.698191925400911	0	0	1.17954736968821	0.795418681395748	CCNA2;UBE2S
433	Signaling By Nuclear Receptors	4/260	0.0153846153846154	0.511636851910891	0.699449615537898	0	0	1.078125	0.722494880708301	GNG2;PCK1;KPNA2;ESR1
434	Aquaporin-mediated Transport	1/50	0.02	0.513758632757338	0.699449615537898	0	0	1.40816326530612	0.937839142501346	GNG2
435	Glycosaminoglycan Metabolism	2/120	0.0166666666666667	0.513953687092881	0.699449615537898	0	0	1.16949152542373	0.778439429081102	ST3GAL6;HMMR
436	IRS-related Events Triggered By IGF1R	1/51	0.0196078431372549	0.520729293929323	0.706136114933495	0	0	1.3799298245614	0.90043865585053	SOS1
437	Metabolism Of Water-Soluble Vitamins And Cofactors	2/122	0.0163934426229508	0.522797749312647	0.706136114933495	0	0	1.14988262910798	0.745768570514483	ALDH1L1;ACP5
438	GPCR Downstream Signaling	9/619	0.0145395799676898	0.527249658481828	0.706136114933495	0	0	1.01755341184826	0.651316714652009	KISS1;GNG2;MCF2;ARHGEF39;GPER1;ADM;KPNA2;ECT2;SOS1
439	Apoptotic Execution Phase	1/52	0.0192307692307692	0.527600369086309	0.706136114933495	0	0	1.35280357757138	0.865004466886886	HMGB2
440	Signaling By PDGF	1/52	0.0192307692307692	0.527600369086309	0.706136114933495	0	0	1.35280357757138	0.865004466886886	SOS1
441	G-protein Mediated Events	1/52	0.0192307692307692	0.527600369086309	0.706136114933495	0	0	1.35280357757138	0.865004466886886	KPNA2
442	IGF1R Signaling Cascade	1/52	0.0192307692307692	0.527600369086309	0.706136114933495	0	0	1.35280357757138	0.865004466886886	SOS1
443	SARS-CoV-2-host Interactions	3/196	0.0153061224489796	0.533521847518574	0.706136114933495	0	0	1.07220930445449	0.673621132962849	PATJ;KPNA2;CRB3
444	Sensory Processing Of Sound By Outer Hair Cells Of Cochlea	1/53	0.0188679245283019	0.534373276165888	0.706136114933495	0	0	1.32672064777328	0.831403643647895	KIF20B
445	Signaling By Type 1 Insulin-like Growth Factor 1 Receptor (IGF1R)	1/53	0.0188679245283019	0.534373276165888	0.706136114933495	0	0	1.32672064777328	0.831403643647895	SOS1
446	Insulin Receptor Signaling Cascade	1/53	0.0188679245283019	0.534373276165888	0.706136114933495	0	0	1.32672064777328	0.831403643647895	SOS1
447	Negative Regulation Of NOTCH4 Signaling	1/53	0.0188679245283019	0.534373276165888	0.706136114933495	0	0	1.32672064777328	0.831403643647895	TACC3
448	Nuclear Receptor Transcription Pathway	1/53	0.0188679245283019	0.534373276165888	0.706136114933495	0	0	1.32672064777328	0.831403643647895	ESR1
449	AUF1 (hnRNP D0) Binds And Destabilizes mRNA	1/54	0.0185185185185185	0.54104941278304	0.710202333409223	0	0	1.30162197947699	0.799514361027405	HSPA1A
450	SCF-beta-TrCP Mediated Degradation Of Emi1	1/54	0.0185185185185185	0.54104941278304	0.710202333409223	0	0	1.30162197947699	0.799514361027405	CDC20
451	FBXL7 Down-Regulates AURKA During Mitotic Entry And In Early Mitosis	1/54	0.0185185185185185	0.54104941278304	0.710202333409223	0	0	1.30162197947699	0.799514361027405	AURKA
452	DNA Replication Pre-Initiation	2/127	0.015748031496063	0.544432038978418	0.712520995259854	0	0	1.10360563380282	0.671005643021498	DBF4;UBE2S
453	Amino Acids Regulate mTORC1	1/55	0.0181818181818182	0.547630156829787	0.712520995259854	0	0	1.27745289148798	0.769224794282234	ATP6V0D2
454	ECM Proteoglycans	1/55	0.0181818181818182	0.547630156829787	0.712520995259854	0	0	1.27745289148798	0.769224794282234	ITGA2
455	Golgi Associated Vesicle Biogenesis	1/55	0.0181818181818182	0.547630156829787	0.712520995259854	0	0	1.27745289148798	0.769224794282234	PICALM
456	Fc Epsilon Receptor (FCERI) Signaling	2/130	0.0153846153846154	0.557081925778104	0.721884862171725	0	0	1.07757482394366	0.63042757096668	MS4A2;SOS1
457	Signaling By NOTCH	3/203	0.0147783251231527	0.557265847994051	0.721884862171725	0	0	1.0343109540636	0.60477492380843	TACC3;ST3GAL6;DLGAP5
458	ADORA2B Mediated Anti-Inflammatory Cytokine Production	2/131	0.0152671755725191	0.561242923806651	0.724291553386762	0	0	1.06916693962223	0.61755237239617	GNG2;ADM
459	MAPK1/MAPK3 Signaling	4/277	0.0144404332129964	0.561570646967101	0.724291553386762	0	0	1.01010573350999	0.582848881483453	CDK1;SOS1;CSF2RA;PTPN3
460	Signaling By NTRKs	2/132	0.0151515151515152	0.565375996273844	0.727614325639381	0	0	1.06088840736728	0.604986773376713	NTRK3;SOS1
461	Deubiquitination	4/279	0.014336917562724	0.567263005620121	0.728459217629309	0	0	1.00265635074146	0.568438198936966	CDC20;CCNA2;CDK1;ESR1
462	Iron Uptake And Transport	1/59	0.0169491525423729	0.57302608572154	0.73206095975399	0	0	1.18911070780399	0.6621254265242	ATP6V0D2
463	Cell Surface Interactions At Vascular Wall	2/134	0.0149253731343284	0.573558152383173	0.73206095975399	0	0	1.04470763977806	0.580748744272019	SLC7A7;SOS1
464	Phospholipid Metabolism	3/208	0.0144230769230769	0.573777508996371	0.73206095975399	0	0	1.00882530380074	0.560416148838918	PLA2G2D;PLA2G4C;PLA2R1
465	FCGR3A-mediated Phagocytosis	1/60	0.0166666666666667	0.579149860079456	0.737085480550957	0	0	1.16889681831698	0.638444439537899	CYFIP2
466	Post NMDA Receptor Activation Events	1/61	0.0163934426229508	0.585186107869848	0.737085480550957	0	0	1.1493567251462	0.615854468644803	KPNA2
467	Ca2+ Pathway	1/61	0.0163934426229508	0.585186107869848	0.737085480550957	0	0	1.1493567251462	0.615854468644803	GNG2
468	DNA Damage/Telomere Stress Induced Senescence	1/61	0.0163934426229508	0.585186107869848	0.737085480550957	0	0	1.1493567251462	0.615854468644803	CCNA2
469	DNA Double Strand Break Response	1/61	0.0163934426229508	0.585186107869848	0.737085480550957	0	0	1.1493567251462	0.615854468644803	KPNA2
470	Signaling By FGFR In Disease	1/61	0.0163934426229508	0.585186107869848	0.737085480550957	0	0	1.1493567251462	0.615854468644803	SOS1
471	G Alpha (Q) Signaling Events	3/212	0.0141509433962264	0.586708941995567	0.737434593760883	0	0	0.989314758144961	0.527528768712036	KISS1;GNG2;SOS1
472	RHO GTPases Activate PKNs	1/62	0.0161290322580645	0.591136075973033	0.739857414325656	0	0	1.1304572907679	0.594291618317732	CDC25C
473	Regulation Of Actin Dynamics For Phagocytic Cup Formation	1/62	0.0161290322580645	0.591136075973033	0.739857414325656	0	0	1.1304572907679	0.594291618317732	CYFIP2
474	Autodegradation Of Cdh1 By Cdh1:APC/C	1/63	0.0158730158730159	0.597000993237551	0.744051764203432	0	0	1.1121675155631	0.573696600728668	UBE2S
475	Cytosolic Sensors Of Pathogen-Associated DNA	1/63	0.0158730158730159	0.597000993237551	0.744051764203432	0	0	1.1121675155631	0.573696600728668	CGAS
476	Beta-catenin Independent WNT Signaling	2/142	0.0140845070422535	0.605162192475054	0.752638693162252	0	0	0.984607645875252	0.494527825292172	GNG2;WNT5B
477	FOXO-mediated Transcription	1/65	0.0153846153846154	0.608480504413424	0.753599285800726	0	0	1.07730263157895	0.535193611543445	PCK1
478	p53-Dependent G1 DNA Damage Response	1/65	0.0153846153846154	0.608480504413424	0.753599285800726	0	0	1.07730263157895	0.535193611543445	CCNA2
479	Cellular Responses To Stimuli	10/736	0.0135869565217391	0.610424661115062	0.754428808726758	0	0	0.947618477262746	0.467744857778611	CDKN2D;CCNA2;MT1A;CDKN2C;UBE2S;HSPB8;MT1G;ATP6V0D2;HSPA1B;HSPA1A
480	Integrin Cell Surface Interactions	1/66	0.0151515151515152	0.614097469931415	0.757386879582079	0	0	1.06067476383266	0.517186730610483	ITGA2
481	G1/S DNA Damage Checkpoints	1/67	0.0149253731343284	0.619634128677948	0.762626619911321	0	0	1.04455077086656	0.499949251438672	CCNA2
482	Orc1 Removal From Chromatin	1/69	0.0144927536231884	0.630471085978497	0.773814400740809	0	0	1.01372549019608	0.467619387200174	CCNA2
483	DNA Double-Strand Break Repair	2/149	0.0134228187919463	0.631338438442248	0.773814400740809	0	0	0.937386222094472	0.43111630426021	CCNA2;KPNA2
484	Generic Transcription Pathway	16/1190	0.0134453781512605	0.637026837443226	0.779173321831384	0	0	0.935831913685406	0.422007312302087	RBFOX1;CDC25C;ESR1;AURKB;AURKA;CCNA2;TPX2;CCNB1;MOBP;UBE2S;CDK1;ITGBL1;BIRC5;ZNF732;PCK1;ZNF730
485	trans-Golgi Network Vesicle Budding	1/71	0.0140845070422535	0.641000336361859	0.782362180554331	0	0	0.984661654135338	0.437903946891115	PICALM
486	GPCR Ligand Binding	6/458	0.0131004366812227	0.642277060387508	0.782362180554331	0	0	0.913179519595449	0.404297000467221	KISS1;GNG2;CCL3L1;GPER1;CCL3;ADM
487	Regulation Of RUNX2 Expression And Activity	1/72	0.0138888888888889	0.646152302098738	0.783856891070601	0	0	0.970743760810477	0.423943255239305	ESR1
488	Signaling By FGFR2	1/72	0.0138888888888889	0.646152302098738	0.783856891070601	0	0	0.970743760810477	0.423943255239305	SOS1
489	Neuronal System	5/386	0.0129533678756477	0.649543986189301	0.786359999640217	0	0	0.902896479577064	0.38958603649357	GABRA2;GNG2;NTRK3;KPNA2;HCN1
490	Activation Of NMDA Receptors And Postsynaptic Events	1/74	0.0135135135135135	0.656236241126034	0.791225773414688	0	0	0.944051910598414	0.397667169583515	KPNA2
491	Formation Of Cornified Envelope	1/74	0.0135135135135135	0.656236241126034	0.791225773414688	0	0	0.944051910598414	0.397667169583515	CELA2A
492	Influenza Infection	2/157	0.0127388535031847	0.659579294906483	0.792333638590676	0	0	0.888641526578828	0.369810907562035	KPNA2;HSPA1A
493	Sensory Processing Of Sound	1/75	0.0133333333333333	0.661170299769923	0.792333638590676	0	0	0.931247036510194	0.385297718097123	KIF20B
494	ISG15 Antiviral Mechanism	1/75	0.0133333333333333	0.661170299769923	0.792333638590676	0	0	0.931247036510194	0.385297718097123	KPNA2
495	Protein Ubiquitination	1/76	0.0131578947368421	0.666033783215676	0.79654949427006	0	0	0.918783625730994	0.373407340837191	UBE2S
496	Regulation Of Insulin Secretion	1/77	0.012987012987013	0.670827697621262	0.800665316515699	0	0	0.906648199445983	0.361972910330718	GNG2
497	Pre-NOTCH Expression And Processing	1/78	0.0128205128205128	0.675553034629269	0.804682890343113	0	0	0.894827979038505	0.350972662951445	ST3GAL6
498	Processing Of DNA Double-Strand Break Ends	1/80	0.0125	0.684801872991729	0.811227788246049	0	0	0.872085276482345	0.330193914894373	CCNA2
499	Anti-inflammatory Response Favoring Leishmania Infection	2/165	0.0121212121212121	0.686064807015831	0.811227788246049	0	0	0.844681586451223	0.318261818327061	GNG2;ADM
500	Transmission Across Chemical Synapses	3/246	0.0121951219512195	0.686154024425455	0.811227788246049	0	0	0.849408890633861	0.319932535192879	GABRA2;GNG2;KPNA2
501	Gene Expression (Transcription)	19/1449	0.0131124913733609	0.686564135541521	0.811227788246049	0	0	0.909866163798748	0.342160297253615	RBFOX1;TDRD6;CDC25C;ESR1;AURKB;AURKA;CCNA2;TPX2;CCNB1;MOBP;UBE2S;MAEL;CDK1;ITGBL1;BIRC5;ZNF732;PCK1;ZNF730;PHF19
502	Leishmania Infection	3/247	0.0121457489878543	0.688789583311194	0.811227788246049	0	0	0.845884261136535	0.315362104099034	CYFIP2;GNG2;ADM
503	Signaling By NOTCH4	1/81	0.0123456790123457	0.689327288137573	0.811227788246049	0	0	0.861140350877193	0.320377882566542	TACC3
504	Class A/1 (Rhodopsin-like Receptors)	4/327	0.0122324159021407	0.690639873777042	0.811227788246049	0	0	0.851546889752542	0.315188804902319	KISS1;CCL3L1;GPER1;CCL3
505	Platelet Homeostasis	1/83	0.0120481927710843	0.698184793083925	0.816848611671312	0	0	0.8400513478819	0.301806478193852	GNG2
506	Antiviral Mechanism By IFN-stimulated Genes	1/83	0.0120481927710843	0.698184793083925	0.816848611671312	0	0	0.8400513478819	0.301806478193852	KPNA2
507	Transcriptional Regulation Of White Adipocyte Differentiation	1/84	0.0119047619047619	0.702518716265695	0.820297988223455	0	0	0.829887972944409	0.293019530803894	PCK1
508	Signaling By FGFR	1/86	0.0116279069767442	0.711001390172731	0.828568549177671	0	0	0.810278637770898	0.276370562115352	SOS1
509	Fcgamma Receptor (FCGR) Dependent Phagocytosis	1/87	0.0114942528735632	0.715151897139028	0.831768021819852	0	0	0.800815993472052	0.268481822468704	CYFIP2
510	PCP/CE Pathway	1/88	0.0113636363636364	0.719243000919723	0.833033316765905	0	0	0.791570881226054	0.260866939411964	WNT5B
511	Protein-protein Interactions At Synapses	1/88	0.0113636363636364	0.719243000919723	0.833033316765905	0	0	0.791570881226054	0.260866939411964	NTRK3
512	Antimicrobial Peptides	1/89	0.0112359550561798	0.723275548678505	0.833033316765905	0	0	0.782535885167464	0.253514246588597	S100A7
513	RAB GEFs Exchange GTP For GDP On RABs	1/89	0.0112359550561798	0.723275548678505	0.833033316765905	0	0	0.782535885167464	0.253514246588597	DENND2A
514	Glucose Metabolism	1/89	0.0112359550561798	0.723275548678505	0.833033316765905	0	0	0.782535885167464	0.253514246588597	PCK1
515	VEGFA-VEGFR2 Pathway	1/93	0.010752688172043	0.738836707196992	0.849303554680814	0	0	0.74836003051106	0.226512376996671	CYFIP2
516	Drug ADME	1/95	0.0105263157894737	0.746287110085836	0.854408349538836	0	0	0.732362821948488	0.214322235091603	PCK1
517	RAF/MAP Kinase Cascade	3/271	0.011070110701107	0.74713445486143	0.854408349538836	0	0	0.76918411476188	0.22422495123115	SOS1;CSF2RA;PTPN3
518	Metabolism Of Vitamins And Cofactors	2/186	0.010752688172043	0.747607305846482	0.854408349538836	0	0	0.747473974280465	0.217423309414057	ALDH1L1;ACP5
519	Potential Therapeutics For SARS	1/97	0.0103092783505155	0.753525690141351	0.85951292594158	0	0	0.71703216374269	0.202914485885222	SOS1
520	SLC Transporter Disorders	1/99	0.0101010101010101	0.760558449099658	0.865866542051918	0	0	0.702327246688149	0.192228592666478	SLC7A7
521	TNFR2 Non-Canonical NF-kB Pathway	1/100	0.01	0.763999474720453	0.868114566285044	0	0	0.695197589934432	0.18713897213571	TNFRSF11A
522	ABC-family Proteins Mediated Transport	1/102	0.00980392156862745	0.770734386022503	0.871493234610525	0	0	0.681361820392566	0.177434433646826	ABCB5
523	Signaling By VEGF	1/102	0.00980392156862745	0.770734386022503	0.871493234610525	0	0	0.681361820392566	0.177434433646826	CYFIP2
524	SARS-CoV-2 Infection	3/283	0.0106007067137809	0.772870568127227	0.871493234610525	0	0	0.735764765270066	0.189565145703077	PATJ;KPNA2;CRB3
525	Post-translational Protein Modification	17/1383	0.012292118582791	0.775164304701952	0.871493234610525	0	0	0.848857271930636	0.216187195838378	TOP2A;GFPT2;CCNF;CDCA8;TUBB4B;ESR1;AURKB;AURKA;CDC20;BMP4;CCNA2;TUBA1C;INCENP;UBE2S;CDK1;BIRC5;ST3GAL6
526	SARS-CoV Infections	4/369	0.010840108401084	0.776377621514182	0.871493234610525	0	0	0.751928495093753	0.190325322074304	PATJ;KPNA2;SOS1;CRB3
527	Cargo Recognition For Clathrin-Mediated Endocytosis	1/104	0.00961538461538462	0.777277749787765	0.871493234610525	0	0	0.668063362289218	0.168323593413527	PICALM
528	Transport Of Inorganic Cations/Anions And Amino Acids/Oligopeptides	1/104	0.00961538461538462	0.777277749787765	0.871493234610525	0	0	0.668063362289218	0.168323593413527	SLC7A7
529	RNA Polymerase II Transcription	16/1312	0.0121951219512195	0.779873413976716	0.87178065658399	0	0	0.842158207590306	0.209380457758556	RBFOX1;CDC25C;ESR1;AURKB;AURKA;CCNA2;TPX2;CCNB1;MOBP;UBE2S;CDK1;ITGBL1;BIRC5;ZNF732;PCK1;ZNF730
530	Integration Of Energy Metabolism	1/105	0.00952380952380952	0.780479304036342	0.87178065658399	0	0	0.661605937921727	0.163977083725924	GNG2
531	Post-translational Protein Phosphorylation	1/106	0.00943396226415094	0.78363499515207	0.873517308670611	0	0	0.655271512113617	0.159763014958371	BMP4
532	Ub-specific Processing Proteases	2/201	0.00995024875621891	0.784985149008049	0.873517308670611	0	0	0.690600891782858	0.167187901269485	CDC20;CCNA2
533	Degradation Of Extracellular Matrix	1/109	0.00917431192660551	0.792833391315432	0.880595436507947	0	0	0.636972059779077	0.147868081693199	MMP24
534	Assembly Of Pre-Replicative Complex	1/110	0.00909090909090909	0.795812085197614	0.882248603814583	0	0	0.631096088845968	0.144137420911664	UBE2S
535	Neutrophil Degranulation	5/468	0.0106837606837607	0.802346759359175	0.887830432786228	0	0	0.739836898457376	0.162922735940627	PTX3;TUBB4B;HSPA1B;HSPA1A;S100A7
536	Signaling By NTRK1 (TRKA)	1/114	0.0087719298245614	0.80730609952659	0.888336823270895	0	0	0.608632199968949	0.130279169210397	SOS1
537	HDR Thru Homologous Recombination (HRR) Or Single Strand Annealing (SSA)	1/114	0.0087719298245614	0.80730609952659	0.888336823270895	0	0	0.608632199968949	0.130279169210397	CCNA2
538	Interleukin-1 Signaling	1/114	0.0087719298245614	0.80730609952659	0.888336823270895	0	0	0.608632199968949	0.130279169210397	IL1RN
539	Epigenetic Regulation Of Gene Expression	1/116	0.00862068965517241	0.812808972396282	0.889972584601302	0	0	0.597986270022883	0.123938134017021	PHF19
540	TCR Signaling	1/116	0.00862068965517241	0.812808972396282	0.889972584601302	0	0	0.597986270022883	0.123938134017021	PAG1
541	Cellular Responses To Stress	8/722	0.0110803324099723	0.814501737858221	0.889972584601302	0	0	0.76577393547347	0.157120513816055	CDKN2D;CCNA2;CDKN2C;UBE2S;HSPB8;ATP6V0D2;HSPA1B;HSPA1A
542	Intracellular Signaling By Second Messengers	3/306	0.00980392156862745	0.816207806830265	0.889972584601302	0	0	0.679109960466011	0.137917923192468	KPNA2;SOS1;ESR1
543	Expression And Translocation Of Olfactory Receptors	4/393	0.0101781170483461	0.816309313240722	0.889972584601302	0	0	0.704661889915951	0.143019541049887	OR10H1;OR2B11;OR2B6;OR7C1
544	Antigen Processing: Ubiquitination And Proteasome Degradation	3/307	0.00977198697068404	0.817922548991737	0.890092185667479	0	0	0.676841175376604	0.136036703892083	CDC20;UBE2S;CCNF
545	Homology Directed Repair	1/119	0.00840336134453781	0.820771018585207	0.8915531064265	0	0	0.582694023193577	0.115088545601445	CCNA2
546	SARS-CoV-2 Activates/Modulates Innate And Adaptive Immune Responses	1/121	0.00826446280991736	0.825890639581103	0.892689279508391	0	0	0.572923976608187	0.109596295741494	KPNA2
547	G Alpha (I) Signaling Events	3/312	0.00961538461538462	0.826294275325546	0.892689279508391	0	0	0.665717520326598	0.127021767714681	GNG2;GPER1;KPNA2
548	Olfactory Signaling Pathway	4/401	0.00997506234413965	0.828253651776896	0.892689279508391	0	0	0.690176322418136	0.130053947322307	OR10H1;OR2B11;OR2B6;OR7C1
549	Rab Regulation Of Trafficking	1/122	0.00819672131147541	0.828395534333578	0.892689279508391	0	0	0.568160069595476	0.106964394255553	DENND2A
550	Regulation Of IGF Transport And Uptake By IGFBPs	1/123	0.00813008130081301	0.830864515218114	0.892689279508391	0	0	0.563474259419039	0.104405320412234	BMP4
551	Immunoregulatory Interactions Between A Lymphoid And A non-Lymphoid Cell	1/123	0.00813008130081301	0.830864515218114	0.892689279508391	0	0	0.563474259419039	0.104405320412234	FCGR2B
552	Platelet Degranulation	1/125	0.008	0.835696780402494	0.89625451811282	0	0	0.554329371816638	0.099496265506182	SOS1
553	Response To Elevated Platelet Cytosolic Ca2+	1/130	0.00769230769230769	0.847183987122391	0.906931139921258	0	0	0.532707738338093	0.0883428587294266	SOS1
554	Neddylation	2/237	0.00843881856540084	0.855488454127131	0.914168167587115	0	0	0.583727899310758	0.091109815962056	CCNF;BIRC5
555	Clathrin-mediated Endocytosis	1/142	0.00704225352112676	0.871592279648452	0.929698431625015	0	0	0.487072290655717	0.0669400660372053	PICALM
556	Platelet Activation, Signaling And Aggregation	2/254	0.0078740157480315	0.880852879788011	0.937886519486515	0	0	0.543874357254639	0.0689984350274097	GNG2;SOS1
557	Interleukin-1 Family Signaling	1/152	0.00657894736842105	0.88893563994395	0.943107888913415	0	0	0.45458347856396	0.0535183139038294	IL1RN
558	Cellular Response To Starvation	1/153	0.0065359477124183	0.890535996457093	0.943107888913415	0	0	0.451569713758079	0.0523512691143862	ATP6V0D2
559	Metabolism Of Steroids	1/153	0.0065359477124183	0.890535996457093	0.943107888913415	0	0	0.451569713758079	0.0523512691143862	HSD11B1
560	PIP3 Activates AKT Signaling	2/268	0.00746268656716418	0.898590756161777	0.949938799371021	0	0	0.514878746161178	0.055054732827848	SOS1;ESR1
561	Metabolism Of Lipids	7/732	0.00956284153005465	0.902610798652659	0.952487687704767	0	0	0.65714003213447	0.0673330830407674	HSD11B1;CERS3;PLA2G2D;PLA2G4C;PLPP3;PLA2R1;PLPP1
562	Class I MHC Mediated Antigen Processing And Presentation	3/378	0.00793650793650794	0.909296903881266	0.957835884515497	0	0	0.546685512367491	0.0519808327085566	CDC20;UBE2S;CCNF
563	Asparagine N-linked Glycosylation	2/282	0.00709219858156028	0.913849210286662	0.960921372095389	0	0	0.488782696177062	0.0440342859470658	GFPT2;ST3GAL6
564	Ion Channel Transport	1/175	0.00571428571428571	0.920472692876411	0.965661958510215	0	0	0.394031054648115	0.0326525434821696	ATP6V0D2
565	Disorders Of Transmembrane Transporters	1/176	0.00568181818181818	0.921619943510594	0.965661958510215	0	0	0.391759398496241	0.0319763224188785	SLC7A7
566	Apoptosis	1/178	0.00561797752808989	0.923865200184324	0.965983873127838	0	0	0.387293091485777	0.0306693933763003	HMGB2
567	Signaling By WNT	2/294	0.00680272108843537	0.925190635242372	0.965983873127838	0	0	0.468406328381246	0.0364211544718193	GNG2;WNT5B
568	mRNA Splicing - Major Pathway	1/181	0.00552486187845304	0.927113468595477	0.966287277127681	0	0	0.380779727095517	0.0288171496027095	CWC25
569	Innate Immune System	10/1035	0.00966183574879227	0.930121995197676	0.967719193597582	0	0	0.66062212796041	0.0478551523651316	CYFIP2;CGAS;PTX3;TUBB4B;MS4A2;SOS1;ATP6V0D2;HSPA1B;HSPA1A;S100A7
570	mRNA Splicing	1/189	0.00529100529100529	0.935116018046025	0.971208215233766	0	0	0.364427025009332	0.0244474681401982	CWC25
571	DNA Repair	2/310	0.00645161290322581	0.938139473653443	0.971815909628814	0	0	0.443707700749954	0.0283336866548127	CCNA2;KPNA2
572	Axon Guidance	4/519	0.00770712909441233	0.941337405211949	0.971815909628814	0	0	0.528788817737382	0.0319672106194902	KIF4A;ITGA2;CNTN2;SOS1
573	Muscle Contraction	1/196	0.00510204081632653	0.941396338153031	0.971815909628814	0	0	0.351219073324336	0.021210485039597	TRIM72
574	Sensory Perception	5/616	0.00811688311688312	0.942267452917128	0.971815909628814	0	0	0.556319201355924	0.0330821468391265	OR10H1;OR2B11;KIF20B;OR2B6;OR7C1
575	Interferon Signaling	1/200	0.005	0.944709139982335	0.972639671077465	0	0	0.344088865379529	0.0195711509134396	KPNA2
576	Transcriptional Regulation By RUNX1	1/204	0.00490196078431373	0.947835282532951	0.972859860871838	0	0	0.337239650851266	0.018067460656814	ESR1
577	Programmed Cell Death	1/208	0.00480769230769231	0.950785248298919	0.972859860871838	0	0	0.330655140266124	0.0166871923592344	HMGB2
578	Keratinization	1/208	0.00480769230769231	0.950785248298919	0.972859860871838	0	0	0.330655140266124	0.0166871923592344	CELA2A
579	Signaling By ROBO Receptors	1/209	0.00478468899521531	0.951496384197287	0.972859860871838	0	0	0.329048582995951	0.0163600956038402	SOS1
580	Nervous System Development	4/545	0.0073394495412844	0.954518689631708	0.974267352175813	0	0	0.502693986707044	0.0233994275733786	KIF4A;ITGA2;CNTN2;SOS1
581	Metabolism Of Proteins	19/1890	0.0100529100529101	0.964152463392016	0.982070721594671	0	0	0.678635270849973	0.0247741505016141	TOP2A;GFPT2;CCNF;CDCA8;TUBB4B;CSF2RA;ESR1;AURKB;AURKA;CDC20;BMP4;CCNA2;TUBA1C;GNG2;INCENP;UBE2S;CDK1;BIRC5;ST3GAL6
582	Infectious Disease	8/961	0.00832466181061394	0.96767574926089	0.982070721594671	0	0	0.566510904602656	0.0186145385718298	CYFIP2;PATJ;GNG2;ADM;KPNA2;SOS1;HSPA1A;CRB3
583	Metabolism Of Amino Acids And Derivatives	2/364	0.00549450549450549	0.967873899414927	0.982070721594671	0	0	0.376468757295152	0.012293011042924	TPH2;KYNU
584	Processing Of Capped Intron-Containing Pre-mRNA	1/242	0.00413223140495868	0.970008542188143	0.982070721594671	0	0	0.28351168377375	0.00863304449990906	CWC25
585	SLC-mediated Transmembrane Transport	1/247	0.00404858299595142	0.972117302119049	0.982070721594671	0	0	0.277677934674084	0.00785239894862541	SLC7A7
586	Diseases Of Metabolism	1/247	0.00404858299595142	0.972117302119049	0.982070721594671	0	0	0.277677934674084	0.00785239894862541	CSF2RA
587	Diseases Of Signal Transduction By Growth Factor Receptors And Second Messengers	2/424	0.00471698113207547	0.984805606729727	0.993194070160134	0	0	0.321941125425539	0.00492924406789907	SOS1;ESR1
588	Transport Of Small Molecules	4/706	0.0056657223796034	0.991563641396618	0.996480236961997	0	0	0.3841506536542	0.00325458046070281	SLC7A7;GNG2;ABCB5;ATP6V0D2
589	Disease	14/1736	0.00806451612903226	0.994905094890467	0.996480236961997	0	0	0.537780966044955	0.00274694666531527	CYFIP2;PATJ;ADM;CDC25C;CSF2RA;ESR1;CDC25B;SLC7A7;GNG2;UBE2S;KPNA2;SOS1;HSPA1A;CRB3
590	Developmental Biology	7/1073	0.0065237651444548	0.995043796404166	0.996480236961997	0	0	0.438903346849846	0.00218070282445797	BMP4;CELA2A;KIF4A;ITGA2;CNTN2;PCK1;SOS1
591	Metabolism	17/2049	0.00829673011224988	0.996381396757694	0.996480236961997	0	0	0.549926089629131	0.00199357348601467	CERS3;TPH2;ALDH1L1;PLA2G2D;PLA2G4C;HMMR;FUT2;HSD11B1;FUT6;GNG2;KYNU;ACP5;ST3GAL6;PLPP3;PCK1;PLA2R1;PLPP1
592	Metabolism Of RNA	3/666	0.0045045045045045	0.996480236961997	0.996480236961997	0	0	0.304606430775626	0.0010740337390925	GPRC5A;CWC25;HSPA1A

## Sheet: Gene pattern 2
Order	Term	Overlap	Gene.Ratio	P.value	Adjusted.P.value	Old.P.value	Old.Adjusted.P.value	Odds.Ratio	Combined.Score	Genes
1	G1/S-Specific Transcription	4/29	0.137931034482759	3.46195125845764e-05	0.0164442684776738	0	0	25.40288	260.915345166226	CDC45;RRM2;CCNE1;FBXO5
2	TP53 Regulates Transcription Of Genes Involved In G1 Cell Cycle Arrest	3/14	0.214285714285714	9.0586555010315e-05	0.0215143068149498	0	0	42.987012987013	400.174905717951	CCNE2;CCNE1;ZNF385A
3	Aberrant Regulation Of Mitotic G1/S Transition In Cancer Due To RB1 Defects	3/17	0.176470588235294	0.000166848592746189	0.0264176938514799	0	0	33.7704081632653	293.749321665655	CCND2;CCNE2;CCNE1
4	Cell Cycle	13/654	0.0198776758409786	0.000315964118071723	0.0366236831513498	0	0	3.36206896551724	27.0978788058616	RRM2;CENPX;ESCO2;TEX15;ZWINT;LMNB1;CCND2;CDC45;CCNE2;CCNE1;PRKAR2B;FBXO5;ZNF385A
5	Mitotic G1 Phase And G1/S Transition	6/147	0.0408163265306122	0.000385512454224734	0.0366236831513498	0	0	6.82580868361875	53.6572524373634	CCND2;CDC45;RRM2;CCNE2;CCNE1;FBXO5
6	DNA Damage/Telomere Stress Induced Senescence	4/61	0.0655737704918033	0.000648656089283415	0.048165285142492	0	0	11.123649122807	81.6543465205357	CCNE2;CCNE1;HMGA1;LMNB1
7	Cellular Senescence	6/165	0.0363636363636364	0.000709804202099882	0.048165285142492	0	0	6.04755330572174	43.8479146465718	CCNE2;CCNE1;EED;ID1;HMGA1;LMNB1
8	ATF6 (ATF6-alpha) Activates Chaperone Genes	2/9	0.222222222222222	0.00144269911329555	0.0760989476811784	0	0	44.6884139482565	292.317620102814	NFYB;CALR
9	G1/S Transition	5/129	0.0387596899224806	0.00150163424461882	0.0760989476811784	0	0	6.42137096774194	41.7466250747765	CDC45;RRM2;CCNE2;CCNE1;FBXO5
10	Aberrant Regulation Of Mitotic Cell Cycle Due To RB1 Defects	3/36	0.0833333333333333	0.00160208310907744	0.0760989476811784	0	0	14.3131313131313	92.1257619606627	CCND2;CCNE2;CCNE1
11	Diseases Of Mitotic Cell Cycle	3/38	0.0789473684210526	0.00187520379205864	0.0798575151072166	0	0	13.4938775510204	84.7285690515624	CCND2;CCNE2;CCNE1
12	Cell Cycle, Mitotic	10/523	0.0191204588910134	0.0021003444589596	0.0798575151072166	0	0	3.17099939390961	19.5512848421965	CCND2;CDC45;RRM2;CCNE2;CCNE1;PRKAR2B;FBXO5;ESCO2;ZWINT;LMNB1
13	ATF6 (ATF6-alpha) Activates Chaperones	2/11	0.181818181818182	0.00218557409767119	0.0798575151072166	0	0	34.7541557305337	212.899674208583	NFYB;CALR
14	Cyclin D Associated Events In G1	3/47	0.0638297872340425	0.00345558065156074	0.113070011453168	0	0	10.7288961038961	60.808859408542	CCND2;CCNE2;CCNE1
15	Regulation Of TP53 Activity Thru Association With Co-factors	2/14	0.142857142857143	0.00357063194062634	0.113070011453168	0	0	26.0616797900262	146.857896200728	PPP1R13B;ZNF385A
16	TP53 Regulates Transcription Of Cell Cycle Genes	3/49	0.0612244897959184	0.00388979022578008	0.115478147327846	0	0	10.2613871635611	56.9445424317684	CCNE2;CCNE1;ZNF385A
17	Formation Of Senescence-Associated Heterochromatin Foci (SAHF)	2/17	0.117647058823529	0.00526928207879687	0.147229940436971	0	0	20.8461942257218	109.35624048997	HMGA1;LMNB1
18	p53-Dependent G1 DNA Damage Response	3/65	0.0461538461538462	0.00855889627512513	0.225859762815802	0	0	7.60714285714286	36.2159642811887	CCNE2;CCNE1;ZNF385A
19	G1/S DNA Damage Checkpoints	3/67	0.0447761194029851	0.00929985413351517	0.232496353337879	0	0	7.36867559523809	34.4688706300318	CCNE2;CCNE1;ZNF385A
20	G0 And Early G1	2/27	0.0740740740740741	0.0130399243931604	0.30969820433756	0	0	12.5014173228346	54.2528948190559	CCNE2;CCNE1
21	Cellular Responses To Stress	10/722	0.0138504155124654	0.0185649071237301	0.4135918164188	0	0	2.26123595505618	9.01437687155179	CCNE2;CCNE1;EED;NFYB;ID1;HMGA1;CRYBA4;CALR;CRYAB;LMNB1
22	Transcriptional Regulation By E2F6	2/34	0.0588235294117647	0.0202401977431192	0.4135918164188	0	0	9.7632874015748	38.0776474718785	RRM2;EED
23	S Phase	4/161	0.0248447204968944	0.0205016766896039	0.4135918164188	0	0	4.01814012738854	15.6195096106942	CDC45;CCNE2;CCNE1;ESCO2
24	Cellular Responses To Stimuli	10/736	0.0135869565217391	0.0208972707243183	0.4135918164188	0	0	2.21601037109059	8.57183107921258	CCNE2;CCNE1;EED;NFYB;ID1;HMGA1;CRYBA4;CALR;CRYAB;LMNB1
25	HSF1-dependent Transactivation	2/36	0.0555555555555556	0.0225407159555733	0.422889510816496	0	0	9.18805002315887	34.8450549906287	CRYBA4;CRYAB
26	Association Of TriC/CCT With Target Proteins During Biosynthesis	2/38	0.0526315789473684	0.0249437366979736	0.422889510816496	0	0	8.67672790901137	32.0269525733868	CCNE2;CCNE1
27	Cell Cycle Checkpoints	5/271	0.018450184501845	0.0312398753375766	0.422889510816496	0	0	2.97189546446762	10.300767828612	CDC45;CCNE2;CCNE1;ZWINT;ZNF385A
28	Organic Anion Transport	1/5	0.2	0.0318396013720166	0.422889510816496	0	0	38.802734375	133.754749699063	SLC22A11
29	Reelin Signaling Pathway	1/5	0.2	0.0318396013720166	0.422889510816496	0	0	38.802734375	133.754749699063	DNAAF3
30	Drug-mediated Inhibition Of CDK4/CDK6 Activity	1/5	0.2	0.0318396013720166	0.422889510816496	0	0	38.802734375	133.754749699063	CCND2
31	APOBEC3G Mediated Resistance To HIV-1	1/6	0.166666666666667	0.0380857787516059	0.422889510816496	0	0	31.040625	101.438103176446	HMGA1
32	PTK6 Regulates Cell Cycle	1/6	0.166666666666667	0.0380857787516059	0.422889510816496	0	0	31.040625	101.438103176446	CCNE1
33	Phosphorylation Of Emi1	1/6	0.166666666666667	0.0380857787516059	0.422889510816496	0	0	31.040625	101.438103176446	FBXO5
34	Scavenging By Class F Receptors	1/6	0.166666666666667	0.0380857787516059	0.422889510816496	0	0	31.040625	101.438103176446	CALR
35	TNFR1-mediated Ceramide Production	1/6	0.166666666666667	0.0380857787516059	0.422889510816496	0	0	31.040625	101.438103176446	TNF
36	Virus Assembly And Release	1/6	0.166666666666667	0.0380857787516059	0.422889510816496	0	0	31.040625	101.438103176446	CALR
37	Metal Sequestration By Antimicrobial Proteins	1/6	0.166666666666667	0.0380857787516059	0.422889510816496	0	0	31.040625	101.438103176446	LCN2
38	DNA Damage Bypass	2/48	0.0416666666666667	0.0383943424515602	0.422889510816496	0	0	6.78705922629237	22.1247621846214	PCLAF;DTL
39	Netrin-1 Signaling	2/49	0.0408163265306122	0.0398626239122771	0.422889510816496	0	0	6.64231864633942	21.4036505688901	RGMA;MAPK13
40	Synthesis Of DNA	3/119	0.0252100840336134	0.0418228611927126	0.422889510816496	0	0	4.05480295566502	12.8712103710288	CDC45;CCNE2;CCNE1
41	RNA Polymerase II Transcription	14/1312	0.0106707317073171	0.0435536585219416	0.422889510816496	0	0	1.7419575266296	5.45887955669373	PPP1R13B;RRM2;EED;NFYB;YBX1;PRKAB1;CCND2;DDX39A;CCNE2;ZNF706;CCNE1;MYB;ZNF385A;ZNF442
42	Generic Transcription Pathway	13/1190	0.0109243697478992	0.0436050570296605	0.422889510816496	0	0	1.77996367152023	5.57588242226583	PPP1R13B;RRM2;EED;NFYB;YBX1;PRKAB1;CCND2;CCNE2;ZNF706;CCNE1;MYB;ZNF385A;ZNF442
43	STAT5 Activation	1/7	0.142857142857143	0.044291970472168	0.422889510816496	0	0	25.8658854166667	80.6227199654859	STAT5A
44	Erythropoietin Activates STAT5	1/7	0.142857142857143	0.044291970472168	0.422889510816496	0	0	25.8658854166667	80.6227199654859	STAT5A
45	IkBA Variant Leads To EDA-ID	1/7	0.142857142857143	0.044291970472168	0.422889510816496	0	0	25.8658854166667	80.6227199654859	NFKBIA
46	2-LTR Circle Formation	1/8	0.125	0.0504584301157215	0.422889510816496	0	0	22.1696428571429	66.2119761310018	HMGA1
47	Synthesis Of UDP-N-acetyl-glucosamine	1/8	0.125	0.0504584301157215	0.422889510816496	0	0	22.1696428571429	66.2119761310018	UAP1
48	Noncanonical Activation Of NOTCH3	1/8	0.125	0.0504584301157215	0.422889510816496	0	0	22.1696428571429	66.2119761310018	YBX1
49	SCF(Skp2)-mediated Degradation Of P27/P21	2/59	0.0338983050847458	0.0556500474160147	0.422889510816496	0	0	5.47423677303495	15.8132763993557	CCNE2;CCNE1
50	Cell Surface Interactions At Vascular Wall	3/134	0.0223880597014925	0.0559262922299897	0.422889510816496	0	0	3.58778625954198	10.3461733796478	EPCAM;IGLL1;GPC1
51	POU5F1 (OCT4), SOX2, NANOG Repress Genes Related To Differentiation	1/9	0.111111111111111	0.0565854097761988	0.422889510816496	0	0	19.3974609375	55.7095874353739	HHEX
52	Activation Of PUMA And Translocation To Mitochondria	1/9	0.111111111111111	0.0565854097761988	0.422889510816496	0	0	19.3974609375	55.7095874353739	PPP1R13B
53	Displacement Of DNA Glycosylase By APEX1	1/9	0.111111111111111	0.0565854097761988	0.422889510816496	0	0	19.3974609375	55.7095874353739	UNG
54	Interleukin-9 Signaling	1/9	0.111111111111111	0.0565854097761988	0.422889510816496	0	0	19.3974609375	55.7095874353739	STAT5A
55	Lipophagy	1/9	0.111111111111111	0.0565854097761988	0.422889510816496	0	0	19.3974609375	55.7095874353739	PRKAB1
56	Factors Involved In Megakaryocyte Development And Platelet Production	3/136	0.0220588235294118	0.0579579224637738	0.422889510816496	0	0	3.53347654851414	10.0634755051825	PRKAR2B;MYB;KIF1A
57	Post NMDA Receptor Activation Events	2/61	0.0327868852459016	0.0590322809341659	0.422889510816496	0	0	5.28813559322034	14.9636831401598	PRKAR2B;PRKAB1
58	Death Receptor Signaling	3/139	0.0215827338129496	0.0610702073048584	0.422889510816496	0	0	3.45500700280112	9.65927065700255	NFKBIA;PRPF38B;TNF
59	Synthesis Of Substrates In N-glycan Biosythesis	2/63	0.0317460317460317	0.0624838141041241	0.422889510816496	0	0	5.11423776945915	14.1810025903052	EGFL7;UAP1
60	Activation Of AMPK Downstream Of NMDARs	1/10	0.1	0.0626731600524218	0.422889510816496	0	0	17.2413194444444	47.7553857740171	PRKAB1
61	Activation Of PPARGC1A (PGC-1alpha) By Phosphorylation	1/10	0.1	0.0626731600524218	0.422889510816496	0	0	17.2413194444444	47.7553857740171	PRKAB1
62	RHOBTB3 ATPase Cycle	1/10	0.1	0.0626731600524218	0.422889510816496	0	0	17.2413194444444	47.7553857740171	CCNE1
63	Creatine Metabolism	1/10	0.1	0.0626731600524218	0.422889510816496	0	0	17.2413194444444	47.7553857740171	CKB
64	STAT5 Activation Downstream Of FLT3 ITD Mutants	1/10	0.1	0.0626731600524218	0.422889510816496	0	0	17.2413194444444	47.7553857740171	STAT5A
65	Integration Of Provirus	1/10	0.1	0.0626731600524218	0.422889510816496	0	0	17.2413194444444	47.7553857740171	HMGA1
66	Interleukin-21 Signaling	1/10	0.1	0.0626731600524218	0.422889510816496	0	0	17.2413194444444	47.7553857740171	STAT5A
67	Signaling By Rho GTPases, Miro GTPases And RHOBTB3	8/660	0.0121212121212121	0.0640313855619586	0.422889510816496	0	0	1.94889215636566	5.3562999596147	ARHGAP22;PPP1R14A;PRPF38B;CCNE1;CKB;ZWINT;FERMT2;LMNB1
68	DSCAM Interactions	1/11	0.0909090909090909	0.06872193003096	0.422889510816496	0	0	15.51640625	41.5480780031157	MAPK13
69	SUMOylation Of Immune Response Proteins	1/11	0.0909090909090909	0.06872193003096	0.422889510816496	0	0	15.51640625	41.5480780031157	NFKBIA
70	Signaling By Leptin	1/11	0.0909090909090909	0.06872193003096	0.422889510816496	0	0	15.51640625	41.5480780031157	STAT5A
71	Establishment Of Sister Chromatid Cohesion	1/11	0.0909090909090909	0.06872193003096	0.422889510816496	0	0	15.51640625	41.5480780031157	ESCO2
72	Unwinding Of DNA	1/11	0.0909090909090909	0.06872193003096	0.422889510816496	0	0	15.51640625	41.5480780031157	CDC45
73	CREB1 Phosphorylation Thru Activation Of Adenylate Cyclase	1/12	0.0833333333333333	0.074731967228909	0.422889510816496	0	0	14.1051136363636	36.5865114423464	PRKAR2B
74	TP53 Regulates Transcription Of Death Receptors And Ligands	1/12	0.0833333333333333	0.074731967228909	0.422889510816496	0	0	14.1051136363636	36.5865114423464	PPP1R13B
75	Interleukin-2 Signaling	1/12	0.0833333333333333	0.074731967228909	0.422889510816496	0	0	14.1051136363636	36.5865114423464	STAT5A
76	p38MAPK Events	1/12	0.0833333333333333	0.074731967228909	0.422889510816496	0	0	14.1051136363636	36.5865114423464	MAPK13
77	Diseases Of Programmed Cell Death	2/71	0.028169014084507	0.0769374477360978	0.422889510816496	0	0	4.51945680702956	11.5913335846312	EED;LMNB1
78	CDK-mediated Phosphorylation And Removal Of Cdc6	2/72	0.0277777777777778	0.0788124590249506	0.422889510816496	0	0	4.45466816647919	11.3179049607209	CCNE2;CCNE1
79	DNA Replication	3/155	0.0193548387096774	0.0789382325444094	0.422889510816496	0	0	3.08881578947368	7.84278004384293	CDC45;CCNE2;CCNE1
80	Transcriptional Regulation By TP53	5/354	0.0141242937853107	0.0793929904227671	0.422889510816496	0	0	2.25552269156114	5.71401757616223	PPP1R13B;CCNE2;CCNE1;PRKAB1;ZNF385A
81	Hemostasis	7/576	0.0121527777777778	0.0795241074992729	0.422889510816496	0	0	1.9463827825636	4.92764768386437	PRKAR2B;EPCAM;IGLL1;GPC1;MYB;KIF1A;RASGRP2
82	Defective EXT1 Causes Exostoses 1, TRPS2 And CHDS	1/13	0.0769230769230769	0.0807035176543199	0.422889510816496	0	0	12.9290364583333	32.5420371734363	GPC1
83	TNFR1-induced Proapoptotic Signaling	1/13	0.0769230769230769	0.0807035176543199	0.422889510816496	0	0	12.9290364583333	32.5420371734363	TNF
84	NF-kB Is Activated And Signals Survival	1/13	0.0769230769230769	0.0807035176543199	0.422889510816496	0	0	12.9290364583333	32.5420371734363	NFKBIA
85	Regulation Of TP53 Activity	3/157	0.0191082802547771	0.0813163727040288	0.422889510816496	0	0	3.04839208410637	7.6496591672726	PPP1R13B;PRKAB1;ZNF385A
86	Activation Of NMDA Receptors And Postsynaptic Events	2/74	0.027027027027027	0.0826050957938962	0.422889510816496	0	0	4.33048993875766	10.7988730737676	PRKAR2B;PRKAB1
87	Neutrophil Degranulation	6/468	0.0128205128205128	0.0827487677739802	0.422889510816496	0	0	2.04930841516207	5.1067662271804	EGFL7;RAB3A;PRDX4;MGST1;LCN2;CTSC
88	Gene Expression (Transcription)	14/1449	0.00966183574879227	0.0839719537151313	0.422889510816496	0	0	1.56402969247084	3.87452762158552	PPP1R13B;RRM2;EED;NFYB;YBX1;PRKAB1;CCND2;DDX39A;CCNE2;ZNF706;CCNE1;MYB;ZNF385A;ZNF442
89	TP53 Regulates Transcription Of Additional Cell Death Genes With Uncertain Roles In P53-Dependent Apoptosis	1/14	0.0714285714285714	0.0866368257895979	0.422889510816496	0	0	11.9338942307692	29.190667049405	PPP1R13B
90	Interleukin-15 Signaling	1/14	0.0714285714285714	0.0866368257895979	0.422889510816496	0	0	11.9338942307692	29.190667049405	STAT5A
91	Methylation	1/14	0.0714285714285714	0.0866368257895979	0.422889510816496	0	0	11.9338942307692	29.190667049405	MAT2A
92	Biosynthesis Of N-glycan Precursor (Dolichol LLO) And Transfer To Protein	2/77	0.025974025974026	0.0883967429786172	0.422889510816496	0	0	4.15664041994751	10.0836777683076	EGFL7;UAP1
93	FCERI Mediated NF-kB Activation	2/78	0.0256410256410256	0.0903536703310484	0.422889510816496	0	0	4.1017405719022	9.86068129710048	NFKBIA;RASGRP2
94	Organic Cation/Anion/Zwitterion Transport	1/15	0.0666666666666667	0.0925321345681363	0.422889510816496	0	0	11.0809151785714	26.3747864855391	SLC22A11
95	Prolactin Receptor Signaling	1/15	0.0666666666666667	0.0925321345681363	0.422889510816496	0	0	11.0809151785714	26.3747864855391	STAT5A
96	Depolymerisation Of Nuclear Lamina	1/15	0.0666666666666667	0.0925321345681363	0.422889510816496	0	0	11.0809151785714	26.3747864855391	LMNB1
97	Signaling By FLT3 ITD And TKD Mutants	1/15	0.0666666666666667	0.0925321345681363	0.422889510816496	0	0	11.0809151785714	26.3747864855391	STAT5A
98	Cyclin E Associated Events During G1/S Transition	2/82	0.024390243902439	0.0983067371446677	0.422889510816496	0	0	3.89586614173228	9.03709544177238	CCNE2;CCNE1
99	PKA Activation In Glucagon Signaling	1/16	0.0625	0.0983896854030089	0.422889510816496	0	0	10.3416666666667	23.9804562976332	PRKAR2B
100	Cell-extracellular Matrix Interactions	1/16	0.0625	0.0983896854030089	0.422889510816496	0	0	10.3416666666667	23.9804562976332	FERMT2
101	Rap1 Signaling	1/16	0.0625	0.0983896854030089	0.422889510816496	0	0	10.3416666666667	23.9804562976332	RASGRP2
102	Early Phase Of HIV Life Cycle	1/16	0.0625	0.0983896854030089	0.422889510816496	0	0	10.3416666666667	23.9804562976332	HMGA1
103	FOXO-mediated Transcription Of Cell Death Genes	1/16	0.0625	0.0983896854030089	0.422889510816496	0	0	10.3416666666667	23.9804562976332	NFYB
104	Formation Of ATP By Chemiosmotic Coupling	1/16	0.0625	0.0983896854030089	0.422889510816496	0	0	10.3416666666667	23.9804562976332	ATP5MC3
105	p75NTR Signals Via NF-kB	1/16	0.0625	0.0983896854030089	0.422889510816496	0	0	10.3416666666667	23.9804562976332	NFKBIA
106	Cyclin A:Cdk2-associated Events At S Phase Entry	2/84	0.0238095238095238	0.102355144223058	0.422889510816496	0	0	3.80046091799501	8.66241606024095	CCNE2;CCNE1
107	Acetylcholine Neurotransmitter Release Cycle	1/17	0.0588235294117647	0.104209718217432	0.422889510816496	0	0	9.69482421875	21.9233896706467	RAB3A
108	PKA Activation	1/17	0.0588235294117647	0.104209718217432	0.422889510816496	0	0	9.69482421875	21.9233896706467	PRKAR2B
109	RIP-mediated NFkB Activation Via ZBP1	1/17	0.0588235294117647	0.104209718217432	0.422889510816496	0	0	9.69482421875	21.9233896706467	NFKBIA
110	Regulation Of RUNX1 Expression And Activity	1/17	0.0588235294117647	0.104209718217432	0.422889510816496	0	0	9.69482421875	21.9233896706467	CCND2
111	Signaling By Cytosolic FGFR1 Fusion Mutants	1/17	0.0588235294117647	0.104209718217432	0.422889510816496	0	0	9.69482421875	21.9233896706467	STAT5A
112	Asparagine N-linked Glycosylation	4/282	0.0141843971631206	0.109764178605124	0.422889510816496	0	0	2.25530935251799	4.98292794722175	EGFL7;UAP1;CALR;CTSC
113	Serotonin Neurotransmitter Release Cycle	1/18	0.0555555555555556	0.109992471417983	0.422889510816496	0	0	9.12408088235294	20.1399793260956	RAB3A
114	Signaling By FLT3 Fusion Proteins	1/18	0.0555555555555556	0.109992471417983	0.422889510816496	0	0	9.12408088235294	20.1399793260956	STAT5A
115	TP53 Regulates Transcription Of Genes Involved In G2 Cell Cycle Arrest	1/18	0.0555555555555556	0.109992471417983	0.422889510816496	0	0	9.12408088235294	20.1399793260956	ZNF385A
116	Norepinephrine Neurotransmitter Release Cycle	1/18	0.0555555555555556	0.109992471417983	0.422889510816496	0	0	9.12408088235294	20.1399793260956	RAB3A
117	Meiosis	2/88	0.0227272727272727	0.110586435397123	0.422889510816496	0	0	3.622962827321	7.97761141255722	TEX15;LMNB1
118	Signal Transduction	21/2465	0.00851926977687627	0.110759868105072	0.422889510816496	0	0	1.38649072558647	3.05082139734723	STAT5A;PPP1R14A;PRPF38B;EED;RGS16;YBX1;RASGRP2;TNF;PRKAB1;ZWINT;LMNB1;MAPK13;ARHGAP22;NFKBIA;NPW;CCNE1;PRKAR2B;MYB;ID1;CKB;FERMT2
119	Unfolded Protein Response (UPR)	2/89	0.0224719101123595	0.112670961527431	0.422889510816496	0	0	3.58113856457598	7.81864092843618	NFYB;CALR
120	Mitochondrial Biogenesis	2/89	0.0224719101123595	0.112670961527431	0.422889510816496	0	0	3.58113856457598	7.81864092843618	ATP5MC3;PRKAB1
121	Chaperonin-mediated Protein Folding	2/90	0.0222222222222222	0.114765728499894	0.422889510816496	0	0	3.54026485325698	7.66418616736611	CCNE2;CCNE1
122	Switching Of Origins To A Post-Replicative State	2/90	0.0222222222222222	0.114765728499894	0.422889510816496	0	0	3.54026485325698	7.66418616736611	CCNE2;CCNE1
123	PKA-mediated Phosphorylation Of CREB	1/19	0.0526315789473684	0.115738181907673	0.422889510816496	0	0	8.61675347222222	18.5813799470177	PRKAR2B
124	Aflatoxin Activation And Detoxification	1/19	0.0526315789473684	0.115738181907673	0.422889510816496	0	0	8.61675347222222	18.5813799470177	MGST1
125	Scavenging By Class A Receptors	1/19	0.0526315789473684	0.115738181907673	0.422889510816496	0	0	8.61675347222222	18.5813799470177	CALR
126	Signaling By KIT In Disease	1/19	0.0526315789473684	0.115738181907673	0.422889510816496	0	0	8.61675347222222	18.5813799470177	STAT5A
127	Signaling To RAS	1/19	0.0526315789473684	0.115738181907673	0.422889510816496	0	0	8.61675347222222	18.5813799470177	MAPK13
128	GABA Synthesis, Release, Reuptake And Degradation	1/19	0.0526315789473684	0.115738181907673	0.422889510816496	0	0	8.61675347222222	18.5813799470177	RAB3A
129	Initiation Of Nuclear Envelope (NE) Reformation	1/19	0.0526315789473684	0.115738181907673	0.422889510816496	0	0	8.61675347222222	18.5813799470177	LMNB1
130	Nuclear Events Stimulated By ALK Signaling In Cancer	1/19	0.0526315789473684	0.115738181907673	0.422889510816496	0	0	8.61675347222222	18.5813799470177	STAT5A
131	Defective B3GALT6 Causes EDSP2 And SEMDJL1	1/20	0.05	0.121447085094844	0.426621739839273	0	0	8.16282894736842	17.2095014610619	GPC1
132	Defective B3GAT3 Causes JDSSDHD	1/20	0.05	0.121447085094844	0.426621739839273	0	0	8.16282894736842	17.2095014610619	GPC1
133	Defective B4GALT7 Causes EDS, Progeroid Type	1/20	0.05	0.121447085094844	0.426621739839273	0	0	8.16282894736842	17.2095014610619	GPC1
134	Diseases Associated With N-glycosylation Of Proteins	1/20	0.05	0.121447085094844	0.426621739839273	0	0	8.16282894736842	17.2095014610619	EGFL7
135	TP53 Regulates Transcription Of Genes Involved In Cytochrome C Release	1/20	0.05	0.121447085094844	0.426621739839273	0	0	8.16282894736842	17.2095014610619	PPP1R13B
136	Signaling By Rho GTPases	7/644	0.0108695652173913	0.123219577775837	0.426621739839273	0	0	1.73248063411998	3.62744600117259	ARHGAP22;PPP1R14A;PRPF38B;CKB;ZWINT;FERMT2;LMNB1
137	P75 NTR Receptor-Mediated Signaling	2/95	0.0210526315789474	0.125385692469067	0.426621739839273	0	0	3.3490813648294	6.95390110264545	NFKBIA;PRPF38B
138	Branched-chain Amino Acid Catabolism	1/21	0.0476190476190476	0.127119414926625	0.426621739839273	0	0	7.754296875	15.9942326407474	SLC25A44
139	Deregulated CDK5 Triggers Neurodegenerative Pathways In Alzheimers Disease Models	1/21	0.0476190476190476	0.127119414926625	0.426621739839273	0	0	7.754296875	15.9942326407474	LMNB1
140	HS-GAG Degradation	1/21	0.0476190476190476	0.127119414926625	0.426621739839273	0	0	7.754296875	15.9942326407474	GPC1
141	ZBP1(DAI) Mediated Induction Of Type I IFNs	1/21	0.0476190476190476	0.127119414926625	0.426621739839273	0	0	7.754296875	15.9942326407474	NFKBIA
142	Protein Folding	2/96	0.0208333333333333	0.127537446436162	0.426621739839273	0	0	3.31328530742168	6.82319839275321	CCNE2;CCNE1
143	Innate Immune System	10/1035	0.00966183574879227	0.131798208002987	0.437791250359574	0	0	1.54507071121131	3.13105992149834	CLEC4A;NFKBIA;EGFL7;RAB3A;PRDX4;MGST1;LCN2;RASGRP2;CTSC;MAPK13
144	Cellular Response To Heat Stress	2/99	0.0202020202020202	0.134044565408304	0.442160892839891	0	0	3.21032551343453	6.45141543709352	CRYBA4;CRYAB
145	Dopamine Neurotransmitter Release Cycle	1/23	0.0434782608695652	0.138355282907338	0.448031689784279	0	0	7.04865056818182	13.9417401559299	RAB3A
146	Glutamate Neurotransmitter Release Cycle	1/23	0.0434782608695652	0.138355282907338	0.448031689784279	0	0	7.04865056818182	13.9417401559299	RAB3A
147	DNA Repair	4/310	0.0129032258064516	0.140772294093039	0.448031689784279	0	0	2.04601307189543	4.01143702292511	CENPX;PCLAF;DTL;UNG
148	DARPP-32 Events	1/24	0.0416666666666667	0.143919281602331	0.448031689784279	0	0	6.74184782608696	13.0690900857512	PRKAR2B
149	Defective Intrinsic Pathway For Apoptosis	1/24	0.0416666666666667	0.143919281602331	0.448031689784279	0	0	6.74184782608696	13.0690900857512	LMNB1
150	Signaling By Erythropoietin	1/24	0.0416666666666667	0.143919281602331	0.448031689784279	0	0	6.74184782608696	13.0690900857512	STAT5A
151	Growth Hormone Receptor Signaling	1/24	0.0416666666666667	0.143919281602331	0.448031689784279	0	0	6.74184782608696	13.0690900857512	STAT5A
152	TRAF6 Mediated NF-kB Activation	1/25	0.04	0.149447628052219	0.448031689784279	0	0	6.46061197916667	12.2803910853304	NFKBIA
153	TRP Channels	1/25	0.04	0.149447628052219	0.448031689784279	0	0	6.46061197916667	12.2803910853304	MCOLN3
154	Inactivation Of CSF3 (G-CSF) Signaling	1/25	0.04	0.149447628052219	0.448031689784279	0	0	6.46061197916667	12.2803910853304	STAT5A
155	Interleukin-7 Signaling	1/25	0.04	0.149447628052219	0.448031689784279	0	0	6.46061197916667	12.2803910853304	STAT5A
156	NOTCH3 Activation And Transmission Of Signal To Nucleus	1/25	0.04	0.149447628052219	0.448031689784279	0	0	6.46061197916667	12.2803910853304	YBX1
157	Phase II - Conjugation Of Compounds	2/107	0.0186915887850467	0.15174295662635	0.448031689784279	0	0	2.96452943382077	5.58981965489196	MAT2A;MGST1
158	Interleukin-4 And Interleukin-13 Signaling	2/107	0.0186915887850467	0.15174295662635	0.448031689784279	0	0	2.96452943382077	5.58981965489196	LCN2;TNF
159	GAG Synthesis Requires Tetrasaccharide Linker Sequence	1/26	0.0384615384615385	0.15494054891928	0.448031689784279	0	0	6.201875	11.5647218425491	GPC1
160	Attenuation Phase	1/26	0.0384615384615385	0.15494054891928	0.448031689784279	0	0	6.201875	11.5647218425491	CRYBA4
161	Calnexin/calreticulin Cycle	1/26	0.0384615384615385	0.15494054891928	0.448031689784279	0	0	6.201875	11.5647218425491	CALR
162	TNFR1-induced NFkappaB Signaling Pathway	1/26	0.0384615384615385	0.15494054891928	0.448031689784279	0	0	6.201875	11.5647218425491	TNF
163	Interleukin-20 Family Signaling	1/26	0.0384615384615385	0.15494054891928	0.448031689784279	0	0	6.201875	11.5647218425491	STAT5A
164	RHO GTPase Cycle	5/441	0.0113378684807256	0.156643740740159	0.448031689784279	0	0	1.797406777153	3.3319989270283	ARHGAP22;PRPF38B;CKB;FERMT2;LMNB1
165	ATF4 Activates Genes In Response To Endoplasmic Reticulum Stress	1/27	0.037037037037037	0.160398269428878	0.448031689784279	0	0	5.96304086538461	10.9129334949894	NFYB
166	Effects Of PIP2 Hydrolysis	1/27	0.037037037037037	0.160398269428878	0.448031689784279	0	0	5.96304086538461	10.9129334949894	RASGRP2
167	FLT3 Signaling In Disease	1/27	0.037037037037037	0.160398269428878	0.448031689784279	0	0	5.96304086538461	10.9129334949894	STAT5A
168	Integrin Signaling	1/27	0.037037037037037	0.160398269428878	0.448031689784279	0	0	5.96304086538461	10.9129334949894	RASGRP2
169	Reproduction	2/113	0.0176991150442478	0.165303064860285	0.448031689784279	0	0	2.80343335461446	5.04610920431289	TEX15;LMNB1
170	Antigen Presentation: Folding, Assembly, Peptide Loading Of Class I MHC	1/28	0.0357142857142857	0.165821013406352	0.448031689784279	0	0	5.74189814814815	10.3173084702004	CALR
171	Downstream Signal Transduction	1/28	0.0357142857142857	0.165821013406352	0.448031689784279	0	0	5.74189814814815	10.3173084702004	STAT5A
172	Interconversion Of Nucleotide Di- And Triphosphates	1/28	0.0357142857142857	0.165821013406352	0.448031689784279	0	0	5.74189814814815	10.3173084702004	RRM2
173	Biological Oxidations	3/218	0.0137614678899083	0.166706999097605	0.448031689784279	0	0	2.17674418604651	3.89967531085492	NQO2;MAT2A;MGST1
174	Signaling By NTRK1 (TRKA)	2/114	0.0175438596491228	0.1675838638793	0.448031689784279	0	0	2.77826209223847	4.96273004244269	ID1;MAPK13
175	Signaling By Interleukins	5/453	0.011037527593819	0.169157418854109	0.448031689784279	0	0	1.74818188364055	3.10638901155979	STAT5A;NFKBIA;LCN2;TNF;LMNB1
176	Cristae Formation	1/29	0.0344827586206897	0.171209003257302	0.448031689784279	0	0	5.53655133928571	9.77129462193824	ATP5MC3
177	Dectin-2 Family	1/29	0.0344827586206897	0.171209003257302	0.448031689784279	0	0	5.53655133928571	9.77129462193824	CLEC4A
178	Energy Dependent Regulation Of mTOR By LKB1-AMPK	1/29	0.0344827586206897	0.171209003257302	0.448031689784279	0	0	5.53655133928571	9.77129462193824	PRKAB1
179	HSF1 Activation	1/29	0.0344827586206897	0.171209003257302	0.448031689784279	0	0	5.53655133928571	9.77129462193824	CRYBA4
180	TCR Signaling	2/116	0.0172413793103448	0.172161765270577	0.448031689784279	0	0	2.72924437076944	4.80161624894462	NFKBIA;ENAH
181	Activation Of BH3-only Proteins	1/30	0.0333333333333333	0.17656245996929	0.448031689784279	0	0	5.34536637931035	9.26929605467421	PPP1R13B
182	Recognition Of DNA Damage By PCNA-containing Replication Complex	1/30	0.0333333333333333	0.17656245996929	0.448031689784279	0	0	5.34536637931035	9.26929605467421	DTL
183	Signaling By CSF3 (G-CSF)	1/30	0.0333333333333333	0.17656245996929	0.448031689784279	0	0	5.34536637931035	9.26929605467421	STAT5A
184	FGFR1 Mutant Receptor Activation	1/30	0.0333333333333333	0.17656245996929	0.448031689784279	0	0	5.34536637931035	9.26929605467421	STAT5A
185	Transcriptional Regulation Of Pluripotent Stem Cells	1/30	0.0333333333333333	0.17656245996929	0.448031689784279	0	0	5.34536637931035	9.26929605467421	HHEX
186	HS-GAG Biosynthesis	1/30	0.0333333333333333	0.17656245996929	0.448031689784279	0	0	5.34536637931035	9.26929605467421	GPC1
187	Pyruvate Metabolism	1/31	0.032258064516129	0.181881603133784	0.448031689784279	0	0	5.16692708333333	8.80650708909059	MPC1
188	DNA Strand Elongation	1/31	0.032258064516129	0.181881603133784	0.448031689784279	0	0	5.16692708333333	8.80650708909059	CDC45
189	Diseases Associated With TLR Signaling Cascade	1/31	0.032258064516129	0.181881603133784	0.448031689784279	0	0	5.16692708333333	8.80650708909059	NFKBIA
190	Glyoxylate Metabolism And Glycine Degradation	1/31	0.032258064516129	0.181881603133784	0.448031689784279	0	0	5.16692708333333	8.80650708909059	GCSH
191	PERK Regulates Gene Expression	1/32	0.03125	0.187166651039498	0.448031689784279	0	0	5	8.37877938482543	NFYB
192	Activation Of Pre-Replicative Complex	1/32	0.03125	0.187166651039498	0.448031689784279	0	0	5	8.37877938482543	CDC45
193	Cargo Concentration In ER	1/32	0.03125	0.187166651039498	0.448031689784279	0	0	5	8.37877938482543	CTSC
194	Generation Of Second Messenger Molecules	1/32	0.03125	0.187166651039498	0.448031689784279	0	0	5	8.37877938482543	ENAH
195	Glucagon Signaling In Metabolic Regulation	1/32	0.03125	0.187166651039498	0.448031689784279	0	0	5	8.37877938482543	PRKAR2B
196	Termination Of Translesion DNA Synthesis	1/32	0.03125	0.187166651039498	0.448031689784279	0	0	5	8.37877938482543	PCLAF
197	Nuclear Signaling By ERBB4	1/32	0.03125	0.187166651039498	0.448031689784279	0	0	5	8.37877938482543	STAT5A
198	Mitotic Metaphase And Anaphase	3/233	0.0128755364806867	0.190713906856166	0.448031689784279	0	0	2.0332298136646	3.36902285213696	FBXO5;ZWINT;LMNB1
199	Oncogene Induced Senescence	1/33	0.0303030303030303	0.192417820454722	0.448031689784279	0	0	4.843505859375	7.98251479415239	ID1
200	Amino Acid Transport Across Plasma Membrane	1/33	0.0303030303030303	0.192417820454722	0.448031689784279	0	0	4.843505859375	7.98251479415239	SLC16A10
201	CaM Pathway	1/33	0.0303030303030303	0.192417820454722	0.448031689784279	0	0	4.843505859375	7.98251479415239	PRKAR2B
202	Sialic Acid Metabolism	1/33	0.0303030303030303	0.192417820454722	0.448031689784279	0	0	4.843505859375	7.98251479415239	EGFL7
203	Signaling To ERKs	1/33	0.0303030303030303	0.192417820454722	0.448031689784279	0	0	4.843505859375	7.98251479415239	MAPK13
204	NOD1/2 Signaling Pathway	1/33	0.0303030303030303	0.192417820454722	0.448031689784279	0	0	4.843505859375	7.98251479415239	MAPK13
205	Ca-dependent Events	1/35	0.0285714285714286	0.202819384531286	0.455234321984463	0	0	4.55813419117647	7.27222700379706	PRKAR2B
206	Regulation Of TNFR1 Signaling	1/35	0.0285714285714286	0.202819384531286	0.455234321984463	0	0	4.55813419117647	7.27222700379706	TNF
207	Rev-mediated Nuclear Export Of HIV RNA	1/35	0.0285714285714286	0.202819384531286	0.455234321984463	0	0	4.55813419117647	7.27222700379706	RANBP1
208	Gene And Protein Expression By JAK-STAT Signaling After Interleukin-12 Stimulation	1/35	0.0285714285714286	0.202819384531286	0.455234321984463	0	0	4.55813419117647	7.27222700379706	LMNB1
209	Vpr-mediated Nuclear Import Of PICs	1/35	0.0285714285714286	0.202819384531286	0.455234321984463	0	0	4.55813419117647	7.27222700379706	HMGA1
210	N-glycan Trimming In ER And Calnexin/Calreticulin Cycle	1/35	0.0285714285714286	0.202819384531286	0.455234321984463	0	0	4.55813419117647	7.27222700379706	CALR
211	Fc Epsilon Receptor (FCERI) Signaling	2/130	0.0153846153846154	0.204716039023385	0.455234321984463	0	0	2.42901082677165	3.85273042971112	NFKBIA;RASGRP2
212	Host Interactions Of HIV Factors	2/130	0.0153846153846154	0.204716039023385	0.455234321984463	0	0	2.42901082677165	3.85273042971112	RANBP1;HMGA1
213	Activation Of ATR In Response To Replication Stress	1/36	0.0277777777777778	0.207970206043428	0.455234321984463	0	0	4.42767857142857	6.95305131262868	CDC45
214	Platelet Aggregation (Plug Formation)	1/36	0.0277777777777778	0.207970206043428	0.455234321984463	0	0	4.42767857142857	6.95305131262868	RASGRP2
215	SMAD2/SMAD3:SMAD4 Heterotrimer Regulates Transcription	1/36	0.0277777777777778	0.207970206043428	0.455234321984463	0	0	4.42767857142857	6.95305131262868	YBX1
216	Signaling By FGFR1 In Disease	1/36	0.0277777777777778	0.207970206043428	0.455234321984463	0	0	4.42767857142857	6.95305131262868	STAT5A
217	Glutathione Conjugation	1/36	0.0277777777777778	0.207970206043428	0.455234321984463	0	0	4.42767857142857	6.95305131262868	MGST1
218	Signaling By NTRKs	2/132	0.0151515151515152	0.209425079858984	0.45593153771314	0	0	2.39139915202907	3.73868764930155	ID1;MAPK13
219	Transmission Across Chemical Synapses	3/246	0.0121951219512195	0.21218696881004	0.45593153771314	0	0	1.92318244170096	2.98148563156779	RAB3A;PRKAR2B;PRKAB1
220	Early SARS-CoV-2 Infection Events	1/37	0.027027027027027	0.213088002889088	0.45593153771314	0	0	4.30447048611111	6.65492676506029	GPC1
221	FLT3 Signaling	1/37	0.027027027027027	0.213088002889088	0.45593153771314	0	0	4.30447048611111	6.65492676506029	STAT5A
222	Interactions Of Rev With Host Cellular Proteins	1/37	0.027027027027027	0.213088002889088	0.45593153771314	0	0	4.30447048611111	6.65492676506029	RANBP1
223	Apoptotic Cleavage Of Cellular Proteins	1/38	0.0263157894736842	0.218172985177499	0.456529374270096	0	0	4.1879222972973	6.37597358358922	LMNB1
224	Resolution Of Abasic Sites (AP Sites)	1/38	0.0263157894736842	0.218172985177499	0.456529374270096	0	0	4.1879222972973	6.37597358358922	UNG
225	FCGR3A-mediated IL10 Synthesis	1/38	0.0263157894736842	0.218172985177499	0.456529374270096	0	0	4.1879222972973	6.37597358358922	PRKAR2B
226	Fanconi Anemia Pathway	1/38	0.0263157894736842	0.218172985177499	0.456529374270096	0	0	4.1879222972973	6.37597358358922	CENPX
227	Interactions Of Vpr With Host Cellular Proteins	1/38	0.0263157894736842	0.218172985177499	0.456529374270096	0	0	4.1879222972973	6.37597358358922	HMGA1
228	DAG And IP3 Signaling	1/39	0.0256410256410256	0.223225361631494	0.459917638075135	0	0	4.07750822368421	6.1145229828487	PRKAR2B
229	Translesion Synthesis By Y Family DNA Polymerases Bypasses Lesions On DNA Template	1/39	0.0256410256410256	0.223225361631494	0.459917638075135	0	0	4.07750822368421	6.1145229828487	PCLAF
230	NGF-stimulated Transcription	1/39	0.0256410256410256	0.223225361631494	0.459917638075135	0	0	4.07750822368421	6.1145229828487	ID1
231	Diseases Associated With Glycosaminoglycan Metabolism	1/40	0.025	0.228245339732169	0.459917638075135	0	0	3.97275641025641	5.86908882216174	GPC1
232	M Phase	4/380	0.0105263157894737	0.230482148982738	0.459917638075135	0	0	1.65914893617021	2.43493688890399	PRKAR2B;FBXO5;ZWINT;LMNB1
233	C-type Lectin Receptors (CLRs)	2/141	0.0141843971631206	0.230739825570024	0.459917638075135	0	0	2.23554070129723	3.27834107551065	CLEC4A;NFKBIA
234	Binding And Uptake Of Ligands By Scavenger Receptors	1/41	0.024390243902439	0.233233125629256	0.459917638075135	0	0	3.8732421875	5.63834367029438	CALR
235	MTOR Signaling	1/41	0.024390243902439	0.233233125629256	0.459917638075135	0	0	3.8732421875	5.63834367029438	PRKAB1
236	Diseases Of Glycosylation	2/143	0.013986013986014	0.235497961374323	0.459917638075135	0	0	2.20360752778243	3.18653332517732	EGFL7;GPC1
237	PRC2 Methylates Histones And DNA	1/42	0.0238095238095238	0.238188924139964	0.459917638075135	0	0	3.77858231707317	5.42109850138706	EED
238	Activation Of Gene Expression By SREBF (SREBP)	1/42	0.0238095238095238	0.238188924139964	0.459917638075135	0	0	3.77858231707317	5.42109850138706	NFYB
239	RHOF GTPase Cycle	1/42	0.0238095238095238	0.238188924139964	0.459917638075135	0	0	3.77858231707317	5.42109850138706	LMNB1
240	RND3 GTPase Cycle	1/42	0.0238095238095238	0.238188924139964	0.459917638075135	0	0	3.77858231707317	5.42109850138706	CKB
241	Cleavage Of Damaged Pyrimidine	1/42	0.0238095238095238	0.238188924139964	0.459917638075135	0	0	3.77858231707317	5.42109850138706	UNG
242	Defective Pyroptosis	1/42	0.0238095238095238	0.238188924139964	0.459917638075135	0	0	3.77858231707317	5.42109850138706	EED
243	Signaling By SCF-KIT	1/42	0.0238095238095238	0.238188924139964	0.459917638075135	0	0	3.77858231707317	5.42109850138706	STAT5A
244	Glucagon-like Peptide-1 (GLP1) Regulates Insulin Secretion	1/42	0.0238095238095238	0.238188924139964	0.459917638075135	0	0	3.77858231707317	5.42109850138706	PRKAR2B
245	Vasopressin Regulates Renal Water Homeostasis Via Aquaporins	1/42	0.0238095238095238	0.238188924139964	0.459917638075135	0	0	3.77858231707317	5.42109850138706	PRKAR2B
246	Kinesins	1/42	0.0238095238095238	0.238188924139964	0.459917638075135	0	0	3.77858231707317	5.42109850138706	KIF1A
247	Retinoid Metabolism And Transport	1/43	0.0232558139534884	0.243112938832361	0.460166217438563	0	0	3.68843005952381	5.21628539922458	GPC1
248	GPER1 Signaling	1/43	0.0232558139534884	0.243112938832361	0.460166217438563	0	0	3.68843005952381	5.21628539922458	PRKAR2B
249	Axon Guidance	5/519	0.00963391136801541	0.244107750628049	0.460166217438563	0	0	1.51852955943266	2.14134770112867	ENAH;DNAAF3;GPC1;RGMA;MAPK13
250	RHOA GTPase Cycle	2/147	0.0136054421768707	0.245030488877665	0.460166217438563	0	0	2.14238392614716	3.01299012050162	ARHGAP22;PRPF38B
251	Base-Excision Repair, AP Site Formation	1/44	0.0227272727272727	0.248005371924783	0.460166217438563	0	0	3.60247093023256	5.02294276949478	UNG
252	TNF Signaling	1/44	0.0227272727272727	0.248005371924783	0.460166217438563	0	0	3.60247093023256	5.02294276949478	TNF
253	TP53 Regulates Transcription Of Cell Death Genes	1/44	0.0227272727272727	0.248005371924783	0.460166217438563	0	0	3.60247093023256	5.02294276949478	PPP1R13B
254	Interleukin-12 Signaling	1/44	0.0227272727272727	0.248005371924783	0.460166217438563	0	0	3.60247093023256	5.02294276949478	LMNB1
255	Interleukin-2 Family Signaling	1/44	0.0227272727272727	0.248005371924783	0.460166217438563	0	0	3.60247093023256	5.02294276949478	STAT5A
256	Interleukin-3, Interleukin-5 And GM-CSF Signaling	1/44	0.0227272727272727	0.248005371924783	0.460166217438563	0	0	3.60247093023256	5.02294276949478	STAT5A
257	HIV Life Cycle	2/149	0.0134228187919463	0.249803051470942	0.461698246882091	0	0	2.11302158658739	2.93093519241993	RANBP1;HMGA1
258	TAK1-dependent IKK And NF-kappa-B Activation	1/45	0.0222222222222222	0.252866424439317	0.461967506187214	0	0	3.52041903409091	4.8402026424642	NFKBIA
259	Glycosphingolipid Metabolism	1/45	0.0222222222222222	0.252866424439317	0.461967506187214	0	0	3.52041903409091	4.8402026424642	EGFL7
260	Interleukin-10 Signaling	1/45	0.0222222222222222	0.252866424439317	0.461967506187214	0	0	3.52041903409091	4.8402026424642	TNF
261	Developmental Biology	9/1073	0.00838769804287046	0.256247681656487	0.466351144777132	0	0	1.32568139097744	1.80506209369917	ENAH;HHEX;DNAAF3;EED;GPC1;MYB;TNF;RGMA;MAPK13
262	Organelle Biogenesis And Maintenance	3/275	0.0109090909090909	0.261725289486949	0.468741402252444	0	0	1.7155987394958	2.29969120962594	PRKAR2B;ATP5MC3;PRKAB1
263	PKMTs Methylate Histone Lysines	1/47	0.0212765957446809	0.262495185261368	0.468741402252444	0	0	3.36701766304348	4.50346201346484	EED
264	PLC Beta Mediated Events	1/47	0.0212765957446809	0.262495185261368	0.468741402252444	0	0	3.36701766304348	4.50346201346484	PRKAR2B
265	G Alpha (Z) Signaling Events	1/47	0.0212765957446809	0.262495185261368	0.468741402252444	0	0	3.36701766304348	4.50346201346484	RGS16
266	Metabolism Of Fat-Soluble Vitamins	1/47	0.0212765957446809	0.262495185261368	0.468741402252444	0	0	3.36701766304348	4.50346201346484	GPC1
267	Immune System	15/1943	0.00772002058672156	0.270028571035247	0.48029881740668	0	0	1.22454411443547	1.60320683807194	STAT5A;EGFL7;RAB3A;MGST1;RASGRP2;TNF;LMNB1;MAPK13;CLEC4A;NFKBIA;ENAH;PRDX4;LCN2;CALR;CTSC
268	Signaling By NOTCH3	1/49	0.0204081632653061	0.272000803962941	0.48029881740668	0	0	3.22639973958333	4.20061196995588	YBX1
269	mRNA Splicing - Minor Pathway	1/49	0.0204081632653061	0.272000803962941	0.48029881740668	0	0	3.22639973958333	4.20061196995588	YBX1
270	Nervous System Development	5/545	0.00917431192660551	0.275829088598097	0.481451516301509	0	0	1.44347371565114	1.85915639788988	ENAH;DNAAF3;GPC1;RGMA;MAPK13
271	Aquaporin-mediated Transport	1/50	0.02	0.27670792410592	0.481451516301509	0	0	3.16039540816327	4.06045312240468	PRKAR2B
272	Chondroitin Sulfate/Dermatan Sulfate Metabolism	1/50	0.02	0.27670792410592	0.481451516301509	0	0	3.16039540816327	4.06045312240468	GPC1
273	Neurotransmitter Release Cycle	1/50	0.02	0.27670792410592	0.481451516301509	0	0	3.16039540816327	4.06045312240468	RAB3A
274	Transcriptional Activity Of SMAD2/SMAD3:SMAD4 Heterotrimer	1/51	0.0196078431372549	0.281384843208511	0.483505633132321	0	0	3.09703125	3.92713472331103	YBX1
275	Translocation Of SLC2A4 (GLUT4) To Plasma Membrane	1/51	0.0196078431372549	0.281384843208511	0.483505633132321	0	0	3.09703125	3.92713472331103	PRKAB1
276	Citric Acid (TCA) Cycle And Respiratory Electron Transport	2/163	0.0122699386503067	0.283248796626055	0.483505633132321	0	0	1.92791118501492	2.43192428803345	MPC1;ATP5MC3
277	Apoptotic Execution Phase	1/52	0.0192307692307692	0.286031753495121	0.483505633132321	0	0	3.03615196078431	3.80020703457554	LMNB1
278	RHOD GTPase Cycle	1/52	0.0192307692307692	0.286031753495121	0.483505633132321	0	0	3.03615196078431	3.80020703457554	LMNB1
279	Signaling By Non-Receptor Tyrosine Kinases	1/52	0.0192307692307692	0.286031753495121	0.483505633132321	0	0	3.03615196078431	3.80020703457554	CCNE1
280	Signaling By PDGF	1/52	0.0192307692307692	0.286031753495121	0.483505633132321	0	0	3.03615196078431	3.80020703457554	STAT5A
281	G-protein Mediated Events	1/52	0.0192307692307692	0.286031753495121	0.483505633132321	0	0	3.03615196078431	3.80020703457554	PRKAR2B
282	Nucleotide-binding Domain, Leucine Rich Repeat Containing NLR Signaling Pathways	1/53	0.0188679245283019	0.290648846027073	0.484414743378455	0	0	2.97761418269231	3.67925756638058	MAPK13
283	Deposition Of New CENPA-containing Nucleosomes At Centromere	1/53	0.0188679245283019	0.290648846027073	0.484414743378455	0	0	2.97761418269231	3.67925756638058	CENPX
284	Heparan Sulfate/Heparin (HS-GAG) Metabolism	1/53	0.0188679245283019	0.290648846027073	0.484414743378455	0	0	2.97761418269231	3.67925756638058	GPC1
285	Nuclear Envelope Breakdown	1/53	0.0188679245283019	0.290648846027073	0.484414743378455	0	0	2.97761418269231	3.67925756638058	LMNB1
286	Pyruvate Metabolism And Citric Acid (TCA) Cycle	1/54	0.0185185185185185	0.295236310670725	0.486934887390953	0	0	2.92128537735849	3.56390736899254	MPC1
287	SCF-beta-TrCP Mediated Degradation Of Emi1	1/54	0.0185185185185185	0.295236310670725	0.486934887390953	0	0	2.92128537735849	3.56390736899254	FBXO5
288	Interleukin-12 Family Signaling	1/54	0.0185185185185185	0.295236310670725	0.486934887390953	0	0	2.92128537735849	3.56390736899254	LMNB1
289	Regulation Of Cholesterol Biosynthesis By SREBP (SREBF)	1/55	0.0181818181818182	0.299794336070731	0.489355015923014	0	0	2.86704282407407	3.45380775402402	NFYB
290	Signaling By ALK Fusions And Activated Point Mutants	1/55	0.0181818181818182	0.299794336070731	0.489355015923014	0	0	2.86704282407407	3.45380775402402	STAT5A
291	Intrinsic Pathway For Apoptosis	1/55	0.0181818181818182	0.299794336070731	0.489355015923014	0	0	2.86704282407407	3.45380775402402	PPP1R13B
292	Meiotic Recombination	1/56	0.0178571428571429	0.3043231096577	0.495046154408929	0	0	2.81477272727273	3.34863738837617	TEX15
293	Signaling By ERBB4	1/57	0.0175438596491228	0.308822817679657	0.498948429924616	0	0	2.76436941964286	3.24809971280595	STAT5A
294	NRAGE Signals Death Thru JNK	1/57	0.0175438596491228	0.308822817679657	0.498948429924616	0	0	2.76436941964286	3.24809971280595	PRPF38B
295	mRNA 3-End Processing	1/58	0.0172413793103448	0.313293645287447	0.504455869530636	0	0	2.71573464912281	3.15192064362996	DDX39A
296	Transcriptional Regulation Of Granulopoiesis	1/59	0.0169491525423729	0.317735776387803	0.506680101222156	0	0	2.66877693965517	3.05984652464565	MYB
297	Iron Uptake And Transport	1/59	0.0169491525423729	0.317735776387803	0.506680101222156	0	0	2.66877693965517	3.05984652464565	LCN2
298	Apoptosis	2/178	0.0112359550561798	0.318941790032473	0.506680101222156	0	0	1.76225841088046	2.01381492936565	PPP1R13B;LMNB1
299	RAC1 GTPase Cycle	2/178	0.0112359550561798	0.318941790032473	0.506680101222156	0	0	1.76225841088046	2.01381492936565	ARHGAP22;FERMT2
300	Meiotic Synapsis	1/60	0.0166666666666667	0.322149393703027	0.508270878595908	0	0	2.62341101694915	2.97164229478104	LMNB1
301	Regulation Of PTEN Gene Transcription	1/61	0.0163934426229508	0.326534678879064	0.508270878595908	0	0	2.57955729166667	2.88708984682158	EED
302	Selective Autophagy	1/61	0.0163934426229508	0.326534678879064	0.508270878595908	0	0	2.57955729166667	2.88708984682158	PRKAB1
303	Signaling By FGFR In Disease	1/61	0.0163934426229508	0.326534678879064	0.508270878595908	0	0	2.57955729166667	2.88708984682158	STAT5A
304	Nuclear Events (Kinase And Transcription Factor Activation)	1/61	0.0163934426229508	0.326534678879064	0.508270878595908	0	0	2.57955729166667	2.88708984682158	ID1
305	G Alpha (I) Signaling Events	3/312	0.00961538461538462	0.326696179933792	0.508270878595908	0	0	1.50732008013561	1.6862761341079	NPW;PRKAR2B;RGS16
306	Neurotransmitter Receptors And Postsynaptic Signal Transmission	2/182	0.010989010989011	0.328399455485001	0.508270878595908	0	0	1.72274715660542	1.91832126867151	PRKAR2B;PRKAB1
307	Disease	13/1736	0.00748847926267281	0.328503494166198	0.508270878595908	0	0	1.18039906338183	1.31402944964286	STAT5A;RANBP1;EGFL7;EED;HMGA1;LMNB1;NFKBIA;CCND2;CCNE2;CCNE1;PRKAR2B;GPC1;CALR
308	RAB Geranylgeranylation	1/62	0.0161290322580645	0.330891812390423	0.508652462412462	0	0	2.53714139344262	2.80598655646106	RAB3A
309	RHO GTPases Activate PKNs	1/62	0.0161290322580645	0.330891812390423	0.508652462412462	0	0	2.53714139344262	2.80598655646106	PPP1R14A
310	Cytosolic Sensors Of Pathogen-Associated DNA	1/63	0.0158730158730159	0.335220973491998	0.513645040028062	0	0	2.49609375	2.72814395975211	NFKBIA
311	Mitotic Prometaphase	2/186	0.010752688172043	0.337822424969231	0.515966726239179	0	0	1.68495378295104	1.82857063576908	PRKAR2B;ZWINT
312	FOXO-mediated Transcription	1/65	0.0153846153846154	0.343796090242344	0.523407509183056	0	0	2.4178466796875	2.58155075682843	NFYB
313	Activation Of NF-kappaB In B Cells	1/66	0.0151515151515152	0.348042398836185	0.526497259385948	0	0	2.38052884615385	2.51248387133464	NFKBIA
314	COPII-mediated Vesicle Transport	1/66	0.0151515151515152	0.348042398836185	0.526497259385948	0	0	2.38052884615385	2.51248387133464	CTSC
315	RNA Polymerase II Transcription Termination	1/67	0.0149253731343284	0.352261441112524	0.529506913064711	0	0	2.34434185606061	2.44604327074872	DDX39A
316	Sensory Processing Of Sound By Inner Hair Cells Of Cochlea	1/67	0.0149253731343284	0.352261441112524	0.529506913064711	0	0	2.34434185606061	2.44604327074872	RAB3A
317	RHOB GTPase Cycle	1/69	0.0144927536231884	0.360618420294138	0.538659590061998	0	0	2.27516084558824	2.32051592034116	PRPF38B
318	Loss Of Nlp From Mitotic Centrosomes	1/69	0.0144927536231884	0.360618420294138	0.538659590061998	0	0	2.27516084558824	2.32051592034116	PRKAR2B
319	GPCR Downstream Signaling	5/619	0.00807754442649435	0.369641920569212	0.550407248496476	0	0	1.26464484606494	1.25860050661852	PRPF38B;NPW;PRKAR2B;RGS16;RASGRP2
320	AURKA Activation By TPX2	1/72	0.0138888888888889	0.372953698921632	0.551878526441667	0	0	2.17869718309859	2.1488512073822	PRKAR2B
321	Base Excision Repair	1/72	0.0138888888888889	0.372953698921632	0.551878526441667	0	0	2.17869718309859	2.1488512073822	UNG
322	Transcriptional Regulation By RUNX1	2/204	0.00980392156862745	0.379684497271545	0.558631863048682	0	0	1.53340609651516	1.48497291517707	CCND2;MYB
323	Cell Death Signaling Via NRAGE, NRIF And NADE	1/74	0.0135135135135135	0.381045733953206	0.558631863048682	0	0	2.11879280821918	2.04428731186827	PRPF38B
324	Transport Of Mature mRNA Derived From An Intron-Containing Transcript	1/74	0.0135135135135135	0.381045733953206	0.558631863048682	0	0	2.11879280821918	2.04428731186827	DDX39A
325	Sensory Processing Of Sound	1/75	0.0133333333333333	0.385052807962504	0.561043201785857	0	0	2.09005489864865	1.99469570615971	RAB3A
326	Nuclear Envelope (NE) Reassembly	1/75	0.0133333333333333	0.385052807962504	0.561043201785857	0	0	2.09005489864865	1.99469570615971	LMNB1
327	Programmed Cell Death	2/208	0.00961538461538462	0.38884459250836	0.564835417252205	0	0	1.50332543383533	1.42000440385579	PPP1R13B;LMNB1
328	Signaling By ROBO Receptors	2/209	0.00956937799043062	0.391125503226037	0.565667272506221	0	0	1.49598691467914	1.40432299487041	ENAH;GPC1
329	Vesicle-mediated Transport	5/637	0.00784929356357928	0.392756145891399	0.565667272506221	0	0	1.22747805226623	1.14715968744756	RAB3A;CALR;KIF1A;PRKAB1;CTSC
330	Regulation Of Insulin Secretion	1/77	0.012987012987013	0.392989894583269	0.565667272506221	0	0	2.03484786184211	1.9004896675927	PRKAR2B
331	COPI-dependent Golgi-to-ER Retrograde Traffic	1/78	0.0128205128205128	0.396920234360856	0.567640123600691	0	0	2.00831980519481	1.855727544868	KIF1A
332	G Alpha (12/13) Signaling Events	1/78	0.0128205128205128	0.396920234360856	0.567640123600691	0	0	2.00831980519481	1.855727544868	PRPF38B
333	G Alpha (Q) Signaling Events	2/212	0.00943396226415094	0.397945602440064	0.567640123600691	0	0	1.47439070116235	1.35856250918283	RGS16;RASGRP2
334	Downstream Signaling Events Of B Cell Receptor (BCR)	1/79	0.0126582278481013	0.400825321499745	0.570036011114907	0	0	1.98247195512821	1.81243445098269	NFKBIA
335	Recruitment Of NuMA To Mitotic Centrosomes	1/80	0.0125	0.404705316914886	0.570782884690347	0	0	1.95727848101266	1.77054645953623	PRKAR2B
336	Regulation Of APC/C Activators Between G1/S And Early Anaphase	1/80	0.0125	0.404705316914886	0.570782884690347	0	0	1.95727848101266	1.77054645953623	FBXO5
337	Centrosome Maturation	1/81	0.0123456790123457	0.408560380620459	0.570782884690347	0	0	1.93271484375	1.73000313940242	PRKAR2B
338	Regulation Of HSF1-mediated Heat Shock Response	1/81	0.0123456790123457	0.408560380620459	0.570782884690347	0	0	1.93271484375	1.73000313940242	CRYBA4
339	DDX58/IFIH1-mediated Induction Of Interferon-Alpha/Beta	1/81	0.0123456790123457	0.408560380620459	0.570782884690347	0	0	1.93271484375	1.73000313940242	NFKBIA
340	TP53 Regulates Metabolic Genes	1/81	0.0123456790123457	0.408560380620459	0.570782884690347	0	0	1.93271484375	1.73000313940242	PRKAB1
341	Mitochondrial Translation Elongation	1/82	0.0121951219512195	0.41239067158443	0.571094953360362	0	0	1.90875771604938	1.69074732518688	MRPL12
342	Mitochondrial Translation Initiation	1/82	0.0121951219512195	0.41239067158443	0.571094953360362	0	0	1.90875771604938	1.69074732518688	MRPL12
343	Mitochondrial Translation Termination	1/82	0.0121951219512195	0.41239067158443	0.571094953360362	0	0	1.90875771604938	1.69074732518688	MRPL12
344	Transport Of Mature Transcript To Cytoplasm	1/83	0.0120481927710843	0.416196347751408	0.574689724366043	0	0	1.88538490853659	1.65272490454642	DDX39A
345	Metabolism Of Amino Acids And Derivatives	3/364	0.00824175824175824	0.417716761735439	0.575117280650242	0	0	1.28676955546762	1.12328764475266	GCSH;CKB;SLC25A44
346	Transcriptional Regulation Of White Adipocyte Differentiation	1/84	0.0119047619047619	0.419977566071657	0.576558797352708	0	0	1.86257530120482	1.61588462165662	TNF
347	Cell Junction Organization	1/86	0.0116279069767442	0.427467252109091	0.583467932383241	0	0	1.81856617647059	1.54555865166802	FERMT2
348	Transport Of Bile Salts And Organic Acids, Metal Ions And Amine Compounds	1/86	0.0116279069767442	0.427467252109091	0.583467932383241	0	0	1.81856617647059	1.54555865166802	SLC22A11
349	APC/C-mediated Degradation Of Cell Cycle Proteins	1/87	0.0114942528735632	0.431176028768911	0.583467932383241	0	0	1.79732921511628	1.51198316710288	FBXO5
350	Regulation Of PLK1 Activity At G2/M Transition	1/87	0.0114942528735632	0.431176028768911	0.583467932383241	0	0	1.79732921511628	1.51198316710288	PRKAR2B
351	Opioid Signaling	1/88	0.0113636363636364	0.434860965519334	0.583467932383241	0	0	1.77658045977011	1.47940992485429	PRKAR2B
352	Mitochondrial Translation	1/88	0.0113636363636364	0.434860965519334	0.583467932383241	0	0	1.77658045977011	1.47940992485429	MRPL12
353	HIV Infection	2/229	0.00873362445414847	0.43590034098521	0.583467932383241	0	0	1.3627944084082	1.13158494062967	RANBP1;HMGA1
354	Antimicrobial Peptides	1/89	0.0112359550561798	0.438522214443825	0.583467932383241	0	0	1.75630326704545	1.44779948012262	LCN2
355	RAB GEFs Exchange GTP For GDP On RABs	1/89	0.0112359550561798	0.438522214443825	0.583467932383241	0	0	1.75630326704545	1.44779948012262	RAB3A
356	ER-Phagosome Pathway	1/89	0.0112359550561798	0.438522214443825	0.583467932383241	0	0	1.75630326704545	1.44779948012262	CALR
357	Sphingolipid Metabolism	1/89	0.0112359550561798	0.438522214443825	0.583467932383241	0	0	1.75630326704545	1.44779948012262	EGFL7
358	Regulation Of TP53 Activity Thru Phosphorylation	1/90	0.0111111111111111	0.442159926597829	0.585436947493099	0	0	1.73648174157303	1.41711433605502	PRKAB1
359	Mitotic Anaphase	2/232	0.00862068965517241	0.4424670824211	0.585436947493099	0	0	1.34481342006162	1.09654634856395	ZWINT;LMNB1
360	Activation Of HOX Genes During Differentiation	1/91	0.010989010989011	0.445774252169008	0.586545068643432	0	0	1.71710069444444	1.38731882728107	EED
361	Signaling By TGF-beta Receptor Complex	1/91	0.010989010989011	0.445774252169008	0.586545068643432	0	0	1.71710069444444	1.38731882728107	YBX1
362	Oxidative Stress Induced Senescence	1/93	0.010752688172043	0.45293333927707	0.589433797689338	0	0	1.67960258152174	1.33026257510953	EED
363	Unattached Kinetochores Signal Amplification Via A MAD2 Inhibitory Signal	1/93	0.010752688172043	0.45293333927707	0.589433797689338	0	0	1.67960258152174	1.33026257510953	ZWINT
364	RAC3 GTPase Cycle	1/93	0.010752688172043	0.45293333927707	0.589433797689338	0	0	1.67960258152174	1.33026257510953	FERMT2
365	VEGFA-VEGFR2 Pathway	1/93	0.010752688172043	0.45293333927707	0.589433797689338	0	0	1.67960258152174	1.33026257510953	MAPK13
366	Neuronal System	3/386	0.0077720207253886	0.455161296790812	0.590714797747639	0	0	1.21148825065274	0.95356655072073	RAB3A;PRKAR2B;PRKAB1
367	Downstream TCR Signaling	1/94	0.0106382978723404	0.456478396328678	0.590809913504419	0	0	1.66145833333333	1.30293872699357	NFKBIA
368	Signaling By GPCR	5/689	0.00725689404934688	0.458981633700108	0.591920805015292	0	0	1.13109554800981	0.8808350969219	PRPF38B;NPW;PRKAR2B;RGS16;RASGRP2
369	Metabolism Of Nucleotides	1/95	0.0105263157894737	0.460000657847614	0.591920805015292	0	0	1.64370013297872	1.27637812390166	RRM2
370	HCMV Early Events	1/96	0.0104166666666667	0.463500269331667	0.591920805015292	0	0	1.62631578947368	1.25055278254875	EED
371	MyD88 Cascade Initiated On Plasma Membrane	1/96	0.0104166666666667	0.463500269331667	0.591920805015292	0	0	1.62631578947368	1.25055278254875	NFKBIA
372	Processing Of Capped Intron-Containing Pre-mRNA	2/242	0.00826446280991736	0.464050206168464	0.591920805015292	0	0	1.28812335958005	0.988972849065477	DDX39A;YBX1
373	Anchoring Of Basal Body To Plasma Membrane	1/97	0.0103092783505155	0.466977375260579	0.591920805015292	0	0	1.60929361979167	1.22543600534639	PRKAR2B
374	EML4 And NUDC In Mitotic Spindle Formation	1/97	0.0103092783505155	0.466977375260579	0.591920805015292	0	0	1.60929361979167	1.22543600534639	ZWINT
375	RUNX1 Regulates Transcription Of Genes Involved In Differentiation Of HSCs	1/98	0.0102040816326531	0.470432119182546	0.591920805015292	0	0	1.59262242268041	1.20100230899913	MYB
376	Hedgehog Off State	1/98	0.0102040816326531	0.470432119182546	0.591920805015292	0	0	1.59262242268041	1.20100230899913	PRKAR2B
377	Visual Phototransduction	1/98	0.0102040816326531	0.470432119182546	0.591920805015292	0	0	1.59262242268041	1.20100230899913	GPC1
378	CLEC7A (Dectin-1) Signaling	1/99	0.0101010101010101	0.473864643902617	0.591920805015292	0	0	1.57629145408163	1.17722735738928	NFKBIA
379	SLC-mediated Transmembrane Transport	2/247	0.00809716599190283	0.474658826270475	0.591920805015292	0	0	1.26151373935401	0.940028308307681	SLC16A10;SLC22A11
380	Diseases Of Metabolism	2/247	0.00809716599190283	0.474658826270475	0.591920805015292	0	0	1.26151373935401	0.940028308307681	EGFL7;GPC1
381	Cytokine Signaling In Immune System	5/702	0.00712250712250712	0.475270795091574	0.591920805015292	0	0	1.10924700328597	0.825136170056737	STAT5A;NFKBIA;LCN2;TNF;LMNB1
382	Stimuli-sensing Channels	1/100	0.01	0.477275091201804	0.591920805015292	0	0	1.5602904040404	1.15408790031601	MCOLN3
383	TNFR2 Non-Canonical NF-kB Pathway	1/100	0.01	0.477275091201804	0.591920805015292	0	0	1.5602904040404	1.15408790031601	TNF
384	Transport Of Small Molecules	5/706	0.00708215297450425	0.480252834208516	0.593026521797384	0	0	1.1026874050895	0.808757890717	MCOLN3;PRKAR2B;LCN2;SLC16A10;SLC22A11
385	TRAF6 Mediated Induction Of NFkB And MAP Kinases Upon TLR7/8 Or 9 Activation	1/101	0.0099009900990099	0.48066360187788	0.593026521797384	0	0	1.544609375	1.13156171504611	NFKBIA
386	Signaling By VEGF	1/102	0.00980392156862745	0.484030316025648	0.593083924571312	0	0	1.52923886138614	1.10962755078223	MAPK13
387	MyD88 Dependent Cascade Initiated On Endosome	1/102	0.00980392156862745	0.484030316025648	0.593083924571312	0	0	1.52923886138614	1.10962755078223	NFKBIA
388	Toll Like Receptor 3 (TLR3) Cascade	1/103	0.00970873786407767	0.487375372752821	0.593083924571312	0	0	1.51416973039216	1.0882650783703	NFKBIA
389	Toll Like Receptor 7/8 (TLR7/8) Cascade	1/103	0.00970873786407767	0.487375372752821	0.593083924571312	0	0	1.51416973039216	1.0882650783703	NFKBIA
390	Phase I - Functionalization Of Compounds	1/104	0.00961538461538462	0.490698910224265	0.593083924571312	0	0	1.4993932038835	1.06745484206602	NQO2
391	Antigen processing-Cross Presentation	1/104	0.00961538461538462	0.490698910224265	0.593083924571312	0	0	1.4993932038835	1.06745484206602	CALR
392	Transport Of Inorganic Cations/Anions And Amino Acids/Oligopeptides	1/104	0.00961538461538462	0.490698910224265	0.593083924571312	0	0	1.4993932038835	1.06745484206602	SLC16A10
393	MHC Class II Antigen Presentation	1/104	0.00961538461538462	0.490698910224265	0.593083924571312	0	0	1.4993932038835	1.06745484206602	CTSC
394	Integration Of Energy Metabolism	1/105	0.00952380952380952	0.494001065908487	0.595559660676475	0	0	1.48490084134615	1.04717821364099	PRKAR2B
395	Resolution Of Sister Chromatid Cohesion	1/106	0.00943396226415094	0.497281976211412	0.596487218940457	0	0	1.47068452380952	1.02741735110096	ZWINT
396	Toll Like Receptor 9 (TLR9) Cascade	1/106	0.00943396226415094	0.497281976211412	0.596487218940457	0	0	1.47068452380952	1.02741735110096	NFKBIA
397	MyD88-independent TLR4 Cascade	1/107	0.00934579439252336	0.500541776772366	0.598884997397667	0	0	1.45673643867925	1.00815515790893	NFKBIA
398	Signaling By B Cell Receptor (BCR)	1/109	0.00917431192660551	0.506998587005761	0.605086253336021	0	0	1.42961516203704	0.971061899127155	NFKBIA
399	Mitotic Spindle Checkpoint	1/110	0.00909090909090909	0.510195863585462	0.607304925632826	0	0	1.41642775229358	0.953200042766318	ZWINT
400	Adaptive Immune System	5/733	0.00682128240109141	0.513452993669395	0.607304925632826	0	0	1.06029555122297	0.706789616045781	NFKBIA;ENAH;CALR;RASGRP2;CTSC
401	Respiratory Electron Transport, ATP Synthesis By Chemiosmotic Coupling, Heat Production By Uncoupling Proteins	1/112	0.00892857142857143	0.516528820959288	0.607304925632826	0	0	1.39076576576577	0.918773509543211	ATP5MC3
402	Golgi-to-ER Retrograde Transport	1/112	0.00892857142857143	0.516528820959288	0.607304925632826	0	0	1.39076576576577	0.918773509543211	KIF1A
403	Mitotic Prophase	1/112	0.00892857142857143	0.516528820959288	0.607304925632826	0	0	1.39076576576577	0.918773509543211	LMNB1
404	MyD88:MAL(TIRAP) Cascade Initiated On Plasma Membrane	1/112	0.00892857142857143	0.516528820959288	0.607304925632826	0	0	1.39076576576577	0.918773509543211	NFKBIA
405	RHO GTPase Effectors	2/269	0.00743494423791822	0.519802991266829	0.609645483584552	0	0	1.15627119643752	0.756554490169998	PPP1R14A;ZWINT
406	Interleukin-1 Signaling	1/114	0.0087719298245614	0.522780522284473	0.61012468816984	0	0	1.36601216814159	0.885986687569548	NFKBIA
407	Macroautophagy	1/114	0.0087719298245614	0.522780522284473	0.61012468816984	0	0	1.36601216814159	0.885986687569548	PRKAB1
408	PPARA Activates Gene Expression	1/116	0.00862068965517241	0.528952002001211	0.614308559781358	0	0	1.34211956521739	0.854739024679518	NFYB
409	Epigenetic Regulation Of Gene Expression	1/116	0.00862068965517241	0.528952002001211	0.614308559781358	0	0	1.34211956521739	0.854739024679518	EED
410	Chromosome Maintenance	1/118	0.00847457627118644	0.535044281589652	0.617340561746933	0	0	1.3190438034188	0.824937600508542	CENPX
411	Regulation Of Lipid Metabolism By PPARalpha	1/118	0.00847457627118644	0.535044281589652	0.617340561746933	0	0	1.3190438034188	0.824937600508542	NFYB
412	RHO GTPases Activate Formins	1/119	0.00840336134453781	0.538061036975222	0.617340561746933	0	0	1.30779925847458	0.810552105666553	ZWINT
413	Estrogen-dependent Gene Expression	1/119	0.00840336134453781	0.538061036975222	0.617340561746933	0	0	1.30779925847458	0.810552105666553	MYB
414	Signaling By TGFB Family Members	1/119	0.00840336134453781	0.538061036975222	0.617340561746933	0	0	1.30779925847458	0.810552105666553	YBX1
415	Cell-Cell Communication	1/120	0.00833333333333333	0.541058369637128	0.617795013407779	0	0	1.29674369747899	0.796496435430213	FERMT2
416	Glycosaminoglycan Metabolism	1/120	0.00833333333333333	0.541058369637128	0.617795013407779	0	0	1.29674369747899	0.796496435430213	GPC1
417	Membrane Trafficking	4/599	0.00667779632721202	0.542632020985228	0.618106019107874	0	0	1.03669243697479	0.633754828962591	RAB3A;KIF1A;PRKAB1;CTSC
418	HCMV Infection	1/121	0.00826446280991736	0.544036403520253	0.61822318581847	0	0	1.28587239583333	0.782760825694726	EED
419	Rab Regulation Of Trafficking	1/122	0.00819672131147541	0.546995261984372	0.620102027309252	0	0	1.27518078512397	0.769335871884824	RAB3A
420	DNA Replication Pre-Initiation	1/127	0.0078740157480315	0.561506183263368	0.63503675488119	0	0	1.2242683531746	0.706565046547184	CDC45
421	Autophagy	1/128	0.0078125	0.564352534779367	0.636739795772445	0	0	1.21456692913386	0.694824786203594	PRKAB1
422	Metabolism	13/2049	0.00634455832113226	0.568012754542727	0.639350849307572	0	0	0.981704322200393	0.5552631613005	EGFL7;NQO2;RRM2;NFYB;MGST1;ATP5MC3;GCSH;MAT2A;MPC1;PRKAR2B;GPC1;CKB;SLC25A44
423	ADORA2B Mediated Anti-Inflammatory Cytokine Production	1/131	0.00763358778625954	0.572782053151738	0.643194976943441	0	0	1.18635817307692	0.661098086744602	PRKAR2B
424	ER To Golgi Anterograde Transport	1/133	0.0075187969924812	0.57831161455909	0.647872681404641	0	0	1.1682646780303	0.639791307219218	CTSC
425	Signaling By Hedgehog	1/135	0.00740740740740741	0.58377015321909	0.652448994774277	0	0	1.15071128731343	0.619367987847146	PRKAR2B
426	Late Phase Of HIV Life Cycle	1/136	0.00735294117647059	0.586473072356834	0.6539312426514	0	0	1.14212962962963	0.609472948907286	RANBP1
427	Intracellular Signaling By Second Messengers	2/306	0.0065359477124183	0.589743189398763	0.655703917173356	0	0	1.0136241193535	0.535262571990727	PRKAR2B;EED
428	Infectious Disease	6/961	0.00624349635796046	0.590823740105676	0.655703917173356	0	0	0.966211211850338	0.508456617187105	RANBP1;PRKAR2B;EED;GPC1;HMGA1;CALR
429	PTEN Regulation	1/139	0.00719424460431655	0.594477771597472	0.65822130887832	0	0	1.11713088768116	0.580988443217062	EED
430	Toll Like Receptor 4 (TLR4) Cascade	1/140	0.00714285714285714	0.597111687507172	0.659600119920714	0	0	1.10903776978417	0.5718765479664	NFKBIA
431	G2/M Checkpoints	1/148	0.00675675675675676	0.617580915072355	0.680628618699232	0	0	1.04825680272109	0.505202316104892	CDC45
432	CDC42 GTPase Cycle	1/149	0.00671140939597315	0.620065898689347	0.681785421012592	0	0	1.04112119932432	0.497582553370955	ARHGAP22
433	Signaling By Receptor Tyrosine Kinases	3/496	0.00604838709677419	0.623875582680667	0.684390073379484	0	0	0.935864000772723	0.441544675897773	STAT5A;ID1;MAPK13
434	Interleukin-1 Family Signaling	1/152	0.00657894736842105	0.62742511927177	0.686186113728062	0	0	1.02028145695364	0.47558476166964	NFKBIA
435	G Alpha (S) Signaling Events	1/153	0.0065359477124183	0.629846622285127	0.686186113728062	0	0	1.01351768092105	0.468527885214789	PRKAR2B
436	Metabolism Of Steroids	1/153	0.0065359477124183	0.629846622285127	0.686186113728062	0	0	1.01351768092105	0.468527885214789	NFYB
437	Influenza Infection	1/157	0.00636942675159236	0.639377459402333	0.694975499350362	0	0	0.987329727564103	0.441593385914661	CALR
438	Toll-like Receptor Cascades	1/162	0.00617283950617284	0.650949239688798	0.705938102402236	0	0	0.956424689440994	0.410615702890689	NFKBIA
439	Transport To Golgi And Subsequent Modification	1/164	0.00609756097560976	0.655474101473318	0.709225964008715	0	0	0.944593558282209	0.398992999843517	CTSC
440	Anti-inflammatory Response Favoring Leishmania Infection	1/165	0.00606060606060606	0.65771465745381	0.710032868842181	0	0	0.938786204268293	0.393336486313197	PRKAR2B
441	SUMO E3 Ligases SUMOylate Target Proteins	1/168	0.00595238095238095	0.664349941968791	0.715569665385886	0	0	0.921781437125748	0.376959059538932	NFKBIA
442	Separation Of Sister Chromatids	1/170	0.00588235294117647	0.668702397208367	0.718628141796322	0	0	0.910780325443787	0.366512725768043	ZWINT
443	SUMOylation	1/174	0.00574712643678161	0.677239999628254	0.726160270481762	0	0	0.889541184971098	0.346680498419913	NFKBIA
444	Ion Channel Transport	1/175	0.00571428571428571	0.679340063385481	0.72677146420744	0	0	0.884383979885057	0.341932426675156	MCOLN3
445	mRNA Splicing - Major Pathway	1/181	0.00552486187845304	0.691658726337312	0.736632051592429	0	0	0.854644097222222	0.315075327815223	YBX1
446	Intra-Golgi And Retrograde Golgi-to-ER Traffic	1/181	0.00552486187845304	0.691658726337312	0.736632051592429	0	0	0.854644097222222	0.315075327815223	KIF1A
447	G2/M Transition	1/182	0.00549450549450549	0.693665681518182	0.737116775662498	0	0	0.849879143646409	0.310856182199073	PRKAR2B
448	Mitotic G2-G2/M Phases	1/184	0.00543478260869565	0.697640787541615	0.739686102862204	0	0	0.840505464480874	0.302624782323585	PRKAR2B
449	Cilium Assembly	1/186	0.00537634408602151	0.701564705483687	0.740540522455003	0	0	0.831334459459459	0.294659968975468	PRKAR2B
450	Metabolism Of Vitamins And Cofactors	1/186	0.00537634408602151	0.701564705483687	0.740540522455003	0	0	0.831334459459459	0.294659968975468	GPC1
451	ESR-mediated Signaling	1/188	0.00531914893617021	0.705438089516446	0.742978032195814	0	0	0.822359625668449	0.286951096754131	MYB
452	mRNA Splicing	1/189	0.00529100529100529	0.707356033417096	0.743349813878585	0	0	0.817943816489362	0.283189454102826	YBX1
453	Peptide Ligand-Binding Receptors	1/196	0.00510204081632653	0.72043907937617	0.755427290736602	0	0	0.788301282051282	0.258479591960958	NPW
454	Ub-specific Processing Proteases	1/201	0.00497512437810945	0.729427150668499	0.763167173056249	0	0	0.7683984375	0.242426462860168	NFKBIA
455	Signaling By NOTCH	1/203	0.00492610837438424	0.732941558410962	0.765158769769685	0	0	0.760713180693069	0.236345452905996	YBX1
456	Neddylation	1/237	0.00421940928270042	0.786206807419194	0.817090624086193	0	0	0.649993379237288	0.15634642227981	DTL
457	Chromatin Modifying Enzymes	1/238	0.00420168067226891	0.787602300066198	0.817090624086193	0	0	0.647217827004219	0.154531030495784	EED
458	Metabolism Of Proteins	10/1890	0.00529100529100529	0.787847380697845	0.817090624086193	0	0	0.804174861433935	0.191756209172838	NFKBIA;EGFL7;RAB3A;CCNE2;CCNE1;UAP1;CALR;MRPL12;DTL;CTSC
459	Post-translational Protein Modification	7/1383	0.00506146059291396	0.7964823731375	0.824246464575844	0	0	0.771212590545177	0.175489641130575	NFKBIA;EGFL7;RAB3A;UAP1;CALR;DTL;CTSC
460	Leishmania Infection	1/247	0.00404858299595142	0.799761884467365	0.82584107635217	0	0	0.623253302845528	0.139260490843649	PRKAR2B
461	Platelet Activation, Signaling And Aggregation	1/254	0.00393700787401575	0.808739548522088	0.833299968650741	0	0	0.605792984189723	0.128596738913142	RASGRP2
462	Signaling By Nuclear Receptors	1/260	0.00384615384615385	0.816116013541819	0.839080316953168	0	0	0.591578185328185	0.120207954095496	MYB
463	PIP3 Activates AKT Signaling	1/268	0.00373134328358209	0.825513915853527	0.846909524903727	0	0	0.573618913857678	0.109990943905383	EED
464	Deubiquitination	1/279	0.003584229390681	0.837662482012394	0.857520859818723	0	0	0.550612634892086	0.0975355363104495	NFKBIA
465	Translation	1/281	0.00355871886120996	0.839779348191392	0.857839119120239	0	0	0.546623883928571	0.0954493320772028	MRPL12
466	SARS-CoV-2 Infection	1/283	0.00353356890459364	0.841868821422035	0.858128090505293	0	0	0.542691710992908	0.0934141053885731	GPC1
467	Metabolism Of Carbohydrates	1/285	0.00350877192982456	0.843931253542963	0.858388319984813	0	0	0.538814920774648	0.0914284007912772	GPC1
468	Class A/1 (Rhodopsin-like Receptors)	1/327	0.00305810397553517	0.881573446628873	0.894759374249391	0	0	0.468390529141104	0.059039202553182	NPW
469	SARS-CoV Infections	1/369	0.002710027100271	0.910189761122219	0.920262706249895	0	0	0.414041270380435	0.0389621830493613	GPC1
470	Sensory Perception	2/616	0.00324675324675325	0.910575730394632	0.920262706249895	0	0	0.493908538305676	0.0462684671595889	RAB3A;GPC1
471	Class I MHC Mediated Antigen Processing And Presentation	1/378	0.00264550264550265	0.915364665148566	0.923138462729446	0	0	0.40397049071618	0.0357242222034797	CALR
472	Metabolism Of RNA	2/666	0.003003003003003	0.931657597355846	0.937579149881413	0	0	0.455530784555545	0.0322469862520674	DDX39A;YBX1
473	Diseases Of Signal Transduction By Growth Factor Receptors And Second Messengers	1/424	0.00235849056603774	0.937535614482791	0.941499824269188	0	0	0.359190307328605	0.02316796629896	STAT5A
474	GPCR Ligand Binding	1/458	0.00218340611353712	0.950119835423773	0.952124307650405	0	0	0.331885940919037	0.0169816609715612	NPW
475	Metabolism Of Lipids	2/732	0.00273224043715847	0.952406261952215	0.952406261952215	0	0	0.412922014885126	0.0201355596181053	EGFL7;NFYB

## Sheet: Gene pattern 3
Order	Term	Overlap	Gene.Ratio	P.value	Adjusted.P.value	Old.P.value	Old.Adjusted.P.value	Odds.Ratio	Combined.Score	Genes
1	Heme Biosynthesis	5/14	0.357142857142857	6.77945610754937e-08	1.82379179917884e-05	0	0	68.8402777777778	1136.33158650798	ALAS2;FECH;UROS;HMBS;ABCG2
2	Metabolism Of Porphyrins	6/28	0.214285714285714	9.32885830782016e-08	1.82379179917884e-05	0	0	33.9845626072041	550.127421703912	ALAS2;FECH;UROS;HMBS;BLVRB;ABCG2
3	Erythrocytes Take Up Oxygen And Release Carbon Dioxide	4/7	0.571428571428571	1.53334575150767e-07	1.99846062946499e-05	0	0	164.24016563147	2577.03389343951	CA1;CA2;SLC4A1;HBA1
4	Erythrocytes Take Up Carbon Dioxide And Release Oxygen	4/11	0.363636363636364	1.40891561123374e-06	0.000137721500998098	0	0	70.3744454303461	948.133102652672	CA1;CA2;SLC4A1;HBA1
5	Hemostasis	15/576	0.0260416666666667	8.85189112930634e-05	0.00692217886311756	0	0	3.43565062388592	32.0625028778671	NFE2;GYPC;HBG2;GYPB;HBG1;GYPE;HBE1;PSG3;PRCP;HBD;RNASE1;SLC7A8;KIF5A;PLCG2;CD36
6	Reversible Hydration Of Carbon Dioxide	3/12	0.25	0.000114844447684985	0.00748402984080485	0	0	40.7942386831276	370.082558266712	CA1;CA3;CA2
7	Factors Involved In Megakaryocyte Development And Platelet Production	7/136	0.0514705882352941	0.000137044914483544	0.00765493736615225	0	0	6.76783436365421	60.2012527041496	NFE2;HBG2;HBG1;KIF5A;HBE1;HBD;RNASE1
8	Metabolism	30/2049	0.0146412884333821	0.00132943102557191	0.0649759413748271	0	0	1.96092675141709	12.9872261666162	ALAS2;OAT;FECH;GSTP1;SLC2A1;ALOX12;ABHD5;UGCG;CA1;MCEE;CA3;CA2;IMPA2;UCP2;PLCG2;CD36;CRYM;RIMKLB;PKLR;UROS;SPHK1;GLRX5;MID1IP1;SORD;SLC25A37;HMBS;BLVRB;RHCE;PLCD1;ABCG2
9	Transport Of Small Molecules	14/706	0.0198300283286119	0.00219176382937195	0.0952199619204925	0	0	2.5648087891896	15.704449014099	TFRC;SLC2A1;SLC4A1;HBA1;SLC30A10;ADD2;CA1;ABCB10;SLC7A8;CA2;SLC39A8;CLIC2;SLC29A1;ABCG2
10	RHO GTPases Activate KTN1	2/10	0.2	0.00291478781795721	0.113968203682127	0	0	30.409509202454	177.529445174115	KIF5A;RNASE1
11	RHO GTPases Activate IQGAPs	2/11	0.181818181818182	0.00354326421539499	0.125946937110858	0	0	27.0293115201091	152.518482129168	IQGAP2;RNASE1
12	Glutamate And Glutamine Metabolism	2/13	0.153846153846154	0.00497087422296707	0.142755260348061	0	0	22.1126603457892	117.289078645188	OAT;RIMKLB
13	Mitochondrial Iron-Sulfur Cluster Biogenesis	2/13	0.153846153846154	0.00497087422296707	0.142755260348061	0	0	22.1126603457892	117.289078645188	SLC25A37;GLRX5
14	Cell Surface Interactions At Vascular Wall	5/134	0.0373134328358209	0.00511144154698938	0.142755260348061	0	0	4.77374031007752	25.1875609805872	GYPC;SLC7A8;GYPB;GYPE;PSG3
15	Inositol Phosphate Metabolism	3/48	0.0625	0.00726633002730903	0.182839492943195	0	0	8.1440329218107	40.1053220924135	IMPA2;PLCG2;PLCD1
16	Heme Degradation	2/16	0.125	0.00752448499014921	0.182839492943195	0	0	17.3716038562664	84.9400710602505	BLVRB;ABCG2
17	Drug ADME	4/95	0.0421052631578947	0.00794954317144324	0.182839492943195	0	0	5.39048529110641	26.0610601993071	GSTP1;SLC29A1;RNASE1;ABCG2
18	Azathioprine ADME	2/21	0.0952380952380952	0.0128176339199991	0.278427492373314	0	0	12.7969002260252	55.7552420898831	SLC29A1;RNASE1
19	SLC-mediated Transmembrane Transport	6/247	0.0242914979757085	0.0168133838496351	0.346001741326702	0	0	3.06803413450247	12.5346990588393	SLC7A8;SLC2A1;SLC4A1;SLC39A8;SLC30A10;SLC29A1
20	Synthesis Of IP3 And IP4 In Cytosol	2/26	0.0769230769230769	0.0193109598572316	0.359551681151313	0	0	10.1283231083845	39.9773266523409	PLCG2;PLCD1
21	Metal Ion SLC Transporters	2/26	0.0769230769230769	0.0193109598572316	0.359551681151313	0	0	10.1283231083845	39.9773266523409	SLC39A8;SLC30A10
22	Paracetamol ADME	2/28	0.0714285714285714	0.0222206136926596	0.370847205808515	0	0	9.34827748938178	35.5864139514164	GSTP1;ABCG2
23	DAP12 Signaling	2/28	0.0714285714285714	0.0222206136926596	0.370847205808515	0	0	9.34827748938178	35.5864139514164	PLCG2;RNASE1
24	Fc Epsilon Receptor (FCERI) Signaling	4/130	0.0307692307692308	0.0227629998450239	0.370847205808515	0	0	3.88622695454994	14.700115430912	SLC7A8;PLCG2;RNASE1;MALT1
25	FCERI Mediated MAPK Activation	2/29	0.0689655172413793	0.0237391147744181	0.371279755071899	0	0	9.00159054760282	33.6716302616251	PLCG2;RNASE1
26	GPVI-mediated Activation Cascade	2/32	0.0625	0.028539893910925	0.429196096891218	0	0	8.1002044989775	28.8079916024661	PLCG2;RNASE1
27	Detoxification Of Reactive Oxygen Species	2/34	0.0588235294117647	0.0319371572038714	0.440642716447521	0	0	7.59317484662577	26.1507813707506	GSTP1;SOD3
28	Abacavir Transmembrane Transport	1/5	0.2	0.0405787434523405	0.440642716447521	0	0	30.2301829268293	96.8729509932817	ABCG2
29	Activated NTRK2 Signals Thru CDK5	1/5	0.2	0.0405787434523405	0.440642716447521	0	0	30.2301829268293	96.8729509932817	RNASE1
30	Reelin Signaling Pathway	1/5	0.2	0.0405787434523405	0.440642716447521	0	0	30.2301829268293	96.8729509932817	RELN
31	Formation Of Xylulose-5-Phosphate	1/5	0.2	0.0405787434523405	0.440642716447521	0	0	30.2301829268293	96.8729509932817	SORD
32	Fatty Acid Cycling Model	1/5	0.2	0.0405787434523405	0.440642716447521	0	0	30.2301829268293	96.8729509932817	UCP2
33	Binding And Uptake Of Ligands By Scavenger Receptors	2/41	0.0487804878048781	0.0449745622639278	0.440642716447521	0	0	6.22809501337109	19.3174221683262	CD36;HBA1
34	Activated NTRK2 Signals Thru FYN	1/6	0.166666666666667	0.0484959276351001	0.440642716447521	0	0	24.1829268292683	73.1841977931325	RNASE1
35	CLEC7A/inflammasome Pathway	1/6	0.166666666666667	0.0484959276351001	0.440642716447521	0	0	24.1829268292683	73.1841977931325	MALT1
36	Scavenging By Class B Receptors	1/6	0.166666666666667	0.0484959276351001	0.440642716447521	0	0	24.1829268292683	73.1841977931325	CD36
37	Synthesis Of Lipoxins (LX)	1/6	0.166666666666667	0.0484959276351001	0.440642716447521	0	0	24.1829268292683	73.1841977931325	ALOX12
38	Mitochondrial Uncoupling	1/6	0.166666666666667	0.0484959276351001	0.440642716447521	0	0	24.1829268292683	73.1841977931325	UCP2
39	NADE Modulates Death Signaling	1/6	0.166666666666667	0.0484959276351001	0.440642716447521	0	0	24.1829268292683	73.1841977931325	BEX3
40	CLEC7A (Dectin-1) Signaling	3/99	0.0303030303030303	0.0487044792671907	0.440642716447521	0	0	3.8076774691358	11.5067414412707	PLCG2;MALT1;UBE2M
41	DAP12 Interactions	2/43	0.0465116279069767	0.049004087704986	0.440642716447521	0	0	5.92368696693102	17.8649605908347	PLCG2;RNASE1
42	TGF-beta Receptor Signaling Activates SMADs	2/44	0.0454545454545455	0.0510662349422092	0.440642716447521	0	0	5.78235465965527	17.2003758442948	LTBP1;UBE2M
43	Integration Of Energy Metabolism	3/105	0.0285714285714286	0.056200548485003	0.440642716447521	0	0	3.58260711692084	10.3137124133248	PKLR;SLC2A1;CD36
44	Activation Of RAC1 Downstream Of NMDARs	1/7	0.142857142857143	0.0563481734587622	0.440642716447521	0	0	20.1514227642276	57.9596320450294	RNASE1
45	ChREBP Activates Metabolic Gene Expression	1/7	0.142857142857143	0.0563481734587622	0.440642716447521	0	0	20.1514227642276	57.9596320450294	PKLR
46	Erythropoietin Activates Phospholipase C Gamma (PLCG)	1/7	0.142857142857143	0.0563481734587622	0.440642716447521	0	0	20.1514227642276	57.9596320450294	PLCG2
47	Synthesis Of 12-Eicosatetraenoic Acid Derivatives	1/7	0.142857142857143	0.0563481734587622	0.440642716447521	0	0	20.1514227642276	57.9596320450294	ALOX12
48	Fructose Metabolism	1/7	0.142857142857143	0.0563481734587622	0.440642716447521	0	0	20.1514227642276	57.9596320450294	SORD
49	Inactivation Of CDC42 And RAC1	1/7	0.142857142857143	0.0563481734587622	0.440642716447521	0	0	20.1514227642276	57.9596320450294	RNASE1
50	Vitamin C (Ascorbate) Metabolism	1/7	0.142857142857143	0.0563481734587622	0.440642716447521	0	0	20.1514227642276	57.9596320450294	SLC2A1
51	Cross-presentation Of Particulate Exogenous Antigens (Phagosomes)	1/8	0.125	0.0641360098841485	0.464765046345245	0	0	17.2717770034843	47.4412413272205	CD36
52	Sema4D Mediated Inhibition Of Cell Attachment And Migration	1/8	0.125	0.0641360098841485	0.464765046345245	0	0	17.2717770034843	47.4412413272205	RNASE1
53	Nef And Signal Transduction	1/8	0.125	0.0641360098841485	0.464765046345245	0	0	17.2717770034843	47.4412413272205	RNASE1
54	Cellular Response To Chemical Stress	4/182	0.021978021978022	0.0641875000067602	0.464765046345245	0	0	2.74366668992951	7.53396274330146	GSTP1;BLVRB;HBA1;SOD3
55	Adenylate Cyclase Activating Pathway	1/9	0.111111111111111	0.0718599617249294	0.504037587097421	0	0	15.1120426829268	39.7905528699982	GNAL
56	Abacavir ADME	1/10	0.1	0.0795205496250797	0.504037587097421	0	0	13.4322493224932	34.0069602787413	ABCG2
57	Bicarbonate Transporters	1/10	0.1	0.0795205496250797	0.504037587097421	0	0	13.4322493224932	34.0069602787413	SLC4A1
58	Regulation Of FOXO Transcriptional Activity By Acetylation	1/10	0.1	0.0795205496250797	0.504037587097421	0	0	13.4322493224932	34.0069602787413	SIRT3
59	Zinc Influx Into Cells By SLC39 Gene Family	1/10	0.1	0.0795205496250797	0.504037587097421	0	0	13.4322493224932	34.0069602787413	SLC39A8
60	Cytoprotection By HMOX1	2/57	0.0350877192982456	0.0804449395510098	0.504037587097421	0	0	4.41271611823759	11.1208490971981	BLVRB;HBA1
61	Iron Uptake And Transport	2/59	0.0338983050847458	0.0853412941073646	0.504037587097421	0	0	4.25745344957486	10.4780052192803	TFRC;ABCG2
62	Carnitine Metabolism	1/11	0.0909090909090909	0.0871182901028945	0.504037587097421	0	0	12.0884146341463	29.5016360210708	MID1IP1
63	Regulation Of Gene Expression By Hypoxia-inducible Factor	1/11	0.0909090909090909	0.0871182901028945	0.504037587097421	0	0	12.0884146341463	29.5016360210708	CITED2
64	DSCAM Interactions	1/11	0.0909090909090909	0.0871182901028945	0.504037587097421	0	0	12.0884146341463	29.5016360210708	RNASE1
65	Free Fatty Acids Regulate Insulin Secretion	1/11	0.0909090909090909	0.0871182901028945	0.504037587097421	0	0	12.0884146341463	29.5016360210708	CD36
66	Killing Mechanisms	1/11	0.0909090909090909	0.0871182901028945	0.504037587097421	0	0	12.0884146341463	29.5016360210708	RNASE1
67	MET Activates RAP1 And RAC1	1/11	0.0909090909090909	0.0871182901028945	0.504037587097421	0	0	12.0884146341463	29.5016360210708	RNASE1
68	Activation Of RAC1	1/12	0.0833333333333333	0.0946536954756875	0.504037587097421	0	0	10.9889135254989	25.9066972432961	RNASE1
69	Activation Of TFAP2 (AP-2) Family Of Transcription Factors	1/12	0.0833333333333333	0.0946536954756875	0.504037587097421	0	0	10.9889135254989	25.9066972432961	CITED2
70	CD28 Dependent Vav1 Pathway	1/12	0.0833333333333333	0.0946536954756875	0.504037587097421	0	0	10.9889135254989	25.9066972432961	RNASE1
71	Scavenging Of Heme From Plasma	1/12	0.0833333333333333	0.0946536954756875	0.504037587097421	0	0	10.9889135254989	25.9066972432961	HBA1
72	Transport Of Nucleosides And Free Purine And Pyrimidine Bases Across Plasma Membrane	1/12	0.0833333333333333	0.0946536954756875	0.504037587097421	0	0	10.9889135254989	25.9066972432961	SLC29A1
73	Lysine Catabolism	1/12	0.0833333333333333	0.0946536954756875	0.504037587097421	0	0	10.9889135254989	25.9066972432961	CRYM
74	Signaling By MET	2/63	0.0317460317460317	0.0953933029289236	0.504037587097421	0	0	3.9774715880519	9.34605154539167	SH3GL3;RNASE1
75	FOXO-mediated Transcription	2/65	0.0307692307692308	0.100540736771162	0.518594339401266	0	0	3.85081312688675	8.84605823534597	CITED2;SIRT3
76	PTK6 Regulates RHO GTPases, RAS GTPase And MAP Kinases	1/13	0.0769230769230769	0.102127273999738	0.518594339401266	0	0	10.072662601626	22.9811368943949	RNASE1
77	Adenylate Cyclase Inhibitory Pathway	1/13	0.0769230769230769	0.102127273999738	0.518594339401266	0	0	10.072662601626	22.9811368943949	GNAL
78	DCC Mediated Attractive Signaling	1/14	0.0714285714285714	0.109539529792404	0.528764890726296	0	0	9.29737335834897	20.5608603288032	RNASE1
79	Role Of LAT2/NTAL/LAB On Calcium Mobilization	1/14	0.0714285714285714	0.109539529792404	0.528764890726296	0	0	9.29737335834897	20.5608603288032	SLC7A8
80	SEMA3A-Plexin Repulsion Signaling By Inhibiting Integrin Adhesion	1/14	0.0714285714285714	0.109539529792404	0.528764890726296	0	0	9.29737335834897	20.5608603288032	RNASE1
81	Synthesis Of IP2, IP, And Ins In Cytosol	1/14	0.0714285714285714	0.109539529792404	0.528764890726296	0	0	9.29737335834897	20.5608603288032	IMPA2
82	C-type Lectin Receptors (CLRs)	3/141	0.0212765957446809	0.111273111995556	0.530582765734907	0	0	2.64318303811057	5.80381575852002	PLCG2;MALT1;UBE2M
83	InlB-mediated Entry Of Listeria Monocytogenes Into Host Cell	1/15	0.0666666666666667	0.116890962940932	0.55065501819162	0	0	8.63283972125435	18.5305088989404	SH3GL3
84	Sema3A PAK Dependent Axon Repulsion	1/16	0.0625	0.124182069417239	0.55992078481151	0	0	8.05691056910569	16.8067677246296	RNASE1
85	FOXO-mediated Transcription Of Cell Death Genes	1/16	0.0625	0.124182069417239	0.55992078481151	0	0	8.05691056910569	16.8067677246296	CITED2
86	RHOG GTPase Cycle	2/74	0.027027027027027	0.12458595467673	0.55992078481151	0	0	3.36792774369461	7.01458317439059	TFRC;IQGAP2
87	Cell Death Signaling Via NRAGE, NRIF And NADE	2/74	0.027027027027027	0.12458595467673	0.55992078481151	0	0	3.36792774369461	7.01458317439059	BEX3;RNASE1
88	Biosynthesis Of DHA-derived SPMs	1/17	0.0588235294117647	0.131413341269501	0.570387781054989	0	0	7.55297256097561	15.3280602679478	ALOX12
89	Zinc Transporters	1/17	0.0588235294117647	0.131413341269501	0.570387781054989	0	0	7.55297256097561	15.3280602679478	SLC39A8
90	MyD88 Deficiency (TLR2/4)	1/17	0.0588235294117647	0.131413341269501	0.570387781054989	0	0	7.55297256097561	15.3280602679478	CD36
91	Regulation Of Insulin Secretion	2/77	0.025974025974026	0.132883381770981	0.570387781054989	0	0	3.23271983640082	6.52454466689228	SLC2A1;CD36
92	Regulation Of TLR By Endogenous Ligand	1/18	0.0555555555555556	0.138585266496736	0.570387781054989	0	0	7.10832137733142	14.047958735705	CD36
93	Ephrin Signaling	1/18	0.0555555555555556	0.138585266496736	0.570387781054989	0	0	7.10832137733142	14.047958735705	RNASE1
94	IRAK4 Deficiency (TLR2/4)	1/18	0.0555555555555556	0.138585266496736	0.570387781054989	0	0	7.10832137733142	14.047958735705	CD36
95	VEGFR2 Mediated Cell Proliferation	1/18	0.0555555555555556	0.138585266496736	0.570387781054989	0	0	7.10832137733142	14.047958735705	SPHK1
96	Biosynthesis Of Specialized Proresolving Mediators (SPMs)	1/19	0.0526315789473684	0.145698329196703	0.578158799179584	0	0	6.71307588075881	12.930841107139	ALOX12
97	RHO GTPases Activate CIT	1/19	0.0526315789473684	0.145698329196703	0.578158799179584	0	0	6.71307588075881	12.930841107139	RNASE1
98	Listeria Monocytogenes Entry Into Host Cells	1/19	0.0526315789473684	0.145698329196703	0.578158799179584	0	0	6.71307588075881	12.930841107139	SH3GL3
99	Chaperone Mediated Autophagy	1/20	0.05	0.152753009510351	0.578158799179584	0	0	6.3594351732991	11.9489524744733	RNASE1
100	Receptor-type Tyrosine-Protein Phosphatases	1/20	0.05	0.152753009510351	0.578158799179584	0	0	6.3594351732991	11.9489524744733	PTPRF
101	Regulation Of Gene Expression In Beta Cells	1/20	0.05	0.152753009510351	0.578158799179584	0	0	6.3594351732991	11.9489524744733	PKLR
102	Signal Transduction By L1	1/20	0.05	0.152753009510351	0.578158799179584	0	0	6.3594351732991	11.9489524744733	RNASE1
103	Transport Of Bile Salts And Organic Acids, Metal Ions And Amine Compounds	2/86	0.0232558139534884	0.15846367262175	0.578158799179584	0	0	2.88504236050248	5.31491131875657	SLC39A8;SLC30A10
104	RHO GTPases Activate PAKs	1/21	0.0476190476190476	0.159749783719405	0.578158799179584	0	0	6.04115853658537	11.0803700250201	RNASE1
105	Cellular Hexose Transport	1/21	0.0476190476190476	0.159749783719405	0.578158799179584	0	0	6.04115853658537	11.0803700250201	SLC2A1
106	Synaptic Adhesion-Like Molecules	1/21	0.0476190476190476	0.159749783719405	0.578158799179584	0	0	6.04115853658537	11.0803700250201	PTPRF
107	Intrinsic Pathway Of Fibrin Clot Formation	1/21	0.0476190476190476	0.159749783719405	0.578158799179584	0	0	6.04115853658537	11.0803700250201	PRCP
108	Negative Regulation Of MET Activity	1/21	0.0476190476190476	0.159749783719405	0.578158799179584	0	0	6.04115853658537	11.0803700250201	SH3GL3
109	Fcgamma Receptor (FCGR) Dependent Phagocytosis	2/87	0.0229885057471264	0.161361201751225	0.578158799179584	0	0	2.85095633345363	5.20045777986909	PLCG2;RNASE1
110	Blood Group Systems Biosynthesis	1/22	0.0454545454545455	0.166689124231873	0.578158799179584	0	0	5.75319396051103	10.307564592904	RHCE
111	Laminin Interactions	1/22	0.0454545454545455	0.166689124231873	0.578158799179584	0	0	5.75319396051103	10.307564592904	COL18A1
112	Sphingolipid Metabolism	2/89	0.0224719101123595	0.167185001142569	0.578158799179584	0	0	2.78513503984204	4.98164373289933	UGCG;SPHK1
113	Fatty Acid Metabolism	3/173	0.0173410404624277	0.171920809174092	0.578158799179584	0	0	2.1421568627451	3.77174125895377	MCEE;MID1IP1;ALOX12
114	Signaling By TGF-beta Receptor Complex	2/91	0.021978021978022	0.17304478666622	0.578158799179584	0	0	2.72227200661749	4.7754227176226	LTBP1;UBE2M
115	Signaling By NTRK2 (TRKB)	1/23	0.0434782608695652	0.173571499633692	0.578158799179584	0	0	5.49140798226164	9.61636509924067	RNASE1
116	Triglyceride Catabolism	1/23	0.0434782608695652	0.173571499633692	0.578158799179584	0	0	5.49140798226164	9.61636509924067	ABHD5
117	Miscellaneous Transport And Binding Events	1/23	0.0434782608695652	0.173571499633692	0.578158799179584	0	0	5.49140798226164	9.61636509924067	ADD2
118	VEGFA-VEGFR2 Pathway	2/93	0.021505376344086	0.17893782653682	0.578158799179584	0	0	2.66217218364458	4.58084459059696	SPHK1;RNASE1
119	RHO GTPases Activate NADPH Oxidases	1/24	0.0416666666666667	0.180397374680075	0.578158799179584	0	0	5.25238600212089	8.99520067827646	RNASE1
120	Sema4D In Semaphorin Signaling	1/24	0.0416666666666667	0.180397374680075	0.578158799179584	0	0	5.25238600212089	8.99520067827646	RNASE1
121	Signaling By Erythropoietin	1/24	0.0416666666666667	0.180397374680075	0.578158799179584	0	0	5.25238600212089	8.99520067827646	PLCG2
122	Growth Hormone Receptor Signaling	1/24	0.0416666666666667	0.180397374680075	0.578158799179584	0	0	5.25238600212089	8.99520067827646	CISH
123	RAC1 GTPase Cycle	3/178	0.0168539325842697	0.182134707666261	0.578981062581368	0	0	2.08042328042328	3.54297897468347	TFRC;IQGAP2;RNASE1
124	P75 NTR Receptor-Mediated Signaling	2/95	0.0210526315789474	0.184861468041767	0.580812534025004	0	0	2.60465729929415	4.39704845817415	BEX3;RNASE1
125	Basigin Interactions	1/25	0.04	0.18716721045307	0.580812534025004	0	0	5.0332825203252	8.43453772014243	SLC7A8
126	Interleukin-7 Signaling	1/25	0.04	0.18716721045307	0.580812534025004	0	0	5.0332825203252	8.43453772014243	CISH
127	Neutrophil Degranulation	6/468	0.0128205128205128	0.190761379770691	0.584299600728554	0	0	1.58237360124153	2.62156890606323	TSPAN14;GSTP1;PRCP;CD36;IQGAP2;RNASE1
128	Role Of Phospholipids In Phagocytosis	1/26	0.0384615384615385	0.193881464141242	0.584299600728554	0	0	4.83170731707317	7.9264560353081	PLCG2
129	SLC Transporter Disorders	2/99	0.0202020202020202	0.19679032930452	0.584299600728554	0	0	2.49674277401809	4.05874608812083	SLC2A1;SLC4A1
130	L1CAM Interactions	2/99	0.0202020202020202	0.19679032930452	0.584299600728554	0	0	2.49674277401809	4.05874608812083	SPTA1;RNASE1
131	Role Of Nef In HIV-1 Replication And Disease Pathogenesis	1/27	0.037037037037037	0.200540589369916	0.584299600728554	0	0	4.64563789868668	7.46432578907971	RNASE1
132	VEGFR2 Mediated Vascular Permeability	1/27	0.037037037037037	0.200540589369916	0.584299600728554	0	0	4.64563789868668	7.46432578907971	RNASE1
133	Insulin Processing	1/27	0.037037037037037	0.200540589369916	0.584299600728554	0	0	4.64563789868668	7.46432578907971	KIF5A
134	Signaling By VEGF	2/102	0.0196078431372549	0.205798692906923	0.584299600728554	0	0	2.42147239263804	3.82800111457546	SPHK1;RNASE1
135	MET Promotes Cell Motility	1/28	0.0357142857142857	0.207145036034308	0.584299600728554	0	0	4.47335140018067	7.04255848049899	RNASE1
136	Molecules Associated With Elastic Fibres	1/28	0.0357142857142857	0.207145036034308	0.584299600728554	0	0	4.47335140018067	7.04255848049899	LTBP1
137	Metabolism Of Carbohydrates	4/285	0.0140350877192982	0.209611041065942	0.584299600728554	0	0	1.72887425123229	2.7013688720624	PKLR;SLC2A1;SORD;RHCE
138	Cargo Recognition For Clathrin-Mediated Endocytosis	2/104	0.0192307692307692	0.211829242777203	0.584299600728554	0	0	2.37375195476964	3.68400318549655	SH3GL3;TFRC
139	Transport Of Inorganic Cations/Anions And Amino Acids/Oligopeptides	2/104	0.0192307692307692	0.211829242777203	0.584299600728554	0	0	2.37375195476964	3.68400318549655	SLC7A8;SLC4A1
140	Dectin-2 Family	1/29	0.0344827586206897	0.21369525039433	0.584299600728554	0	0	4.31337108013937	6.65641298160043	PLCG2
141	FCERI Mediated Ca+2 Mobilization	1/29	0.0344827586206897	0.21369525039433	0.584299600728554	0	0	4.31337108013937	6.65641298160043	PLCG2
142	FOXO-mediated Transcription Of Oxidative Stress, Metabolic And Neuronal Genes	1/29	0.0344827586206897	0.21369525039433	0.584299600728554	0	0	4.31337108013937	6.65641298160043	SIRT3
143	Interaction Between L1 And Ankyrins	1/29	0.0344827586206897	0.21369525039433	0.584299600728554	0	0	4.31337108013937	6.65641298160043	SPTA1
144	Antigen Activates B Cell Receptor Leading To Second Messenger Generation	1/31	0.032258064516129	0.226634749041834	0.591652715224637	0	0	4.02540650406504	5.97537618056734	PLCG2
145	Diseases Associated With TLR Signaling Cascade	1/31	0.032258064516129	0.226634749041834	0.591652715224637	0	0	4.02540650406504	5.97537618056734	CD36
146	EGFR Downregulation	1/31	0.032258064516129	0.226634749041834	0.591652715224637	0	0	4.02540650406504	5.97537618056734	SH3GL3
147	Transferrin Endocytosis And Recycling	1/31	0.032258064516129	0.226634749041834	0.591652715224637	0	0	4.02540650406504	5.97537618056734	TFRC
148	Late Endosomal Microautophagy	1/31	0.032258064516129	0.226634749041834	0.591652715224637	0	0	4.02540650406504	5.97537618056734	RNASE1
149	Metalloprotease DUBs	1/31	0.032258064516129	0.226634749041834	0.591652715224637	0	0	4.02540650406504	5.97537618056734	ABRAXAS1
150	Signaling By B Cell Receptor (BCR)	2/109	0.018348623853211	0.226976744971088	0.591652715224637	0	0	2.26225560460983	3.35471628216102	PLCG2;MALT1
151	Generation Of Second Messenger Molecules	1/32	0.03125	0.23302490784822	0.603395622308967	0	0	3.89535798583792	5.67401712499971	PLCG2
152	Activation Of Matrix Metalloproteinases	1/33	0.0303030303030303	0.23936258342026	0.603811420111754	0	0	3.7734375	5.39516958718837	COL18A1
153	Amino Acid Transport Across Plasma Membrane	1/33	0.0303030303030303	0.23936258342026	0.603811420111754	0	0	3.7734375	5.39516958718837	SLC7A8
154	Sialic Acid Metabolism	1/33	0.0303030303030303	0.23936258342026	0.603811420111754	0	0	3.7734375	5.39516958718837	ST8SIA1
155	Striated Muscle Contraction	1/33	0.0303030303030303	0.23936258342026	0.603811420111754	0	0	3.7734375	5.39516958718837	MYL4
156	CD28 Co-Stimulation	1/34	0.0294117647058824	0.245648204199336	0.611535795797252	0	0	3.65890613451589	5.13657305237613	RNASE1
157	EPHB-mediated Forward Signaling	1/34	0.0294117647058824	0.245648204199336	0.611535795797252	0	0	3.65890613451589	5.13657305237613	RNASE1
158	TCR Signaling	2/116	0.0172413793103448	0.248302693424156	0.611535795797252	0	0	2.12259175546228	2.95699687882361	PLCG2;MALT1
159	Gene And Protein Expression By JAK-STAT Signaling After Interleukin-12 Stimulation	1/35	0.0285714285714286	0.251882195109479	0.611535795797252	0	0	3.55111190817791	4.89625101284707	CA1
160	Signaling By TGFB Family Members	2/119	0.0168067226890756	0.257466687302429	0.611535795797252	0	0	2.06785171202349	2.80579548284974	LTBP1;UBE2M
161	RHO GTPases Activate WASPs And WAVEs	1/36	0.0277777777777778	0.258064977766104	0.611535795797252	0	0	3.44947735191638	4.67246841541333	RNASE1
162	RHOH GTPase Cycle	1/36	0.0277777777777778	0.258064977766104	0.611535795797252	0	0	3.44947735191638	4.67246841541333	TFRC
163	Glutathione Conjugation	1/36	0.0277777777777778	0.258064977766104	0.611535795797252	0	0	3.44947735191638	4.67246841541333	GSTP1
164	Transcriptional Regulation By AP-2 (TFAP2) Family Of Transcription Factors	1/36	0.0277777777777778	0.258064977766104	0.611535795797252	0	0	3.44947735191638	4.67246841541333	CITED2
165	Mitochondrial Fatty Acid Beta-Oxidation	1/36	0.0277777777777778	0.258064977766104	0.611535795797252	0	0	3.44947735191638	4.67246841541333	MCEE
166	Formation Of Fibrin Clot (Clotting Cascade)	1/37	0.027027027027027	0.264196970151936	0.618568954068306	0	0	3.3534891598916	4.46369647154999	PRCP
167	Triglyceride Metabolism	1/37	0.027027027027027	0.264196970151936	0.618568954068306	0	0	3.3534891598916	4.46369647154999	ABHD5
168	Association Of TriC/CCT With Target Proteins During Biosynthesis	1/38	0.0263157894736842	0.270278587042929	0.625319097833049	0	0	3.26268951878708	4.26858337962867	SPHK1
169	FCGR3A-mediated IL10 Synthesis	1/38	0.0263157894736842	0.270278587042929	0.625319097833049	0	0	3.26268951878708	4.26858337962867	PLCG2
170	Vesicle-mediated Transport	7/637	0.010989010989011	0.273640354172403	0.628123858998941	0	0	1.35056258790436	1.75024890507839	SPTA1;SH3GL3;TFRC;KIF5A;CD36;HBA1;RNASE1
171	Elastic Fibre Formation	1/39	0.0256410256410256	0.27631023976424	0.628123858998941	0	0	3.17666880616175	4.08592985527911	LTBP1
172	NGF-stimulated Transcription	1/39	0.0256410256410256	0.27631023976424	0.628123858998941	0	0	3.17666880616175	4.08592985527911	SH3GL3
173	Collagen Degradation	1/40	0.025	0.282292336280541	0.638013314946193	0	0	3.09505941213258	3.91466856844144	COL18A1
174	Regulation Of Beta-Cell Development	1/41	0.024390243902439	0.288225281366124	0.64604946760074	0	0	3.01753048780488	3.75384678556258	PKLR
175	Activation Of GABAB Receptors	1/42	0.0238095238095238	0.294109476299058	0.64604946760074	0	0	2.94378346222487	3.60261165824365	GNAL
176	RND1 GTPase Cycle	1/42	0.0238095238095238	0.294109476299058	0.64604946760074	0	0	2.94378346222487	3.60261165824365	TFRC
177	Signaling By SCF-KIT	1/42	0.0238095238095238	0.294109476299058	0.64604946760074	0	0	2.94378346222487	3.60261165824365	RNASE1
178	Kinesins	1/42	0.0238095238095238	0.294109476299058	0.64604946760074	0	0	2.94378346222487	3.60261165824365	KIF5A
179	Signaling By NTRKs	2/132	0.0151515151515152	0.297171154311339	0.647948176081779	0	0	1.85983954695611	2.25681677270927	SH3GL3;RNASE1
180	RND2 GTPase Cycle	1/43	0.0232558139534884	0.299945319362665	0.647948176081779	0	0	2.87354819976771	3.46019769033485	TFRC
181	Transport Of Vitamins, Nucleosides, And Related Molecules	1/43	0.0232558139534884	0.299945319362665	0.647948176081779	0	0	2.87354819976771	3.46019769033485	SLC29A1
182	Collagen Chain Trimerization	1/44	0.0227272727272727	0.305733205375298	0.649683061422508	0	0	2.80657969370391	3.32591603479524	COL18A1
183	Sphingolipid De Novo Biosynthesis	1/44	0.0227272727272727	0.305733205375298	0.649683061422508	0	0	2.80657969370391	3.32591603479524	SPHK1
184	Interleukin-12 Signaling	1/44	0.0227272727272727	0.305733205375298	0.649683061422508	0	0	2.80657969370391	3.32591603479524	CA1
185	Glycosphingolipid Metabolism	1/45	0.0222222222222222	0.311473526057418	0.654764240260485	0	0	2.74265521064302	3.19914530265187	UGCG
186	Heme Signaling	1/45	0.0222222222222222	0.311473526057418	0.654764240260485	0	0	2.74265521064302	3.19914530265187	HBA1
187	Death Receptor Signaling	2/139	0.0143884892086331	0.318442343833558	0.665833991651985	0	0	1.76418431776454	2.01878053893935	BEX3;RNASE1
188	Toll Like Receptor 4 (TLR4) Cascade	2/140	0.0142857142857143	0.321470005720689	0.668589214025475	0	0	1.751311460834	1.98747762298938	PLCG2;CD36
189	Clathrin-mediated Endocytosis	2/142	0.0140845070422535	0.327515438312059	0.677558393545052	0	0	1.72611744084137	1.92672695676677	SH3GL3;TFRC
190	Signaling By EGFR	1/49	0.0204081632653061	0.33396687924295	0.680109634291634	0	0	2.5135924796748	2.75669069250876	SH3GL3
191	EPH-ephrin Mediated Repulsion Of Cells	1/49	0.0204081632653061	0.33396687924295	0.680109634291634	0	0	2.5135924796748	2.75669069250876	RNASE1
192	Netrin-1 Signaling	1/49	0.0204081632653061	0.33396687924295	0.680109634291634	0	0	2.5135924796748	2.75669069250876	RNASE1
193	Ion Homeostasis	1/50	0.02	0.33947513864042	0.681538647688008	0	0	2.46217023394724	2.66001684959183	CLIC2
194	Translocation Of SLC2A4 (GLUT4) To Plasma Membrane	1/51	0.0196078431372549	0.34493811710577	0.681538647688008	0	0	2.41280487804878	2.56816598432562	RNASE1
195	Nonhomologous End-Joining (NHEJ)	1/51	0.0196078431372549	0.34493811710577	0.681538647688008	0	0	2.41280487804878	2.56816598432562	ABRAXAS1
196	CDC42 GTPase Cycle	2/149	0.0134228187919463	0.348555201287392	0.681538647688008	0	0	1.643337089437	1.73200936413522	TFRC;IQGAP2
197	Platelet Activation, Signaling And Aggregation	3/254	0.0118110236220472	0.349406357379752	0.681538647688008	0	0	1.44488711819389	1.51932724928224	PLCG2;CD36;RNASE1
198	Innate Immune System	10/1035	0.00966183574879227	0.350129738877402	0.681538647688008	0	0	1.18394964594807	1.24249774450642	TSPAN14;SLC7A8;GSTP1;PLCG2;PRCP;CD36;IQGAP2;RNASE1;MALT1;UBE2M
199	Signaling By Non-Receptor Tyrosine Kinases	1/52	0.0192307692307692	0.350356184617109	0.681538647688008	0	0	2.36537541846007	2.48081749867475	RNASE1
200	G-protein Mediated Events	1/52	0.0192307692307692	0.350356184617109	0.681538647688008	0	0	2.36537541846007	2.48081749867475	GNAL
201	Transcriptional Activation Of Mitochondrial Biogenesis	1/52	0.0192307692307692	0.350356184617109	0.681538647688008	0	0	2.36537541846007	2.48081749867475	SIRT3
202	Sensory Processing Of Sound By Outer Hair Cells Of Cochlea	1/53	0.0188679245283019	0.355729708169763	0.68517396992304	0	0	2.31977016885553	2.39767752325305	ESPN
203	Nuclear Receptor Transcription Pathway	1/53	0.0188679245283019	0.355729708169763	0.68517396992304	0	0	2.31977016885553	2.39767752325305	NR1D2
204	RHOJ GTPase Cycle	1/54	0.0185185185185185	0.361059051699942	0.688654093730133	0	0	2.27588587206627	2.31847624475631	TFRC
205	Interleukin-12 Family Signaling	1/54	0.0185185185185185	0.361059051699942	0.688654093730133	0	0	2.27588587206627	2.31847624475631	CA1
206	Degradation Of DVL	1/55	0.0181818181818182	0.366344576295566	0.689645175337572	0	0	2.23362691960253	2.2429655421948	HECW1
207	Golgi Associated Vesicle Biogenesis	1/55	0.0181818181818182	0.366344576295566	0.689645175337572	0	0	2.23362691960253	2.2429655421948	TFRC
208	Assembly Of Collagen Fibrils And Other Multimeric Structures	1/57	0.0175438596491228	0.376785598233726	0.689645175337572	0	0	2.15363675958188	2.10211952475979	COL18A1
209	tRNA Processing In Nucleus	1/57	0.0175438596491228	0.376785598233726	0.689645175337572	0	0	2.15363675958188	2.10211952475979	RPP25
210	NCAM Signaling For Neurite Out-Growth	1/57	0.0175438596491228	0.376785598233726	0.689645175337572	0	0	2.15363675958188	2.10211952475979	SPTA1
211	NRAGE Signals Death Thru JNK	1/57	0.0175438596491228	0.376785598233726	0.689645175337572	0	0	2.15363675958188	2.10211952475979	RNASE1
212	mRNA 3-End Processing	1/58	0.0172413793103448	0.381941803048463	0.689645175337572	0	0	2.11574668378263	2.03637874195363	LUZP4
213	NIK To Noncanonical NF-kB Signaling	1/58	0.0172413793103448	0.381941803048463	0.689645175337572	0	0	2.11574668378263	2.03637874195363	UBE2M
214	RHO GTPase Effectors	3/269	0.0111524163568773	0.383066249437714	0.689645175337572	0	0	1.36236424394319	1.30725297239089	KIF5A;IQGAP2;RNASE1
215	Toll-like Receptor Cascades	2/162	0.0123456790123457	0.387010950625601	0.689645175337572	0	0	1.50881901840491	1.43232534961252	PLCG2;CD36
216	Arachidonic Acid Metabolism	1/59	0.0169491525423729	0.387055604014964	0.689645175337572	0	0	2.07916316232128	1.97351447125195	ALOX12
217	RHOQ GTPase Cycle	1/59	0.0169491525423729	0.387055604014964	0.689645175337572	0	0	2.07916316232128	1.97351447125195	TFRC
218	GABA Receptor Activation	1/59	0.0169491525423729	0.387055604014964	0.689645175337572	0	0	2.07916316232128	1.97351447125195	GNAL
219	Recruitment And ATM-mediated Phosphorylation Of Repair And Signal Proteins At DNA Double Strand Breaks	1/60	0.0166666666666667	0.392127347701174	0.689645175337572	0	0	2.0438197602315	1.91335993542928	ABRAXAS1
220	FCGR3A-mediated Phagocytosis	1/60	0.0166666666666667	0.392127347701174	0.689645175337572	0	0	2.0438197602315	1.91335993542928	RNASE1
221	Post NMDA Receptor Activation Events	1/61	0.0163934426229508	0.397157377974829	0.689645175337572	0	0	2.00965447154472	1.85576047533332	RNASE1
222	DNA Double Strand Break Response	1/61	0.0163934426229508	0.397157377974829	0.689645175337572	0	0	2.00965447154472	1.85576047533332	ABRAXAS1
223	Dectin-1 Mediated Noncanonical NF-kB Signaling	1/61	0.0163934426229508	0.397157377974829	0.689645175337572	0	0	2.00965447154472	1.85576047533332	UBE2M
224	Nuclear Events (Kinase And Transcription Factor Activation)	1/61	0.0163934426229508	0.397157377974829	0.689645175337572	0	0	2.00965447154472	1.85576047533332	SH3GL3
225	Metabolism Of Lipids	7/732	0.00956284153005465	0.400060064908044	0.689645175337572	0	0	1.16778699257966	1.06985705372285	UGCG;MCEE;SPHK1;MID1IP1;ALOX12;ABHD5;CD36
226	Adaptive Immune System	7/733	0.00954979536152797	0.401415668615672	0.689645175337572	0	0	1.16611744603689	1.06438280445717	KIF5A;PLCG2;CD36;RNASE1;UBAC1;MALT1;UBE2M
227	RHO GTPases Activate PKNs	1/62	0.0161290322580645	0.402146035746717	0.689645175337572	0	0	1.9766093562575	1.80057249403714	RNASE1
228	Regulation Of Actin Dynamics For Phagocytic Cup Formation	1/62	0.0161290322580645	0.402146035746717	0.689645175337572	0	0	1.9766093562575	1.80057249403714	RNASE1
229	Synthesis Of Substrates In N-glycan Biosythesis	1/63	0.0158730158730159	0.40709365933919	0.695081313544207	0	0	1.94463021243116	1.74766250511532	ST8SIA1
230	Semaphorin Interactions	1/64	0.015625	0.41200058419853	0.700400993137501	0	0	1.91366627951994	1.69690627921586	RNASE1
231	Activation Of NF-kappaB In B Cells	1/66	0.0151515151515152	0.421693666010401	0.70493423652733	0	0	1.85459662288931	1.60139993035988	MALT1
232	RUNX1 Regulates Genes Involved In Megakaryocyte Differentiation And Platelet Function	1/66	0.0151515151515152	0.421693666010401	0.70493423652733	0	0	1.85459662288931	1.60139993035988	NFE2
233	Integrin Cell Surface Interactions	1/66	0.0151515151515152	0.421693666010401	0.70493423652733	0	0	1.85459662288931	1.60139993035988	COL18A1
234	RNA Polymerase II Transcription Termination	1/67	0.0149253731343284	0.426480480375971	0.70493423652733	0	0	1.82640428677014	1.55644105846121	LUZP4
235	Collagen Biosynthesis And Modifying Enzymes	1/67	0.0149253731343284	0.426480480375971	0.70493423652733	0	0	1.82640428677014	1.55644105846121	COL18A1
236	Sensory Processing Of Sound By Inner Hair Cells Of Cochlea	1/67	0.0149253731343284	0.426480480375971	0.70493423652733	0	0	1.82640428677014	1.55644105846121	ESPN
237	Disorders Of Transmembrane Transporters	2/176	0.0113636363636364	0.427287503982039	0.70493423652733	0	0	1.38643255059587	1.17888107570197	SLC2A1;SLC4A1
238	Costimulation By CD28 Family	1/68	0.0147058823529412	0.431227910938908	0.708445853685349	0	0	1.79905351292319	1.51321725150583	RNASE1
239	RHOB GTPase Cycle	1/69	0.0144927536231884	0.435936279769883	0.710212855791767	0	0	1.77250717360115	1.47164037665827	TFRC
240	Glycolysis	1/69	0.0144927536231884	0.435936279769883	0.710212855791767	0	0	1.77250717360115	1.47164037665827	PKLR
241	Neurotransmitter Receptors And Postsynaptic Signal Transmission	2/182	0.010989010989011	0.444127880206505	0.719370698132046	0	0	1.33980913428766	1.0874463562088	GNAL;RNASE1
242	trans-Golgi Network Vesicle Budding	1/71	0.0140845070422535	0.445237107283773	0.719370698132046	0	0	1.72168989547038	1.39310247504904	TFRC
243	RHOC GTPase Cycle	1/73	0.0136986301369863	0.45438548760258	0.725162145520852	0	0	1.67369579945799	1.32022689496445	TFRC
244	Cellular Response To Hypoxia	1/73	0.0136986301369863	0.45438548760258	0.725162145520852	0	0	1.67369579945799	1.32022689496445	CITED2
245	Extra-nuclear Estrogen Signaling	1/73	0.0136986301369863	0.45438548760258	0.725162145520852	0	0	1.67369579945799	1.32022689496445	SPHK1
246	Activation Of NMDA Receptors And Postsynaptic Events	1/74	0.0135135135135135	0.458903287835747	0.726442046735939	0	0	1.65068493150685	1.28574456242649	RNASE1
247	Transport Of Mature mRNA Derived From An Intron-Containing Transcript	1/74	0.0135135135135135	0.458903287835747	0.726442046735939	0	0	1.65068493150685	1.28574456242649	LUZP4
248	Sensory Processing Of Sound	1/75	0.0133333333333333	0.463383904445474	0.730577042895889	0	0	1.62829597890573	1.25248429194469	ESPN
249	Biosynthesis Of N-glycan Precursor (Dolichol LLO) And Transfer To Protein	1/77	0.012987012987013	0.472234801311729	0.735382789373495	0	0	1.58528562259307	1.18940644296335	ST8SIA1
250	G2/M DNA Damage Checkpoint	1/77	0.012987012987013	0.472234801311729	0.735382789373495	0	0	1.58528562259307	1.18940644296335	ABRAXAS1
251	COPI-dependent Golgi-to-ER Retrograde Traffic	1/78	0.0128205128205128	0.476605682441025	0.735382789373495	0	0	1.56461830852075	1.15948510522449	KIF5A
252	Constitutive Signaling By Aberrant PI3K In Cancer	1/78	0.0128205128205128	0.476605682441025	0.735382789373495	0	0	1.56461830852075	1.15948510522449	RNASE1
253	FCERI Mediated NF-kB Activation	1/78	0.0128205128205128	0.476605682441025	0.735382789373495	0	0	1.56461830852075	1.15948510522449	MALT1
254	Amyloid Fiber Formation	1/79	0.0126582278481013	0.480940582090797	0.735382789373495	0	0	1.54448092557849	1.13057787081623	TSPAN14
255	Downstream Signaling Events Of B Cell Receptor (BCR)	1/79	0.0126582278481013	0.480940582090797	0.735382789373495	0	0	1.54448092557849	1.13057787081623	MALT1
256	Muscle Contraction	2/196	0.0102040816326531	0.482328989777127	0.735382789373495	0	0	1.24223641768389	0.905750406130966	MYL4;CLIC2
257	Processing Of DNA Double-Strand Break Ends	1/80	0.0125	0.485239794522664	0.735382789373495	0	0	1.52485334979932	1.10263989048233	ABRAXAS1
258	COPI-mediated Anterograde Transport	1/80	0.0125	0.485239794522664	0.735382789373495	0	0	1.52485334979932	1.10263989048233	SPTA1
259	Mitochondrial Translation Elongation	1/82	0.0121951219512195	0.493732323634506	0.739652638088475	0	0	1.48705209274315	1.04950450760128	MRPL35
260	Mitochondrial Translation Initiation	1/82	0.0121951219512195	0.493732323634506	0.739652638088475	0	0	1.48705209274315	1.04950450760128	MRPL35
261	Mitochondrial Translation Termination	1/82	0.0121951219512195	0.493732323634506	0.739652638088475	0	0	1.48705209274315	1.04950450760128	MRPL35
262	Transport Of Mature Transcript To Cytoplasm	1/83	0.0120481927710843	0.497926217228311	0.742945463710183	0	0	1.46884295062463	1.02422914110182	LUZP4
263	Transcriptional Regulation Of White Adipocyte Differentiation	1/84	0.0119047619047619	0.502085577520083	0.742945463710183	0	0	1.45107258301499	0.999766809261533	CD36
264	Transcriptional Regulation By RUNX1	2/204	0.00980392156862745	0.503427066427051	0.742945463710183	0	0	1.19255299763105	0.818468716503621	NFE2;LMO2
265	RAC2 GTPase Cycle	1/87	0.0114942528735632	0.514359273698807	0.742945463710183	0	0	1.40024106636415	0.930926863222924	TFRC
266	Opioid Signaling	1/88	0.0113636363636364	0.518383304386279	0.742945463710183	0	0	1.38407625455565	0.909393933581845	GNAL
267	PCP/CE Pathway	1/88	0.0113636363636364	0.518383304386279	0.742945463710183	0	0	1.38407625455565	0.909393933581845	RNASE1
268	Protein-protein Interactions At Synapses	1/88	0.0113636363636364	0.518383304386279	0.742945463710183	0	0	1.38407625455565	0.909393933581845	PTPRF
269	Mitochondrial Translation	1/88	0.0113636363636364	0.518383304386279	0.742945463710183	0	0	1.38407625455565	0.909393933581845	MRPL35
270	Peptide Hormone Metabolism	1/89	0.0112359550561798	0.522374192148276	0.742945463710183	0	0	1.3682788248337	0.888520732037571	KIF5A
271	ER-Phagosome Pathway	1/89	0.0112359550561798	0.522374192148276	0.742945463710183	0	0	1.3682788248337	0.888520732037571	CD36
272	Glucose Metabolism	1/89	0.0112359550561798	0.522374192148276	0.742945463710183	0	0	1.3682788248337	0.888520732037571	PKLR
273	Interferon Gamma Signaling	1/89	0.0112359550561798	0.522374192148276	0.742945463710183	0	0	1.3682788248337	0.888520732037571	TRIM22
274	Mitochondrial Biogenesis	1/89	0.0112359550561798	0.522374192148276	0.742945463710183	0	0	1.3682788248337	0.888520732037571	SIRT3
275	Chaperonin-mediated Protein Folding	1/90	0.0111111111111111	0.526332208306191	0.742945463710183	0	0	1.35283639353247	0.868281094413633	SPHK1
276	Collagen Formation	1/90	0.0111111111111111	0.526332208306191	0.742945463710183	0	0	1.35283639353247	0.868281094413633	COL18A1
277	MAPK6/MAPK4 Signaling	1/90	0.0111111111111111	0.526332208306191	0.742945463710183	0	0	1.35283639353247	0.868281094413633	RNASE1
278	EPH-Ephrin Signaling	1/91	0.010989010989011	0.530257622036753	0.745793993584067	0	0	1.33773712737127	0.84865014803736	RNASE1
279	RAC3 GTPase Cycle	1/93	0.010752688172043	0.538011707556957	0.753987733529642	0	0	1.30852332979852	0.811120843837654	TFRC
280	Downstream TCR Signaling	1/94	0.0106382978723404	0.541840906747701	0.756642123351254	0	0	1.29438762129557	0.79317853638039	MALT1
281	Protein Folding	1/96	0.0104166666666667	0.549404920195586	0.76154168096322	0	0	1.26700898587933	0.758836451391566	SPHK1
282	HCMV Early Events	1/96	0.0104166666666667	0.549404920195586	0.76154168096322	0	0	1.26700898587933	0.758836451391566	RNASE1
283	Membrane Trafficking	5/599	0.00834724540901502	0.552451121864606	0.76154168096322	0	0	1.012257996633	0.600664093221438	SPTA1;SH3GL3;TFRC;KIF5A;RNASE1
284	Potential Therapeutics For SARS	1/97	0.0103092783505155	0.553140249088375	0.76154168096322	0	0	1.25374745934959	0.742398652708015	PLCG2
285	RUNX1 Regulates Transcription Of Genes Involved In Differentiation Of HSCs	1/98	0.0102040816326531	0.556844798982378	0.763951987375824	0	0	1.24075936635655	0.726425792162624	LMO2
286	Stimuli-sensing Channels	1/100	0.01	0.564162568027238	0.768597784315853	0	0	1.21557033752156	0.695808054332502	CLIC2
287	TNFR2 Non-Canonical NF-kB Pathway	1/100	0.01	0.564162568027238	0.768597784315853	0	0	1.21557033752156	0.695808054332502	UBE2M
288	ABC-family Proteins Mediated Transport	1/102	0.00980392156862745	0.5713602195158	0.772607625122507	0	0	1.19137889398696	0.666856954807839	ABCB10
289	Antigen processing-Cross Presentation	1/104	0.00961538461538462	0.578439713183112	0.772607625122507	0	0	1.16812692398769	0.639457150544767	CD36
290	MHC Class II Antigen Presentation	1/104	0.00961538461538462	0.578439713183112	0.772607625122507	0	0	1.16812692398769	0.639457150544767	KIF5A
291	Metabolism Of Amino Acids And Derivatives	3/364	0.00824175824175824	0.580464796121145	0.772607625122507	0	0	0.998974043295373	0.543368079093126	OAT;CRYM;RIMKLB
292	PI3K/AKT Signaling In Cancer	1/105	0.00952380952380952	0.581935754681997	0.772607625122507	0	0	1.15683630393996	0.626305650467611	RNASE1
293	tRNA Processing	1/105	0.00952380952380952	0.581935754681997	0.772607625122507	0	0	1.15683630393996	0.626305650467611	RPP25
294	Neddylation	2/237	0.00843881856540084	0.58440871090112	0.772607625122507	0	0	1.02336509594048	0.549705364447995	CISH;UBE2M
295	PI5P, PP2A And IER3 Regulate PI3K/AKT Signaling	1/106	0.00943396226415094	0.585402977299334	0.772607625122507	0	0	1.14576074332172	0.613503111219832	RNASE1
296	Post-translational Protein Phosphorylation	1/106	0.00943396226415094	0.585402977299334	0.772607625122507	0	0	1.14576074332172	0.613503111219832	LTBP1
297	Phase II - Conjugation Of Compounds	1/107	0.00934579439252336	0.588841617101041	0.772607625122507	0	0	1.13489415554533	0.601037712266896	GSTP1
298	Interleukin-4 And Interleukin-13 Signaling	1/107	0.00934579439252336	0.588841617101041	0.772607625122507	0	0	1.13489415554533	0.601037712266896	CD36
299	Degradation Of Extracellular Matrix	1/109	0.00917431192660551	0.595634083428216	0.777088651275892	0	0	1.11376467931346	0.577073506035526	COL18A1
300	Transmission Across Chemical Synapses	2/246	0.00813008130081301	0.604748274285032	0.777088651275892	0	0	0.985165443025244	0.49548204675888	GNAL;RNASE1
301	Respiratory Electron Transport, ATP Synthesis By Chemiosmotic Coupling, Heat Production By Uncoupling Proteins	1/112	0.00892857142857143	0.605614205825789	0.777088651275892	0	0	1.08349813227862	0.543387445003338	UCP2
302	Golgi-to-ER Retrograde Transport	1/112	0.00892857142857143	0.605614205825789	0.777088651275892	0	0	1.08349813227862	0.543387445003338	KIF5A
303	MyD88:MAL(TIRAP) Cascade Initiated On Plasma Membrane	1/112	0.00892857142857143	0.605614205825789	0.777088651275892	0	0	1.08349813227862	0.543387445003338	CD36
304	Class I MHC Mediated Antigen Processing And Presentation	3/378	0.00793650793650794	0.606111263664325	0.777088651275892	0	0	0.960987654320988	0.481158548432281	CD36;UBAC1;UBE2M
305	Leishmania Infection	2/247	0.00809716599190283	0.606961509487742	0.777088651275892	0	0	0.981094278202078	0.489850465026637	PLCG2;RNASE1
306	Negative Regulation Of PI3K/AKT Network	1/113	0.00884955752212389	0.608886201213147	0.777088651275892	0	0	1.07376959930314	0.532722751055397	RNASE1
307	Signaling By NTRK1 (TRKA)	1/114	0.0087719298245614	0.612131213792774	0.777088651275892	0	0	1.064213252752	0.522325035657846	SH3GL3
308	HDR Thru Homologous Recombination (HRR) Or Single Strand Annealing (SSA)	1/114	0.0087719298245614	0.612131213792774	0.777088651275892	0	0	1.064213252752	0.522325035657846	ABRAXAS1
309	PPARA Activates Gene Expression	1/116	0.00862068965517241	0.618541173280723	0.78237462434099	0	0	1.04559915164369	0.5022969655519	CD36
310	Neuronal System	3/386	0.0077720207253886	0.620297016740938	0.78237462434099	0	0	0.940527995358283	0.449155592815427	GNAL;RNASE1;PTPRF
311	Regulation Of Lipid Metabolism By PPARalpha	1/118	0.00847457627118644	0.624845832096133	0.784447450382033	0	0	1.02762143006045	0.483239314874224	CD36
312	RHO GTPases Activate Formins	1/119	0.00840336134453781	0.627959212198405	0.784447450382033	0	0	1.01886109962795	0.474055756981629	RNASE1
313	Homology Directed Repair	1/119	0.00840336134453781	0.627959212198405	0.784447450382033	0	0	1.01886109962795	0.474055756981629	ABRAXAS1
314	HCMV Infection	1/121	0.00826446280991736	0.634109135237775	0.789607235280159	0	0	1.00177845528455	0.456344348968288	RNASE1
315	Metabolism Of Water-Soluble Vitamins And Cofactors	1/122	0.00819672131147541	0.637146097650094	0.79087023549583	0	0	0.993448901431163	0.447803348105947	SLC2A1
316	Regulation Of IGF Transport And Uptake By IGFBPs	1/123	0.00813008130081301	0.640158004125385	0.792094239281727	0	0	0.985255897640944	0.439463788526087	LTBP1
317	Immune System	15/1943	0.00772002058672156	0.645722235262814	0.794427737544396	0	0	0.928786307053942	0.406237982842872	CISH;GSTP1;PRCP;IQGAP2;RNASE1;UBAC1;MALT1;CA1;TSPAN14;SLC7A8;KIF5A;PLCG2;CD36;TRIM22;UBE2M
318	Platelet Degranulation	1/125	0.008	0.646107469409509	0.794427737544396	0	0	0.969266325727773	0.423365283723885	CD36
319	Cardiac Conduction	1/126	0.00793650793650794	0.649045434037555	0.795538447362646	0	0	0.961463414634146	0.415595020886653	CLIC2
320	Autophagy	1/128	0.0078125	0.654848830078762	0.800143414252488	0	0	0.946226233915882	0.400585693437584	RNASE1
321	Response To Elevated Platelet Cytosolic Ca2+	1/130	0.00769230769230769	0.660556832489007	0.802104725165223	0	0	0.931461523917565	0.38625111930232	CD36
322	Host Interactions Of HIV Factors	1/130	0.00769230769230769	0.660556832489007	0.802104725165223	0	0	0.931461523917565	0.38625111930232	RNASE1
323	ER To Golgi Anterograde Transport	1/133	0.0075187969924812	0.668943375658606	0.809773560007786	0	0	0.910153362897265	0.365932495515556	SPTA1
324	Asparagine N-linked Glycosylation	2/282	0.00709219858156028	0.678589411214027	0.818914999335446	0	0	0.85692375109553	0.332262784567984	SPTA1;ST8SIA1
325	Cytokine Signaling In Immune System	5/702	0.00712250712250712	0.691704903024643	0.831039454551906	0	0	0.858052367288379	0.316274545982893	CA1;CISH;CD36;TRIM22;UBE2M
326	Beta-catenin Independent WNT Signaling	1/142	0.00704225352112676	0.692887115559902	0.831039454551906	0	0	0.851669261373465	0.312467389926395	RNASE1
327	Extracellular Matrix Organization	2/291	0.00687285223367698	0.695209295918612	0.831274723865986	0	0	0.829855435497909	0.301687581526597	COL18A1;LTBP1
328	Signaling By WNT	2/294	0.00680272108843537	0.700590402500535	0.835155022493016	0	0	0.821203462475838	0.292210361472969	HECW1;RNASE1
329	RHOA GTPase Cycle	1/147	0.00680272108843537	0.705437022301792	0.836543382683918	0	0	0.82229368526562	0.286929331755581	TFRC
330	G2/M Checkpoints	1/148	0.00675675675675676	0.707885148947624	0.836543382683918	0	0	0.816658370665339	0.282133758201167	ABRAXAS1
331	RHO GTPase Cycle	3/441	0.00680272108843537	0.708317672289213	0.836543382683918	0	0	0.820099780145442	0.28282173936132	TFRC;IQGAP2;RNASE1
332	DNA Double-Strand Break Repair	1/149	0.00671140939597315	0.710313051281485	0.836543382683918	0	0	0.811099208965063	0.277436069812357	ABRAXAS1
333	Cellular Responses To Stress	5/722	0.00692520775623269	0.715055590921275	0.839599807958615	0	0	0.833246164574616	0.279466588843581	CITED2;GSTP1;BLVRB;HBA1;SOD3
334	Antigen Processing: Ubiquitination And Proteasome Degradation	2/307	0.00651465798045603	0.723009023400342	0.846396790866867	0	0	0.785678366690134	0.254821874570965	UBAC1;UBE2M
335	Signaling By Interleukins	3/453	0.00662251655629139	0.725312373298505	0.84655862077527	0	0	0.797736625514403	0.256195396576066	CA1;CISH;CD36
336	Cellular Responses To Stimuli	5/736	0.00679347826086957	0.730650508569795	0.850251038246398	0	0	0.816689466484268	0.256293516148141	CITED2;GSTP1;BLVRB;HBA1;SOD3
337	MAPK Family Signaling Cascades	2/318	0.00628930817610063	0.740864449945983	0.858521499350215	0	0	0.757901685175118	0.227323211704809	SPTA1;RNASE1
338	Citric Acid (TCA) Cycle And Respiratory Electron Transport	1/163	0.00613496932515337	0.7422707063629	0.858521499350215	0	0	0.74047726588377	0.220692783972684	UCP2
339	Transport To Golgi And Subsequent Modification	1/164	0.00609756097560976	0.744414432227505	0.858521499350215	0	0	0.735897052222056	0.217205436074257	SPTA1
340	Anti-inflammatory Response Favoring Leishmania Infection	1/165	0.00606060606060606	0.746540434217579	0.858521499350215	0	0	0.731372694824509	0.213784260083689	PLCG2
341	Ion Channel Transport	1/175	0.00571428571428571	0.766857100201931	0.879299490260866	0	0	0.68898934679002	0.182895532705662	CLIC2
342	Major Pathway Of rRNA Processing In Nucleolus And Cytosol	1/179	0.00558659217877095	0.77452289126612	0.885492545277933	0	0	0.673369416278432	0.172051315489868	RPP25
343	Intra-Golgi And Retrograde Golgi-to-ER Traffic	1/181	0.00552486187845304	0.778261305050868	0.886283055846446	0	0	0.665819783197832	0.166916321303732	KIF5A
344	Signaling By Receptor Tyrosine Kinases	3/496	0.00604838709677419	0.779935616539124	0.886283055846446	0	0	0.72654195777928	0.180577575771574	SH3GL3;SPHK1;RNASE1
345	Signaling By Rho GTPases	4/644	0.0062111801242236	0.782014461040982	0.886283055846446	0	0	0.74514751552795	0.18321839585975	TFRC;KIF5A;IQGAP2;RNASE1
346	Metabolism Of Vitamins And Cofactors	1/186	0.00537634408602151	0.787339981547019	0.889739690129724	0	0	0.647659854976928	0.1548523152561	SLC2A1
347	ESR-mediated Signaling	1/188	0.00531914893617021	0.790867126269766	0.890546129770014	0	0	0.640667797052302	0.150316878750919	SPHK1
348	rRNA Processing In Nucleus And Cytosol	1/189	0.00529100529100529	0.792608831611163	0.890546129770014	0	0	0.637227555786196	0.148107905041412	RPP25
349	Signaling By Rho GTPases, Miro GTPases And RHOBTB3	4/660	0.00606060606060606	0.79790392530497	0.893926747261442	0	0	0.72636721708832	0.163989807886907	TFRC;KIF5A;IQGAP2;RNASE1
350	Peptide Ligand-Binding Receptors	1/196	0.00510204081632653	0.804403633190866	0.895590591619278	0	0	0.614133833646029	0.133668749572717	KEL
351	Axon Guidance	3/519	0.00578034682080925	0.805316441602965	0.895590591619278	0	0	0.693331897789262	0.150120211170769	SPTA1;RELN;RNASE1
352	TCF Dependent Signaling In Response To WNT	1/198	0.00505050505050505	0.807649391555697	0.895590591619278	0	0	0.607837068218398	0.129850552806102	HECW1
353	rRNA Processing	1/199	0.0050251256281407	0.809252137995257	0.895590591619278	0	0	0.604736388272974	0.127989278224246	RPP25
354	Interferon Signaling	1/200	0.005	0.810841609803643	0.895590591619278	0	0	0.601666870940066	0.126159041510434	TRIM22
355	Keratinization	1/208	0.00480769230769231	0.823092425088557	0.905634240713699	0	0	0.578178390479557	0.112563690236244	KRT3
356	Signaling By ROBO Receptors	1/209	0.00478468899521531	0.82456723706925	0.905634240713699	0	0	0.575369371482176	0.110986790558301	RNASE1
357	Nervous System Development	3/545	0.0055045871559633	0.831019528000033	0.910164244952417	0	0	0.659184091840918	0.122016283883104	SPTA1;RELN;RNASE1
358	Biological Oxidations	1/218	0.00458715596330275	0.837302498290653	0.914484013496216	0	0	0.551253231426323	0.0978859624530043	GSTP1
359	Olfactory Signaling Pathway	2/401	0.00498753117206983	0.846363137604326	0.921804977167943	0	0	0.59769054538186	0.0996988298165941	GNAL;OR51B5
360	HIV Infection	1/229	0.00436681222707424	0.851626102906996	0.924960572879542	0	0	0.52436350021395	0.0842168130209656	RNASE1
361	Processing Of Capped Intron-Containing Pre-mRNA	1/242	0.00413223140495868	0.866945865062141	0.938991227809687	0	0	0.495749418075094	0.0707824790163626	LUZP4
362	Developmental Biology	6/1073	0.00559179869524697	0.882840167633895	0.952708216121938	0	0	0.663754840763205	0.0827112244020022	SPTA1;RELN;PKLR;KRT3;CD36;RNASE1
363	Signaling By Nuclear Receptors	1/260	0.00384615384615385	0.885595204187907	0.952708216121938	0	0	0.460872021847632	0.0559937905139908	SPHK1
364	Sensory Perception	3/616	0.00487012987012987	0.886920180737559	0.952708216121938	0	0	0.580689988520331	0.0696829662189967	GNAL;OR51B5;ESPN
365	PIP3 Activates AKT Signaling	1/268	0.00373134328358209	0.893026426542531	0.952830377135119	0	0	0.446880423860418	0.0505596514437062	RNASE1
366	RAF/MAP Kinase Cascade	1/271	0.003690036900369	0.89568769191631	0.952830377135119	0	0	0.441847335140018	0.0486754422314013	SPTA1
367	Cell Cycle Checkpoints	1/271	0.003690036900369	0.89568769191631	0.952830377135119	0	0	0.441847335140018	0.0486754422314013	ABRAXAS1
368	Organelle Biogenesis And Maintenance	1/275	0.00363636363636364	0.899133945340978	0.952830377135119	0	0	0.435307993590885	0.0462833658113694	SIRT3
369	MAPK1/MAPK3 Signaling	1/277	0.0036101083032491	0.900814391338554	0.952830377135119	0	0	0.432109402615765	0.0451364394418709	SPTA1
370	Deubiquitination	1/279	0.003584229390681	0.902467006908585	0.952830377135119	0	0	0.428956834532374	0.0440209002376912	ABRAXAS1
371	Translation	1/281	0.00355871886120996	0.90409225042744	0.952830377135119	0	0	0.425849303135888	0.0429357777017313	MRPL35
372	Intracellular Signaling By Second Messengers	1/306	0.00326797385620915	0.922273687764479	0.968195839078697	0	0	0.390443822471012	0.0315920817737636	RNASE1
373	DNA Repair	1/310	0.0032258064516129	0.924846084296283	0.968195839078697	0	0	0.385310600678822	0.0301035276025884	ABRAXAS1
374	G Alpha (I) Signaling Events	1/312	0.00320512820512821	0.926100367814406	0.968195839078697	0	0	0.382793506391656	0.0293880763446173	GNAL
375	Class A/1 (Rhodopsin-like Receptors)	1/327	0.00305810397553517	0.934867371801983	0.974755046332201	0	0	0.364899745623223	0.0245762197614356	KEL
376	Signal Transduction	14/2465	0.00567951318458418	0.954025634613723	0.988603655306222	0	0	0.657593467729079	0.0309494637632154	SH3GL3;BEX3;TFRC;SPHK1;IQGAP2;RNASE1;LTBP1;SPTA1;KEL;GNAL;KIF5A;HECW1;PLCG2;UBE2M
377	SARS-CoV Infections	1/369	0.002710027100271	0.954289694152149	0.988603655306222	0	0	0.322557661717922	0.0150918249723864	PLCG2
378	Metabolism Of Proteins	10/1890	0.00529100529100529	0.955734480065862	0.988603655306222	0	0	0.616163349347975	0.0278968850006079	SPTA1;TSPAN14;CISH;ST8SIA1;ABRAXAS1;SPHK1;KIF5A;LTBP1;MRPL35;UBE2M
379	Expression And Translocation Of Olfactory Receptors	1/393	0.00254452926208651	0.962675830580333	0.991461154874215	0	0	0.302435913389746	0.0115042231239116	OR51B5
380	RNA Polymerase II Transcription	6/1312	0.00457317073170732	0.963568385811258	0.991461154874215	0	0	0.535380970267849	0.01986896069809	NFE2;LUZP4;CITED2;LMO2;NR1D2;SIRT3
381	Generic Transcription Pathway	5/1190	0.00420168067226891	0.971178244862846	0.991860382969021	0	0	0.491824894514768	0.0143835465174439	NFE2;CITED2;LMO2;NR1D2;SIRT3
382	Diseases Of Signal Transduction By Growth Factor Receptors And Second Messengers	1/424	0.00235849056603774	0.971283328678566	0.991860382969021	0	0	0.279824713140748	0.00815327019703563	RNASE1
383	Post-translational Protein Modification	6/1383	0.00433839479392625	0.975028701544295	0.991860382969021	0	0	0.505830284594621	0.0127916238676103	SPTA1;CISH;ST8SIA1;ABRAXAS1;LTBP1;UBE2M
384	Metabolism Of RNA	2/666	0.003003003003003	0.975386795607589	0.991860382969021	0	0	0.35425752088107	0.00882851303902832	LUZP4;RPP25
385	GPCR Ligand Binding	1/458	0.00218340611353712	0.978469480162783	0.991860382969021	0	0	0.258552596466884	0.00562757387005492	KEL
386	Signaling By GPCR	2/689	0.00290275761973875	0.979176746358164	0.991860382969021	0	0	0.341986587010296	0.00719646311236082	KEL;GNAL
387	Gene Expression (Transcription)	6/1449	0.0041407867494824	0.982616828388814	0.992773074677071	0	0	0.480968631912028	0.00843428180419425	NFE2;LUZP4;CITED2;LMO2;NR1D2;SIRT3
388	Infectious Disease	3/961	0.00312174817898023	0.987287096251743	0.994920759367092	0	0	0.364899868553313	0.00466867640496687	SH3GL3;PLCG2;RNASE1
389	GPCR Downstream Signaling	1/619	0.00161550888529887	0.994531354894645	0.996776201599621	0	0	0.189606519851606	0.00103973633956503	GNAL
390	Cell Cycle	1/654	0.00152905198776758	0.995946041898208	0.996776201599621	0	0	0.179117020879244	0.000727608744164199	ABRAXAS1
391	Disease	6/1736	0.00345622119815668	0.996776201599621	0.996776201599621	0	0	0.39491765732359	0.0012751914983103	SH3GL3;PLCG2;SLC2A1;SLC4A1;CD36;RNASE1

## Sheet: Gene pattern 4
Order	Term	Overlap	Gene.Ratio	P.value	Adjusted.P.value	Old.P.value	Old.Adjusted.P.value	Odds.Ratio	Combined.Score	Genes
1	Neutrophil Degranulation	42/468	0.0897435897435897	7.71806870676744e-13	5.76539732395528e-10	0	0	4.11517243504792	114.772332230563	ASAH1;GRN;PLPPR3;GMFG;CRISP3;EPX;CTSS;PYCARD;CNN2;SDCBP;PLAU;ITGAX;NCKAP1L;METTL7A;S100A11;VAT1;CAP1;CD53;SERPINB1;ATP8B4;GSN;SIGLEC14;FCER1G;IDH1;LYZ;CPPED1;CEACAM1;RAB31;PTPRC;PKM;TYROBP;VAPA;TCN1;NPC2;CRISPLD2;P2RX1;MNDA;CD47;YPEL5;DOCK2;SLC27A2;FTL
2	Immune System	95/1943	0.0488934637159032	1.01354784036488e-10	3.52356854304853e-08	0	0	2.24625364322146	51.6916739538933	IFITM3;PGLYRP4;APP;IFITM2;CXCL8;GMFG;CD80;CRISP3;PTPN22;EPX;CLU;CTSS;ICAM1;PYCARD;IL18RAP;PLAU;ITGAX;FCER1A;RAG2;CD53;CAP1;MEF2C;SERPINB1;FCER1G;RSAD2;RIPK2;S100A1;IL18;CEACAM1;RAB31;PKM;TYROBP;IFI27;NPC2;CRISPLD2;IRF1;LTA;TXNIP;LCP2;CD47;LTB;DOCK2;SLC27A2;FTL;BIRC3;ASAH1;GRN;CFH;C1S;KLRB1;PLPPR3;WAS;LY96;RELB;SOCS2;CNN2;SDCBP;IL1RL1;CCL5;INPP5D;IL21R;S1PR1;SLAMF7;ATP6V1H;NCKAP1L;RICTOR;SLAMF6;ME…
3	Innate Immune System	62/1035	0.0599033816425121	1.41508776829258e-10	3.52356854304853e-08	0	0	2.70163052297619	61.2693583841869	PGLYRP4;APP;GMFG;CRISP3;EPX;CLU;CTSS;PYCARD;PLAU;ITGAX;FCER1A;CD53;CAP1;MEF2C;SERPINB1;FCER1G;RIPK2;S100A1;CEACAM1;RAB31;PKM;TYROBP;NPC2;CRISPLD2;TXNIP;LCP2;CD47;DOCK2;SLC27A2;FTL;BIRC3;ASAH1;GRN;CFH;C1S;PLPPR3;WAS;LY96;RELB;CNN2;SDCBP;ATP6V1H;NCKAP1L;METTL7A;FCGR1A;MUC4;S100A11;VAT1;ATP8B4;GSN;SIGLEC14;IDH1;LYZ;CPPED1;PSMB9;PTPRC;VAPA;TCN1;P2RX1;MNDA;KLRD1;YPEL5
4	Hemostasis	36/576	0.0625	4.72141384829616e-07	8.81724036169308e-05	0	0	2.73016558675306	39.767557405742	APP;CD84;SELPLG;PDE1B;ATP2A3;CLU;PHF21A;JCHAIN;DOCK11;PDE11A;PLAU;TMSB4X;INPP5D;ITGAX;PHACTR2;S100A10;CAP1;SRGN;PTGIR;FCER1G;ANGPT1;ANXA5;ATP2B4;RAB27B;L1CAM;F3;CEACAM1;DOK2;P2RX1;IRF1;SELENOP;LCP2;CD48;CD47;DOCK2;FERMT3
5	Cell Surface Interactions At Vascular Wall	13/134	0.0970149253731343	3.15051602666695e-05	0.00470687094384042	0	0	4.28425670849913	44.4078597209917	CD84;FCER1G;SELPLG;ANGPT1;L1CAM;JCHAIN;DOK2;CEACAM1;INPP5D;SELENOP;ITGAX;CD48;CD47
6	Interleukin-18 Signaling	3/8	0.375	0.000787342474960762	0.0873715320536507	0	0	23.5838709677419	168.550323112375	IL18RAP;IL18;IL18R1
7	Cytokine Signaling In Immune System	32/702	0.0455840455840456	0.00081874260291239	0.0873715320536507	0	0	1.92589088817156	13.6887332531182	IFITM3;APP;IFITM2;CXCL8;CD80;ICAM1;RELB;SOCS2;CNN2;IL1RL1;IL18RAP;CCL5;INPP5D;ITGAX;IL21R;S1PR1;FCGR1A;RAG2;GBP1;IL32;MEF2C;RSAD2;RIPK2;IL18;PSMB9;IFI27;IRF1;LTA;TRIM38;LTB;IL18R1;BIRC3
8	Platelet Degranulation	10/125	0.08	0.00117213564747591	0.109448166083063	0	0	3.4473192851427	23.2657091463635	CAP1;SRGN;APP;TMSB4X;SELENOP;ANXA5;PHACTR2;RAB27B;CLU;FERMT3
9	Response To Elevated Platelet Cytosolic Ca2+	10/130	0.0769230769230769	0.00157720507177476	0.130908020957305	0	0	3.30282890252215	21.3101854675579	CAP1;SRGN;APP;TMSB4X;SELENOP;ANXA5;PHACTR2;RAB27B;CLU;FERMT3
10	Signal Regulatory Protein Family Interactions	3/13	0.230769230769231	0.00366376220626356	0.273683036807888	0	0	11.7889112903226	66.1271243567578	FYB1;TYROBP;CD47
11	Interleukin-10 Signaling	5/45	0.111111111111111	0.00508915576813606	0.345252273914557	0	0	4.92434210526316	26.0036942585874	CXCL8;CD80;CCL5;IL18;ICAM1
12	VLDL Clearance	2/5	0.4	0.00590967873576378	0.345252273914557	0	0	26.1542588866533	134.201786636615	APOC1;APOBR
13	Integrin Cell Surface Interactions	6/66	0.0909090909090909	0.0060084063733457	0.345252273914557	0	0	3.94340770791075	20.1689362170436	COL16A1;LUM;ITGAX;TNNI3;CD47;ICAM1
14	NLRP3 Inflammasome	3/16	0.1875	0.0067861743992659	0.362090876875116	0	0	9.06699751861042	45.2703209787184	PYCARD;APP;TXNIP
15	TNF Receptor Superfamily (TNFSF) Members Mediating Non-Canonical NF-kB Pathway	3/17	0.176470588235294	0.00808957247768399	0.402704346209805	0	0	8.41892281105991	40.5554614942292	LTA;LTB;BIRC3
16	TCR Signaling	8/116	0.0689655172413793	0.00862552816513639	0.402704346209805	0	0	2.92569963038395	13.9059354266621	FYB1;PTPRC;RIPK2;INPP5D;WAS;PTPN22;LCP2;PSMB9
17	Nucleotide-binding Domain, Leucine Rich Repeat Containing NLR Signaling Pathways	5/53	0.0943396226415094	0.0101666395394562	0.414975366376963	0	0	4.10193151147099	18.8223015820492	PYCARD;APP;RIPK2;TXNIP;BIRC3
18	Signaling By Interleukins	20/453	0.0441501103752759	0.0102938948992253	0.414975366376963	0	0	1.83870361173924	8.41428335186881	IL32;APP;MEF2C;CXCL8;RIPK2;CD80;IL18;PSMB9;ICAM1;SOCS2;CNN2;IL1RL1;IL18RAP;CCL5;INPP5D;ITGAX;IL21R;S1PR1;RAG2;IL18R1
19	Plasma Lipoprotein Clearance	4/35	0.114285714285714	0.0108715460169945	0.414975366376963	0	0	5.0752688172043	22.9483677630276	NPC2;APOC1;APOBR;APOE
20	Other Semaphorin Interactions	3/19	0.157894736842105	0.0111104515763578	0.414975366376963	0	0	7.36580141129032	33.1451416534148	PTPRC;TYROBP;SEMA4D
21	Immunoregulatory Interactions Between A Lymphoid And A non-Lymphoid Cell	8/123	0.0650406504065041	0.0120436530318358	0.428409943561015	0	0	2.74662180111574	12.1379190666409	TYROBP;KLRB1;TREML2;SLAMF7;SLAMF6;KLRD1;FCGR1A;ICAM1
22	Regulated Necrosis	5/57	0.087719298245614	0.0136851389898083	0.464672673881217	0	0	3.78561974462784	16.2457780928276	SDCBP;IRF1;TNFSF10;IL18;BIRC3
23	Inflammasomes	3/21	0.142857142857143	0.0146992022740048	0.477404526029633	0	0	6.54670698924731	27.6268550716073	PYCARD;APP;TXNIP
24	RA Biosynthesis Pathway	3/22	0.136363636363636	0.0167107582240103	0.513231076638129	0	0	6.20182512733447	25.3760237622174	CYP26A1;ALDH1A1;DHRS3
25	Platelet Homeostasis	6/83	0.072289156626506	0.0175668606599003	0.513231076638129	0	0	3.07009825873923	12.4085422179226	PTGIR;PDE11A;PDE1B;P2RX1;ATP2A3;ATP2B4
26	Class A/1 (Rhodopsin-like Receptors)	15/327	0.0458715596330275	0.0178634645148479	0.513231076638129	0	0	1.90609106802289	7.67201224207737	APP;PTGIR;SUCNR1;OPN3;CXCL8;RIPK2;PLPPR3;GPR65;PMCH;LPAR6;CCL5;NMU;S1PR1;UTS2;TAC1
27	Signaling By Retinoic Acid	4/41	0.0975609756097561	0.0187143290028092	0.517763102411053	0	0	4.25094185094185	16.9122267365281	CYP26A1;ALDH1A1;PDK4;DHRS3
28	DAP12 Interactions	4/43	0.0930232558139535	0.0219403440524068	0.585337035969567	0	0	4.03253043253043	15.4019602204803	SIGLEC14;TYROBP;KLRD1;LCP2
29	Cell Recruitment (Pro-Inflammatory Response)	3/25	0.12	0.0236248262535347	0.608542938323809	0	0	5.35529692082111	20.0580351958928	PYCARD;IL18;TXNIP
30	Platelet Calcium Homeostasis	3/26	0.115384615384615	0.0262235338383366	0.613199854266925	0	0	5.12219495091164	18.6504139618671	P2RX1;ATP2A3;ATP2B4
31	Caspase Activation Via Extrinsic Apoptotic Signaling Pathway	3/26	0.115384615384615	0.0262235338383366	0.613199854266925	0	0	5.12219495091164	18.6504139618671	UNC5B;TNFSF10;LY96
32	Platelet Activation, Signaling And Aggregation	12/254	0.047244094488189	0.0262682668494533	0.613199854266925	0	0	1.96096865613386	7.13673687886049	CAP1;SRGN;APP;FCER1G;TMSB4X;ANXA5;SELENOP;PHACTR2;RAB27B;LCP2;CLU;FERMT3
33	Reduction Of Cytosolic Ca++ Levels	2/11	0.181818181818182	0.029437318160463	0.666353838359572	0	0	8.71540353230494	30.7260861651777	ATP2A3;ATP2B4
34	DAP12 Signaling	3/28	0.107142857142857	0.0318602475372882	0.677227499391642	0	0	4.71193548387097	16.2391965698105	TYROBP;KLRD1;LCP2
35	Interferon Alpha/Beta Signaling	5/72	0.0694444444444444	0.0338728304698913	0.677227499391642	0	0	2.93582693818358	9.93819121116787	IFITM3;IFITM2;RSAD2;IFI27;IRF1
36	Pregnenolone Biosynthesis	2/12	0.166666666666667	0.0347505757360525	0.677227499391642	0	0	7.84346076458753	26.3505702943492	CYP11A1;FDXR
37	Regulation Of Necroptotic Cell Death	3/29	0.103448275862069	0.0348966864290439	0.677227499391642	0	0	4.53047456575682	15.2013885380763	SDCBP;TNFSF10;BIRC3
38	Interaction Between L1 And Ankyrins	3/29	0.103448275862069	0.0348966864290439	0.677227499391642	0	0	4.53047456575682	15.2013885380763	SCN9A;ANK3;L1CAM
39	Ion Homeostasis	4/50	0.08	0.0357808082584749	0.677227499391642	0	0	3.41765480895916	11.3819648592761	PLN;ATP2A3;ATP2B4;TNNI3
40	Programmed Cell Death	10/208	0.0480769230769231	0.0364229792447989	0.677227499391642	0	0	1.9936584660511	6.6041041286181	SDCBP;GSN;UNC5B;IRF1;TNFSF10;IL18;LY96;BMX;PSMB9;BIRC3
41	L1CAM Interactions	6/99	0.0606060606060606	0.0375918086919765	0.677227499391642	0	0	2.53981548125368	8.33305612958582	SDCBP;SCN9A;ANK3;EZR;L1CAM;CD24
42	Transcriptional Regulation Of Pluripotent Stem Cells	3/30	0.1	0.0380770481585662	0.677227499391642	0	0	4.36245519713262	14.2571299844071	TSC22D1;DPPA4;PBX1
43	Dissolution Of Fibrin Clot	2/13	0.153846153846154	0.0404027344905173	0.6859282423731	0	0	7.130053045546	22.8793264073084	PLAU;S100A10
44	Suppression Of Phagosomal Maturation	2/13	0.153846153846154	0.0404027344905173	0.6859282423731	0	0	7.130053045546	22.8793264073084	ATP6V1H;CORO1A
45	RIPK1-mediated Regulated Necrosis	3/31	0.0967741935483871	0.0413999454857758	0.687239095063878	0	0	4.20643721198157	13.3952971478929	SDCBP;TNFSF10;BIRC3
46	Ion Transport By P-type ATPases	4/53	0.0754716981132075	0.0429541590571751	0.697538191645866	0	0	3.20791589363018	10.0973060005807	ATP8B4;PLN;ATP2A3;ATP2B4
47	Generation Of Second Messenger Molecules	3/32	0.09375	0.0448637808216797	0.706961536644311	0	0	4.06117908787542	12.6064053958126	FYB1;WAS;LCP2
48	Phase I - Functionalization Of Compounds	6/104	0.0576923076923077	0.0459868704108594	0.706961536644311	0	0	2.40961212071035	7.42015799606432	CYP26A1;CYP11A1;ALDH1A1;FDXR;CMBL;CYP3A5
49	Lysosphingolipid And LPA Receptors	2/14	0.142857142857143	0.0463736483207112	0.706961536644311	0	0	6.5355466130114	20.0708198821234	PLPPR3;S1PR1
50	Amyloid Fiber Formation	5/79	0.0632911392405063	0.0474880274255167	0.70947112973722	0	0	2.65715614399825	8.09709254056134	APP;CALB1;GSN;APOE;LYZ
51	cGMP Effects	2/15	0.133333333333333	0.0526439619328076	0.771079207133476	0	0	6.03250270855905	17.7609169764764	PDE11A;PDE1B
52	Plasma Lipoprotein Assembly	2/16	0.125	0.0591950840259698	0.823707609340412	0	0	5.60132221902846	15.8344717747548	APOC1;APOE
53	Caspase Activation Via Death Receptors In Presence Of Ligand	2/16	0.125	0.0591950840259698	0.823707609340412	0	0	5.60132221902846	15.8344717747548	TNFSF10;LY96
54	Iron Uptake And Transport	4/59	0.0677966101694915	0.0595451283860539	0.823707609340412	0	0	2.85707988980716	8.0598817782549	HEPH;SLC40A1;ATP6V1H;FTL
55	Interferon Signaling	9/200	0.045	0.0640087793943718	0.828680931934812	0	0	1.85692915909819	5.1042062222587	IFITM3;IFITM2;RSAD2;IFI27;IRF1;TRIM38;FCGR1A;GBP1;ICAM1
56	Tie2 Signaling	2/17	0.117647058823529	0.0660091613925747	0.828680931934812	0	0	5.22763246143528	14.2085050084711	DOK2;ANGPT1
57	MyD88 Deficiency (TLR2/4)	2/17	0.117647058823529	0.0660091613925747	0.828680931934812	0	0	5.22763246143528	14.2085050084711	S100A1;LY96
58	GPCR Ligand Binding	17/458	0.037117903930131	0.068308514461877	0.828680931934812	0	0	1.52435524693972	4.09094397042568	APP;PTGIR;SUCNR1;OPN3;CXCL8;RIPK2;PLPPR3;GPR65;PMCH;ADCYAP1;LPAR6;CCL5;NMU;S1PR1;UTS2;TAC1;TAS2R5
59	RAB Geranylgeranylation	4/62	0.0645161290322581	0.0689456327655318	0.828680931934812	0	0	2.70888192267503	7.24473408570427	RAB3B;RAB32;RAB31;RAB27B
60	Interferon Gamma Signaling	5/89	0.0561797752808989	0.0718215930916159	0.828680931934812	0	0	2.33962309620204	6.16156145178992	IRF1;TRIM38;FCGR1A;GBP1;ICAM1
61	Regulation Of TLR By Endogenous Ligand	2/18	0.111111111111111	0.0730690537056589	0.828680931934812	0	0	4.90065392354125	12.8218275776076	S100A1;LY96
62	IRAK4 Deficiency (TLR2/4)	2/18	0.111111111111111	0.0730690537056589	0.828680931934812	0	0	4.90065392354125	12.8218275776076	S100A1;LY96
63	Semaphorin Interactions	4/64	0.0625	0.0756115552575037	0.828680931934812	0	0	2.6183164983165	6.76087589219878	MYL6;TYROBP;PTPRC;SEMA4D
64	RAC1 GTPase Cycle	8/178	0.0449438202247191	0.0783295776670802	0.828680931934812	0	0	1.85273751048281	4.71860747258353	DOCK11;FMNL1;ARHGDIB;AMIGO2;WAS;NCKAP1L;DOCK2;ARHGEF6
65	Cytochrome P450 - Arranged By Substrate Type	4/65	0.0615384615384615	0.0790619269598124	0.828680931934812	0	0	2.575260804769	6.53478570698719	CYP26A1;CYP11A1;FDXR;CYP3A5
66	CDC42 GTPase Cycle	7/149	0.0469798657718121	0.08003257637799	0.828680931934812	0	0	1.93966849879766	4.89828660646834	DOCK11;GOLGA8R;FMNL1;FNBP1;ARHGDIB;WAS;ARHGEF6
67	Aflatoxin Activation And Detoxification	2/19	0.105263157894737	0.0803583092759521	0.828680931934812	0	0	4.61214344892887	11.6284117710569	MGST2;CYP3A5
68	Scavenging By Class A Receptors	2/19	0.105263157894737	0.0803583092759521	0.828680931934812	0	0	4.61214344892887	11.6284117710569	APOE;FTL
69	Binding And Uptake Of Ligands By Scavenger Receptors	3/41	0.0731707317073171	0.0820320974010289	0.828680931934812	0	0	3.09788837011885	7.7467180613998	APOE;JCHAIN;FTL
70	G Alpha (Q) Signaling Events	9/212	0.0424528301886792	0.0848989295952248	0.828680931934812	0	0	1.74607419322409	4.30633194586902	RGS18;APP;LPAR6;RIPK2;GPR65;NMU;PMCH;UTS2;TAC1
71	Interleukin-1 Family Signaling	7/152	0.0460526315789474	0.0867941297550544	0.828680931934812	0	0	1.89924306139613	4.642160827725	APP;IL1RL1;IL18RAP;RIPK2;IL18;IL18R1;PSMB9
72	RHO GTPase Cycle	16/441	0.036281179138322	0.0876989337679165	0.828680931934812	0	0	1.4868639629765	3.61879722100878	IL32;GOLGA8R;FNBP1;AMIGO2;WAS;RND3;DOCK11;FMNL1;VANGL2;OBSCN;ARHGDIB;NCKAP1L;FILIP1;WHAMM;DOCK2;ARHGEF6
73	Phosphorylation Of CD3 And TCR Zeta Chains	2/20	0.1	0.0878611413694048	0.828680931934812	0	0	4.35568969371786	10.5930270981398	PTPRC;PTPN22
74	Sema4D Induced Cell Migration And Growth-Cone Collapse	2/20	0.1	0.0878611413694048	0.828680931934812	0	0	4.35568969371786	10.5930270981398	MYL6;SEMA4D
75	TP53 Regulates Transcription Of Genes Involved In Cytochrome C Release	2/20	0.1	0.0878611413694048	0.828680931934812	0	0	4.35568969371786	10.5930270981398	BNIP3L;TP53INP1
76	RHO GTPases Activate PAKs	2/21	0.0952380952380952	0.0955624054655527	0.828680931934812	0	0	4.12623107063433	9.68829063524714	MYL6;MYLK
77	Nitric Oxide Stimulates Guanylate Cyclase	2/21	0.0952380952380952	0.0955624054655527	0.828680931934812	0	0	4.12623107063433	9.68829063524714	PDE11A;PDE1B
78	Plasma Lipoprotein Assembly, Remodeling, And Clearance	4/71	0.0563380281690141	0.101349946621556	0.828680931934812	0	0	2.34391677973768	5.36563788056453	NPC2;APOC1;APOBR;APOE
79	Regulation Of Complement Cascade	3/45	0.0666666666666667	0.10169923027308	0.828680931934812	0	0	2.80227534562212	6.40526036313043	C1S;CFH;CLU
80	Response Of Mtb To Phagocytosis	2/22	0.0909090909090909	0.103447577110161	0.828680931934812	0	0	3.91971830985915	8.89262689240737	ATP6V1H;CORO1A
81	Insertion Of Tail-Anchored Proteins Into Endoplasmic Reticulum Membrane	2/22	0.0909090909090909	0.103447577110161	0.828680931934812	0	0	3.91971830985915	8.89262689240737	APP;VAPA
82	TNFR2 Non-Canonical NF-kB Pathway	5/100	0.05	0.105098115878339	0.828680931934812	0	0	2.06754741103772	4.65789677953302	LTA;LTB;BIRC3;RELB;PSMB9
83	Adaptive Immune System	24/733	0.0327421555252387	0.107271609044964	0.828680931934812	0	0	1.33919679311113	2.98961121439569	UBE2H;FYB1;KLRB1;RIPK2;S100A1;CD80;WAS;LY96;PTPN22;CTSS;PSMB9;ICAM1;PTPRC;TYROBP;INPP5D;TREML2;SLAMF7;RICTOR;LCP2;SLAMF6;KLRD1;OSBPL1A;FCGR1A;RNF130
84	CD28 Dependent PI3K/Akt Signaling	2/23	0.0869565217391304	0.111502730460536	0.828680931934812	0	0	3.73287343106257	8.18882758933751	CD80;RICTOR
85	IKK Complex Recruitment Mediated By RIP1	2/23	0.0869565217391304	0.111502730460536	0.828680931934812	0	0	3.73287343106257	8.18882758933751	LY96;BIRC3
86	Toll-like Receptor Cascades	7/162	0.0432098765432099	0.111587851675011	0.828680931934812	0	0	1.77579333857855	3.89421373273554	APP;MEF2C;S100A1;RIPK2;LY96;CTSS;BIRC3
87	Peptide Ligand-Binding Receptors	8/196	0.0408163265306122	0.118440774131462	0.828680931934812	0	0	1.67378775404082	3.5707621159975	APP;CXCL8;RIPK2;CCL5;NMU;PMCH;UTS2;TAC1
88	Beta Oxidation Of butanoyl-CoA To acetyl-CoA	1/5	0.2	0.118689304173795	0.828680931934812	0	0	9.78765060240964	20.859892071603	ACSM3
89	Biosynthesis Of E-series 18(S)-resolvins	1/5	0.2	0.118689304173795	0.828680931934812	0	0	9.78765060240964	20.859892071603	HPGD
90	Chylomicron Clearance	1/5	0.2	0.118689304173795	0.828680931934812	0	0	9.78765060240964	20.859892071603	APOE
91	Extrinsic Pathway Of Fibrin Clot Formation	1/5	0.2	0.118689304173795	0.828680931934812	0	0	9.78765060240964	20.859892071603	F3
92	Sulfide Oxidation To Sulfate	1/5	0.2	0.118689304173795	0.828680931934812	0	0	9.78765060240964	20.859892071603	SQOR
93	Synthesis Of GDP-mannose	1/5	0.2	0.118689304173795	0.828680931934812	0	0	9.78765060240964	20.859892071603	GMPPA
94	Fructose Catabolism	1/5	0.2	0.118689304173795	0.828680931934812	0	0	9.78765060240964	20.859892071603	ALDH1A1
95	Tachykinin Receptors Bind Tachykinins	1/5	0.2	0.118689304173795	0.828680931934812	0	0	9.78765060240964	20.859892071603	TAC1
96	MECP2 Regulates Transcription Factors	1/5	0.2	0.118689304173795	0.828680931934812	0	0	9.78765060240964	20.859892071603	MEF2C
97	MET Interacts With TNS Proteins	1/5	0.2	0.118689304173795	0.828680931934812	0	0	9.78765060240964	20.859892071603	TNS4
98	NGF-independant TRKA Activation	1/5	0.2	0.118689304173795	0.828680931934812	0	0	9.78765060240964	20.859892071603	ADCYAP1
99	Antigen processing-Cross Presentation	5/104	0.0480769230769231	0.118795638483711	0.828680931934812	0	0	1.98360119412751	4.22576596595788	S100A1;LY96;FCGR1A;CTSS;PSMB9
100	Sema4D In Semaphorin Signaling	2/24	0.0833333333333333	0.119714517658296	0.828680931934812	0	0	3.56301445033839	7.56301619779012	MYL6;SEMA4D
101	Netrin-1 Signaling	3/49	0.0612244897959184	0.123032083951085	0.828680931934812	0	0	2.55807328190743	5.35995681607912	UNC5B;EZR;NEO1
102	Post-translational Protein Phosphorylation	5/106	0.0471698113207547	0.125944696960899	0.828680931934812	0	0	1.94412153765984	4.0280494848042	APP;LGALS1;IGFBP5;TNNI3;APOE
103	Interleukin-7 Signaling	2/25	0.08	0.128070148628957	0.828680931934812	0	0	3.40792581576415	7.00389119394088	SOCS2;RAG2
104	NOTCH3 Intracellular Domain Regulates Transcription	2/25	0.08	0.128070148628957	0.828680931934812	0	0	3.40792581576415	7.00389119394088	WWC1;PBX1
105	Interleukin-4 And Interleukin-13 Signaling	5/107	0.0467289719626168	0.129591968158497	0.828680931934812	0	0	1.92496229260935	3.93339955686761	CXCL8;ITGAX;IL18;S1PR1;ICAM1
106	MyD88-independent TLR4 Cascade	5/107	0.0467289719626168	0.129591968158497	0.828680931934812	0	0	1.92496229260935	3.93339955686761	APP;MEF2C;RIPK2;LY96;BIRC3
107	Pyroptosis	2/26	0.0769230769230769	0.136557371738528	0.828680931934812	0	0	3.26576123407109	6.50216473406463	IRF1;IL18
108	Infection With Mycobacterium Tuberculosis	2/26	0.0769230769230769	0.136557371738528	0.828680931934812	0	0	3.26576123407109	6.50216473406463	ATP6V1H;CORO1A
109	Metal Ion SLC Transporters	2/26	0.0769230769230769	0.136557371738528	0.828680931934812	0	0	3.26576123407109	6.50216473406463	HEPH;SLC40A1
110	Toll Like Receptor 4 (TLR4) Cascade	6/140	0.0428571428571429	0.138226081066407	0.828680931934812	0	0	1.75898398474161	3.48079125498294	APP;MEF2C;S100A1;RIPK2;LY96;BIRC3
111	RHOD GTPase Cycle	3/52	0.0576923076923077	0.139999928010201	0.828680931934812	0	0	2.40108624094799	4.72080776225747	GOLGA8R;FILIP1;WHAMM
112	Transcriptional Activation Of Mitochondrial Biogenesis	3/52	0.0576923076923077	0.139999928010201	0.828680931934812	0	0	2.40108624094799	4.72080776225747	MEF2C;ALAS1;IDH2
113	Activation Of TRKA Receptors	1/6	0.166666666666667	0.140683471769213	0.828680931934812	0	0	7.82971887550201	15.3559797173311	ADCYAP1
114	Alpha-oxidation Of Phytanate	1/6	0.166666666666667	0.140683471769213	0.828680931934812	0	0	7.82971887550201	15.3559797173311	SLC27A2
115	Biosynthesis Of EPA-derived SPMs	1/6	0.166666666666667	0.140683471769213	0.828680931934812	0	0	7.82971887550201	15.3559797173311	HPGD
116	CLEC7A/inflammasome Pathway	1/6	0.166666666666667	0.140683471769213	0.828680931934812	0	0	7.82971887550201	15.3559797173311	PYCARD
117	Classical Antibody-Mediated Complement Activation	1/6	0.166666666666667	0.140683471769213	0.828680931934812	0	0	7.82971887550201	15.3559797173311	C1S
118	Fibronectin Matrix Formation	1/6	0.166666666666667	0.140683471769213	0.828680931934812	0	0	7.82971887550201	15.3559797173311	CEACAM1
119	Synthesis Of Lipoxins (LX)	1/6	0.166666666666667	0.140683471769213	0.828680931934812	0	0	7.82971887550201	15.3559797173311	HPGD
120	Vitamins	1/6	0.166666666666667	0.140683471769213	0.828680931934812	0	0	7.82971887550201	15.3559797173311	CYP26A1
121	Signaling By GPCR	22/689	0.0319303338171263	0.142677373386334	0.828680931934812	0	0	1.30232996709193	2.53585696657517	RGS18;APP;PTGIR;SUCNR1;OPN3;CXCL8;RIPK2;PLPPR3;PDE1B;GPR65;PMCH;ADCYAP1;PDE11A;OBSCN;LPAR6;CCL5;NMU;S1PR1;UTS2;TAC1;TAS2R5;ARHGEF6
122	GPCR Downstream Signaling	20/619	0.0323101777059774	0.1446687310667	0.828680931934812	0	0	1.31757522105388	2.54727972157271	RGS18;APP;PTGIR;SUCNR1;OPN3;CXCL8;RIPK2;PDE1B;GPR65;PMCH;ADCYAP1;PDE11A;OBSCN;LPAR6;CCL5;NMU;UTS2;TAC1;TAS2R5;ARHGEF6
123	Endogenous Sterols	2/27	0.0740740740740741	0.145164454974924	0.828680931934812	0	0	3.13496981891348	6.05014065585362	CYP11A1;FDXR
124	Role Of Nef In HIV-1 Replication And Disease Pathogenesis	2/27	0.0740740740740741	0.145164454974924	0.828680931934812	0	0	3.13496981891348	6.05014065585362	ATP6V1H;DOCK2
125	Sensory Processing Of Sound By Outer Hair Cells Of Cochlea	3/53	0.0566037735849057	0.145822676623421	0.828680931934812	0	0	2.3529435483871	4.53027265881407	GSN;ATP2B4;EZR
126	MyD88:MAL(TIRAP) Cascade Initiated On Plasma Membrane	5/112	0.0446428571428571	0.148526740265658	0.828680931934812	0	0	1.83453781830565	3.49844576545821	APP;MEF2C;S100A1;RIPK2;LY96
127	PI Metabolism	4/82	0.0487804878048781	0.148631870184121	0.828680931934812	0	0	2.01222481222481	3.83586934822252	TNFAIP8;INPP5D;GDE1;BMX
128	Recycling Pathway Of L1	2/28	0.0714285714285714	0.153880167660188	0.828680931934812	0	0	3.01423928184492	5.64139330558429	L1CAM;EZR
129	Interconversion Of Nucleotide Di- And Triphosphates	2/28	0.0714285714285714	0.153880167660188	0.828680931934812	0	0	3.01423928184492	5.64139330558429	GLRX;AK5
130	Complement Cascade	3/55	0.0545454545454545	0.157698501067837	0.828680931934812	0	0	2.26221308933002	4.17846658699163	C1S;CFH;CLU
131	ECM Proteoglycans	3/55	0.0545454545454545	0.157698501067837	0.828680931934812	0	0	2.26221308933002	4.17846658699163	LUM;ITGAX;TNNI3
132	Erythropoietin Activates Phospholipase C Gamma (PLCG)	1/7	0.142857142857143	0.162129822236327	0.828680931934812	0	0	6.52443105756359	11.8702751409179	EPX
133	Erythropoietin Activates STAT5	1/7	0.142857142857143	0.162129822236327	0.828680931934812	0	0	6.52443105756359	11.8702751409179	EPX
134	Synthesis Of 12-Eicosatetraenoic Acid Derivatives	1/7	0.142857142857143	0.162129822236327	0.828680931934812	0	0	6.52443105756359	11.8702751409179	ALOXE3
135	Fructose Metabolism	1/7	0.142857142857143	0.162129822236327	0.828680931934812	0	0	6.52443105756359	11.8702751409179	ALDH1A1
136	Terminal Pathway Of Complement	1/7	0.142857142857143	0.162129822236327	0.828680931934812	0	0	6.52443105756359	11.8702751409179	CLU
137	Retinoid Cycle In Cones (Daylight Vision)	1/7	0.142857142857143	0.162129822236327	0.828680931934812	0	0	6.52443105756359	11.8702751409179	DHRS3
138	Glycerophospholipid Catabolism	1/7	0.142857142857143	0.162129822236327	0.828680931934812	0	0	6.52443105756359	11.8702751409179	GDE1
139	Nef Mediated CD8 Down-regulation	1/7	0.142857142857143	0.162129822236327	0.828680931934812	0	0	6.52443105756359	11.8702751409179	ATP6V1H
140	Neurofascin Interactions	1/7	0.142857142857143	0.162129822236327	0.828680931934812	0	0	6.52443105756359	11.8702751409179	SDCBP
141	Dectin-2 Family	2/29	0.0689655172413793	0.16269376292415	0.828680931934812	0	0	2.90245174752217	5.27052033393709	FCER1G;MUC4
142	Myogenesis	2/29	0.0689655172413793	0.16269376292415	0.828680931934812	0	0	2.90245174752217	5.27052033393709	MEF2C;NEO1
143	Signal Transduction	69/2465	0.0279918864097363	0.166866561399207	0.828680931934812	0	0	1.14555751834453	2.05119040883195	APP;CXCL8;GPR65;WWC1;CD80;PMCH;ATP2A3;PRDM1;EPX;RND3;MYLK;DOCK11;ARHGDIB;TNFSF10;PDK4;TNS4;SOX6;RAG2;SOX4;TAS2R5;TGIF1;GOLGA8R;MEF2C;PTGIR;FNBP1;RIPK2;F3;ADCYAP1;MYL6;OBSCN;ALDH1A1;UTS2;DOCK2;BIRC3;ARHGEF6;RGS18;SUCNR1;PLPPR3;PDE1B;AMIGO2;WAS;HDAC7;IL1RL1;PDE11A;CCL5;S1PR1;ATP6V1H;NCKAP1L;RICTOR;WHAMM;APOE;TAC1;IL32;OPN3;ANGPT1;PBX1;DHRS3;DLK1;PSMB9;CYP26A1;FMNL1;VANGL2;VAPA;LPAR6;BAMBI;APOC1;NMU…
144	Biological Oxidations	8/218	0.036697247706422	0.179586341598067	0.828680931934812	0	0	1.49673164581515	2.57003667424721	SULT1A1;CYP26A1;CYP11A1;ALDH1A1;FDXR;MGST2;CMBL;CYP3A5
145	Diseases Associated With TLR Signaling Cascade	2/31	0.0645161290322581	0.180573930393201	0.828680931934812	0	0	2.7020051342538	4.62479251354528	S100A1;LY96
146	Nicotinate Metabolism	2/31	0.0645161290322581	0.180573930393201	0.828680931934812	0	0	2.7020051342538	4.62479251354528	QPRT;PARP16
147	Cell-Cell Communication	5/120	0.0416666666666667	0.181051722023701	0.828680931934812	0	0	1.70621369477205	2.91587233723465	TYROBP;FYB1;CLDN14;CD47;ARHGEF6
148	O-linked Glycosylation Of Mucins	3/59	0.0508474576271186	0.182279403032187	0.828680931934812	0	0	2.1001944124424	3.57498156564764	GALNT6;GALNT5;MUC4
149	RAB GEFs Exchange GTP For GDP On RABs	4/89	0.0449438202247191	0.182369807269127	0.828680931934812	0	0	1.84584670231729	3.14111193440596	DENND2D;RAB32;RAB31;RAB27B
150	ROBO Receptors Bind AKAP5	1/8	0.125	0.183041972917328	0.828680931934812	0	0	5.592082616179	9.49557880374185	ROBO2
151	Regulation Of Cytoskeletal Remodeling And Cell Spreading By IPP Complex Components	1/8	0.125	0.183041972917328	0.828680931934812	0	0	5.592082616179	9.49557880374185	ARHGEF6
152	Role Of ABL In ROBO-SLIT Signaling	1/8	0.125	0.183041972917328	0.828680931934812	0	0	5.592082616179	9.49557880374185	CAP1
153	Defective B4GALT1 Causes B4GALT1-CDG (CDG-2d)	1/8	0.125	0.183041972917328	0.828680931934812	0	0	5.592082616179	9.49557880374185	LUM
154	Defective CHST6 Causes MCDC1	1/8	0.125	0.183041972917328	0.828680931934812	0	0	5.592082616179	9.49557880374185	LUM
155	Defective ST3GAL3 Causes MCT12 And EIEE15	1/8	0.125	0.183041972917328	0.828680931934812	0	0	5.592082616179	9.49557880374185	LUM
156	Sema4D Mediated Inhibition Of Cell Attachment And Migration	1/8	0.125	0.183041972917328	0.828680931934812	0	0	5.592082616179	9.49557880374185	SEMA4D
157	Sodium/Proton Exchangers	1/8	0.125	0.183041972917328	0.828680931934812	0	0	5.592082616179	9.49557880374185	SLC9A7
158	Formyl Peptide Receptors Bind Formyl Peptides And Many Other Ligands	1/8	0.125	0.183041972917328	0.828680931934812	0	0	5.592082616179	9.49557880374185	APP
159	TRAIL Signaling	1/8	0.125	0.183041972917328	0.828680931934812	0	0	5.592082616179	9.49557880374185	TNFSF10
160	Histidine Catabolism	1/8	0.125	0.183041972917328	0.828680931934812	0	0	5.592082616179	9.49557880374185	HNMT
161	Transport Of RCbl Within Body	1/8	0.125	0.183041972917328	0.828680931934812	0	0	5.592082616179	9.49557880374185	TCN1
162	Metabolism Of Ingested SeMet, Sec, MeSec Into H2Se	1/8	0.125	0.183041972917328	0.828680931934812	0	0	5.592082616179	9.49557880374185	HNMT
163	Nef Mediated CD4 Down-regulation	1/8	0.125	0.183041972917328	0.828680931934812	0	0	5.592082616179	9.49557880374185	ATP6V1H
164	Nef And Signal Transduction	1/8	0.125	0.183041972917328	0.828680931934812	0	0	5.592082616179	9.49557880374185	DOCK2
165	Netrin Mediated Repulsion Signals	1/8	0.125	0.183041972917328	0.828680931934812	0	0	5.592082616179	9.49557880374185	UNC5B
166	GPVI-mediated Activation Cascade	2/32	0.0625	0.189621276684227	0.830430686275177	0	0	2.61180415828303	4.34271592582424	FCER1G;LCP2
167	Regulation Of IGF Transport And Uptake By IGFBPs	5/123	0.040650406504065	0.193881410880565	0.830430686275177	0	0	1.66257805530776	2.72747358285719	APP;LGALS1;IGFBP5;TNNI3;APOE
168	Nuclear Events (Kinase And Transcription Factor Activation)	3/61	0.0491803278688525	0.194932574027497	0.830430686275177	0	0	2.02756535038932	3.31527525613008	MEF2C;ID3;F3
169	NOD1/2 Signaling Pathway	2/33	0.0606060606060606	0.198728022198518	0.830430686275177	0	0	2.52742260011683	4.08385521317699	RIPK2;BIRC3
170	Regulation Of Actin Dynamics For Phagocytic Cup Formation	3/62	0.0483870967741935	0.201338690946926	0.830430686275177	0	0	1.9930973209404	3.19447013426434	WAS;NCKAP1L;FCGR1A
171	RAC3 GTPase Cycle	4/93	0.043010752688172	0.202683033018805	0.830430686275177	0	0	1.7625241175803	2.81318577788749	IL32;ARHGDIB;AMIGO2;NCKAP1L
172	Opsins	1/9	0.111111111111111	0.203433203610546	0.830430686275177	0	0	4.89282128514056	7.79141456061805	OPN3
173	POU5F1 (OCT4), SOX2, NANOG Repress Genes Related To Differentiation	1/9	0.111111111111111	0.203433203610546	0.830430686275177	0	0	4.89282128514056	7.79141456061805	TSC22D1
174	Prevention Of Phagosomal-Lysosomal Fusion	1/9	0.111111111111111	0.203433203610546	0.830430686275177	0	0	4.89282128514056	7.79141456061805	CORO1A
175	Prostanoid Ligand Receptors	1/9	0.111111111111111	0.203433203610546	0.830430686275177	0	0	4.89282128514056	7.79141456061805	PTGIR
176	Chylomicron Assembly	1/9	0.111111111111111	0.203433203610546	0.830430686275177	0	0	4.89282128514056	7.79141456061805	APOE
177	Chylomicron Remodeling	1/9	0.111111111111111	0.203433203610546	0.830430686275177	0	0	4.89282128514056	7.79141456061805	APOE
178	Regulation Of Commissural Axon Pathfinding By SLIT And ROBO	1/9	0.111111111111111	0.203433203610546	0.830430686275177	0	0	4.89282128514056	7.79141456061805	ROBO2
179	Serine Biosynthesis	1/9	0.111111111111111	0.203433203610546	0.830430686275177	0	0	4.89282128514056	7.79141456061805	SERINC1
180	TRIF-mediated Programmed Cell Death	1/9	0.111111111111111	0.203433203610546	0.830430686275177	0	0	4.89282128514056	7.79141456061805	LY96
181	Interleukin-1 Processing	1/9	0.111111111111111	0.203433203610546	0.830430686275177	0	0	4.89282128514056	7.79141456061805	IL18
182	Multifunctional Anion Exchangers	1/9	0.111111111111111	0.203433203610546	0.830430686275177	0	0	4.89282128514056	7.79141456061805	SLC26A9
183	Nervous System Development	17/545	0.0311926605504587	0.205088102444453	0.830430686275177	0	0	1.26737158933736	2.00791661058571	ROBO2;CAP1;SEMA4D;UNC5B;PLPPR3;ANK3;L1CAM;PSMB9;SDCBP;MYL6;DOK2;PTPRC;TYROBP;SCN9A;EZR;CD24;NEO1
184	Cardiac Conduction	5/126	0.0396825396825397	0.207018620144804	0.830430686275177	0	0	1.62110616656071	2.553155543737	PLN;SCN9A;ATP2A3;ATP2B4;TNNI3
185	CD28 Co-Stimulation	2/34	0.0588235294117647	0.207885593485218	0.830430686275177	0	0	2.44831488933602	3.84573316884936	CD80;RICTOR
186	Synthesis Of Bile Acids And Bile Salts	2/34	0.0588235294117647	0.207885593485218	0.830430686275177	0	0	2.44831488933602	3.84573316884936	OSBPL1A;SLC27A2
187	Metabolic Disorders Of Biological Oxidation Enzymes	2/34	0.0588235294117647	0.207885593485218	0.830430686275177	0	0	2.44831488933602	3.84573316884936	CYP11A1;FDXR
188	Metabolism Of Steroid Hormones	2/35	0.0571428571428571	0.217085806340581	0.844310873957012	0	0	2.37400158526919	3.62619859271123	CYP11A1;FDXR
189	Muscle Contraction	7/196	0.0357142857142857	0.219114382434388	0.844310873957012	0	0	1.45377898223427	2.20707112230106	MYL6;PLN;SCN9A;ATP2A3;ATP2B4;TNNI3;MYLK
190	Caspase Activation Via Dependence Receptors In Absence Of Ligand	1/10	0.1	0.223316464665755	0.844310873957012	0	0	4.34895136099955	6.51979736087827	UNC5B
191	Regulation Of FOXO Transcriptional Activity By Acetylation	1/10	0.1	0.223316464665755	0.844310873957012	0	0	4.34895136099955	6.51979736087827	TXNIP
192	Competing Endogenous RNAs (ceRNAs) Regulate PTEN Translation	1/10	0.1	0.223316464665755	0.844310873957012	0	0	4.34895136099955	6.51979736087827	VAPA
193	STAT3 Nuclear Events Downstream Of ALK Signaling	1/10	0.1	0.223316464665755	0.844310873957012	0	0	4.34895136099955	6.51979736087827	PRDM1
194	HDL Remodeling	1/10	0.1	0.223316464665755	0.844310873957012	0	0	4.34895136099955	6.51979736087827	APOE
195	Uptake Of Dietary Cobalamins Into Enterocytes	1/10	0.1	0.223316464665755	0.844310873957012	0	0	4.34895136099955	6.51979736087827	TCN1
196	Interaction With Cumulus Cells And Zona Pellucida	1/10	0.1	0.223316464665755	0.844310873957012	0	0	4.34895136099955	6.51979736087827	OVGP1
197	Interleukin-21 Signaling	1/10	0.1	0.223316464665755	0.844310873957012	0	0	4.34895136099955	6.51979736087827	IL21R
198	RHO GTPases Activate WASPs And WAVEs	2/36	0.0555555555555556	0.226320851761255	0.844310873957012	0	0	2.30405965202983	3.42337549091482	WAS;NCKAP1L
199	Mitochondrial Fatty Acid Beta-Oxidation	2/36	0.0555555555555556	0.226320851761255	0.844310873957012	0	0	2.30405965202983	3.42337549091482	ACSM3;DBI
200	NR1H3 And NR1H2 Regulate Gene Expression Linked To Cholesterol Transport And Efflux	2/36	0.0555555555555556	0.226320851761255	0.844310873957012	0	0	2.30405965202983	3.42337549091482	APOC1;APOE
201	Axon Guidance	16/519	0.0308285163776493	0.227184050422168	0.844310873957012	0	0	1.25115970841617	1.85421217584419	ROBO2;CAP1;SEMA4D;UNC5B;ANK3;L1CAM;PSMB9;SDCBP;MYL6;DOK2;PTPRC;TYROBP;SCN9A;EZR;CD24;NEO1
202	Visual Phototransduction	4/98	0.0408163265306122	0.228946540835476	0.846648841604457	0	0	1.66834300451322	2.45958261717025	GRK7;ABCA4;APOE;DHRS3
203	Regulation Of TP53 Expression And Degradation	2/37	0.0540540540540541	0.235583282427202	0.849619891533922	0	0	2.23811440068985	3.23562136969198	RICTOR;PRDM1
204	CASP8 Activity Is Inhibited	1/11	0.0909090909090909	0.242704385262116	0.849619891533922	0	0	3.91385542168675	5.54167132659317	TNFSF10
205	Regulation Of PTEN mRNA Translation	1/11	0.0909090909090909	0.242704385262116	0.849619891533922	0	0	3.91385542168675	5.54167132659317	VAPA
206	Regulation Of Gene Expression By Hypoxia-inducible Factor	1/11	0.0909090909090909	0.242704385262116	0.849619891533922	0	0	3.91385542168675	5.54167132659317	EPX
207	SARS-CoV-2 Modulates Autophagy	1/11	0.0909090909090909	0.242704385262116	0.849619891533922	0	0	3.91385542168675	5.54167132659317	VPS11
208	Dimerization Of Procaspase-8	1/11	0.0909090909090909	0.242704385262116	0.849619891533922	0	0	3.91385542168675	5.54167132659317	TNFSF10
209	Endosomal/Vacuolar Pathway	1/11	0.0909090909090909	0.242704385262116	0.849619891533922	0	0	3.91385542168675	5.54167132659317	CTSS
210	Ethanol Oxidation	1/11	0.0909090909090909	0.242704385262116	0.849619891533922	0	0	3.91385542168675	5.54167132659317	ALDH1A1
211	Mitochondrial Fatty Acid Beta-Oxidation Of Saturated Fatty Acids	1/11	0.0909090909090909	0.242704385262116	0.849619891533922	0	0	3.91385542168675	5.54167132659317	ACSM3
212	Apoptotic Cleavage Of Cellular Proteins	2/38	0.0526315789473684	0.244865999454893	0.849619891533922	0	0	2.17583277442432	3.06149279635515	GSN;BMX
213	TRAF6 Mediated Induction Of NFkB And MAP Kinases Upon TLR7/8 Or 9 Activation	4/101	0.0396039603960396	0.245095243739448	0.849619891533922	0	0	1.61649484536082	2.27296697095865	APP;MEF2C;RIPK2;LY96
214	MyD88 Dependent Cascade Initiated On Endosome	4/102	0.0392156862745098	0.250534026407827	0.849619891533922	0	0	1.59991754277469	2.21454271991249	APP;MEF2C;RIPK2;LY96
215	G Alpha (I) Signaling Events	10/312	0.032051282051282	0.253953354284755	0.849619891533922	0	0	1.30005823480816	1.78186589228972	RGS18;APP;SUCNR1;OPN3;CXCL8;PDE1B;CCL5;NMU;PMCH;TAS2R5
216	NGF-stimulated Transcription	2/39	0.0512820512820513	0.254162239968276	0.849619891533922	0	0	2.11691772255153	2.89971679914325	ID3;F3
217	Toll Like Receptor 3 (TLR3) Cascade	4/103	0.0388349514563107	0.255998220836752	0.849619891533922	0	0	1.58367513519029	2.15789164261623	APP;MEF2C;RIPK2;BIRC3
218	Toll Like Receptor 7/8 (TLR7/8) Cascade	4/103	0.0388349514563107	0.255998220836752	0.849619891533922	0	0	1.58367513519029	2.15789164261623	APP;MEF2C;RIPK2;LY96
219	trans-Golgi Network Vesicle Budding	3/71	0.0422535211267606	0.260832132869918	0.849619891533922	0	0	1.72850450664137	2.32289960746138	APP;NAPSA;FTL
220	P2Y Receptors	1/12	0.0833333333333333	0.261609281253176	0.849619891533922	0	0	3.55786783497627	4.77075629832235	LPAR6
221	PECAM1 Interactions	1/12	0.0833333333333333	0.261609281253176	0.849619891533922	0	0	3.55786783497627	4.77075629832235	INPP5D
222	POU5F1 (OCT4), SOX2, NANOG Activate Genes Related To Proliferation	1/12	0.0833333333333333	0.261609281253176	0.849619891533922	0	0	3.55786783497627	4.77075629832235	DPPA4
223	Platelet Adhesion To Exposed Collagen	1/12	0.0833333333333333	0.261609281253176	0.849619891533922	0	0	3.55786783497627	4.77075629832235	FCER1G
224	Presynaptic Depolarization And Calcium Channel Opening	1/12	0.0833333333333333	0.261609281253176	0.849619891533922	0	0	3.55786783497627	4.77075629832235	CACNA1A
225	CD28 Dependent Vav1 Pathway	1/12	0.0833333333333333	0.261609281253176	0.849619891533922	0	0	3.55786783497627	4.77075629832235	CD80
226	Caspase-mediated Cleavage Of Cytoskeletal Proteins	1/12	0.0833333333333333	0.261609281253176	0.849619891533922	0	0	3.55786783497627	4.77075629832235	GSN
227	Scavenging Of Heme From Plasma	1/12	0.0833333333333333	0.261609281253176	0.849619891533922	0	0	3.55786783497627	4.77075629832235	JCHAIN
228	Erythropoietin Activates Phosphoinositide-3-kinase (PI3K)	1/12	0.0833333333333333	0.261609281253176	0.849619891533922	0	0	3.55786783497627	4.77075629832235	EPX
229	Keratan Sulfate Degradation	1/12	0.0833333333333333	0.261609281253176	0.849619891533922	0	0	3.55786783497627	4.77075629832235	LUM
230	Maturation Of Nucleoprotein	1/12	0.0833333333333333	0.261609281253176	0.849619891533922	0	0	3.55786783497627	4.77075629832235	PARP16
231	Death Receptor Signaling	5/139	0.0359712230215827	0.266883529107143	0.849619891533922	0	0	1.46285274034685	1.93234499424668	OBSCN;RIPK2;TNFSF10;ARHGEF6;BIRC3
232	Toll Like Receptor 9 (TLR9) Cascade	4/106	0.0377358490566038	0.272528300853517	0.849619891533922	0	0	1.53685878391761	1.99793611229123	APP;MEF2C;RIPK2;LY96
233	Ion Channel Transport	6/175	0.0342857142857143	0.272550437003867	0.849619891533922	0	0	1.39217686666587	1.80973469074666	ATP8B4;PLN;TSC22D3;ATP2A3;ATP2B4;ATP6V1H
234	Sensory Perception Of Sweet, Bitter, And Umami (Glutamate) Taste	2/41	0.0487804878048781	0.272769845128919	0.849619891533922	0	0	2.00815147294021	2.60884359276367	SCN9A;TAS2R5
235	Leishmania Infection	8/247	0.0323886639676113	0.276421914197965	0.849619891533922	0	0	1.3131428474039	1.6884744044405	PYCARD;ADCYAP1;PTGIR;IL18;WAS;TXNIP;NCKAP1L;FCGR1A
236	C-type Lectin Receptors (CLRs)	5/141	0.0354609929078014	0.276431846344075	0.849619891533922	0	0	1.44119135508454	1.85307083819826	PYCARD;FCER1G;MUC4;RELB;PSMB9
237	Advanced Glycosylation Endproduct Receptor Signaling	1/13	0.0769230769230769	0.280043162871061	0.849619891533922	0	0	3.26121151271754	4.15090763009956	APP
238	Purine Salvage	1/13	0.0769230769230769	0.280043162871061	0.849619891533922	0	0	3.26121151271754	4.15090763009956	GMPR
239	Degradation Of Cysteine And Homocysteine	1/13	0.0769230769230769	0.280043162871061	0.849619891533922	0	0	3.26121151271754	4.15090763009956	SQOR
240	Diseases Associated With Visual Transduction	1/13	0.0769230769230769	0.280043162871061	0.849619891533922	0	0	3.26121151271754	4.15090763009956	ABCA4
241	Erythropoietin Activates RAS	1/13	0.0769230769230769	0.280043162871061	0.849619891533922	0	0	3.26121151271754	4.15090763009956	EPX
242	FCGR Activation	1/13	0.0769230769230769	0.280043162871061	0.849619891533922	0	0	3.26121151271754	4.15090763009956	FCGR1A
243	Trafficking And Processing Of Endosomal TLR	1/13	0.0769230769230769	0.280043162871061	0.849619891533922	0	0	3.26121151271754	4.15090763009956	CTSS
244	Transcriptional Regulation Of Testis Differentiation	1/13	0.0769230769230769	0.280043162871061	0.849619891533922	0	0	3.26121151271754	4.15090763009956	DMRT1
245	p75NTR Recruits Signaling Complexes	1/13	0.0769230769230769	0.280043162871061	0.849619891533922	0	0	3.26121151271754	4.15090763009956	RIPK2
246	Mitochondrial Iron-Sulfur Cluster Biogenesis	1/13	0.0769230769230769	0.280043162871061	0.849619891533922	0	0	3.26121151271754	4.15090763009956	FDXR
247	RND3 GTPase Cycle	2/42	0.0476190476190476	0.282069254485157	0.849619891533922	0	0	1.95784708249497	2.47785646552119	VANGL2;RND3
248	Deactivation Of Beta-Catenin Transactivating Complex	2/42	0.0476190476190476	0.282069254485157	0.849619891533922	0	0	1.95784708249497	2.47785646552119	SOX6;SOX4
249	Apoptosis	6/178	0.0337078651685393	0.28537638986604	0.856129169598119	0	0	1.36768243785084	1.71500033775545	GSN;UNC5B;TNFSF10;LY96;BMX;PSMB9
250	Sensory Processing Of Sound	3/75	0.04	0.287987991663364	0.860508119090131	0	0	1.63214045698925	2.03174800636284	GSN;ATP2B4;EZR
251	RND2 GTPase Cycle	2/43	0.0465116279069767	0.291358253945178	0.863669109908922	0	0	1.90999656475438	2.35541092621871	VANGL2;FNBP1
252	Smooth Muscle Contraction	2/43	0.0465116279069767	0.291358253945178	0.863669109908922	0	0	1.90999656475438	2.35541092621871	MYL6;MYLK
253	Creation Of C4 And C2 Activators	1/14	0.0714285714285714	0.298017742370926	0.866222776463354	0	0	3.01019462465246	3.64414840387903	C1S
254	Response To Metal Ions	1/14	0.0714285714285714	0.298017742370926	0.866222776463354	0	0	3.01019462465246	3.64414840387903	CSRP1
255	Synthesis Of Bile Acids And Bile Salts Via 24-Hydroxycholesterol	1/14	0.0714285714285714	0.298017742370926	0.866222776463354	0	0	3.01019462465246	3.64414840387903	SLC27A2
256	Heme Biosynthesis	1/14	0.0714285714285714	0.298017742370926	0.866222776463354	0	0	3.01019462465246	3.64414840387903	ALAS1
257	Triglyceride Biosynthesis	1/14	0.0714285714285714	0.298017742370926	0.866222776463354	0	0	3.01019462465246	3.64414840387903	AGMO
258	TP53 Regulates Transcription Of Cell Death Genes	2/44	0.0454545454545455	0.300631583335749	0.867072558887277	0	0	1.86442464309668	2.24079556017555	BNIP3L;TP53INP1
259	Interleukin-2 Family Signaling	2/44	0.0454545454545455	0.300631583335749	0.867072558887277	0	0	1.86442464309668	2.24079556017555	INPP5D;IL21R
260	Extracellular Matrix Organization	9/291	0.0309278350515464	0.303400638454169	0.869784862308465	0	0	1.25178028658272	1.49299973445236	CEACAM1;COL16A1;LUM;SERPINH1;ITGAX;TNNI3;CD47;CTSS;ICAM1
261	Nuclear Events Mediated By NFE2L2	3/78	0.0384615384615385	0.308494469490727	0.869784862308465	0	0	1.56661290322581	1.84241723996587	NQO1;IDH1;PSMB9
262	Bile Acid And Bile Salt Metabolism	2/45	0.0444444444444444	0.309884250312744	0.869784862308465	0	0	1.82097234570212	2.13337187378321	OSBPL1A;SLC27A2
263	TAK1-dependent IKK And NF-kappa-B Activation	2/45	0.0444444444444444	0.309884250312744	0.869784862308465	0	0	1.82097234570212	2.13337187378321	APP;RIPK2
264	Heme Signaling	2/45	0.0444444444444444	0.309884250312744	0.869784862308465	0	0	1.82097234570212	2.13337187378321	MEF2C;LY96
265	EPHA-mediated Growth Cone Collapse	1/15	0.0666666666666667	0.315544441346177	0.869784862308465	0	0	2.79503729202524	3.22395182720092	MYL6
266	Eicosanoid Ligand-Binding Receptors	1/15	0.0666666666666667	0.315544441346177	0.869784862308465	0	0	2.79503729202524	3.22395182720092	PTGIR
267	Elevation Of Cytosolic Ca2+ Levels	1/15	0.0666666666666667	0.315544441346177	0.869784862308465	0	0	2.79503729202524	3.22395182720092	P2RX1
268	Synthesis Of Prostaglandins (PG) And Thromboxanes (TX)	1/15	0.0666666666666667	0.315544441346177	0.869784862308465	0	0	2.79503729202524	3.22395182720092	HPGD
269	IRAK2 Mediated Activation Of TAK1 Complex Upon TLR7/8 Or 9 Stimulation	1/15	0.0666666666666667	0.315544441346177	0.869784862308465	0	0	2.79503729202524	3.22395182720092	LY96
270	mRNA Decay By 5 To 3 Exoribonuclease	1/15	0.0666666666666667	0.315544441346177	0.869784862308465	0	0	2.79503729202524	3.22395182720092	XRN1
271	Negative Regulation Of FLT3	1/15	0.0666666666666667	0.315544441346177	0.869784862308465	0	0	2.79503729202524	3.22395182720092	SOCS2
272	Signaling By NTRK1 (TRKA)	4/114	0.0350877192982456	0.317360488112261	0.871574575808306	0	0	1.42449954086318	1.63492228930959	ADCYAP1;MEF2C;ID3;F3
273	NR1H2 And NR1H3-mediated Signaling	2/46	0.0434782608695652	0.319111520542983	0.873173281485744	0	0	1.77949515273459	2.03256542080111	APOC1;APOE
274	Sensory Perception Of Taste	2/47	0.0425531914893617	0.328308907782541	0.887421054463968	0	0	1.73986139056562	1.93785817667485	SCN9A;TAS2R5
275	Nucleotide-like (Purinergic) Receptors	1/16	0.0625	0.332634397924914	0.887421054463968	0	0	2.60856760374833	2.87127982852797	LPAR6
276	Cell-extracellular Matrix Interactions	1/16	0.0625	0.332634397924914	0.887421054463968	0	0	2.60856760374833	2.87127982852797	ARHGEF6
277	Regulation Of Pyruvate Dehydrogenase (PDH) Complex	1/16	0.0625	0.332634397924914	0.887421054463968	0	0	2.60856760374833	2.87127982852797	PDK4
278	Gap Junction Assembly	1/16	0.0625	0.332634397924914	0.887421054463968	0	0	2.60856760374833	2.87127982852797	GJA4
279	TRAF6-mediated Induction Of TAK1 Complex Within TLR4 Complex	1/16	0.0625	0.332634397924914	0.887421054463968	0	0	2.60856760374833	2.87127982852797	LY96
280	p75NTR Signals Via NF-kB	1/16	0.0625	0.332634397924914	0.887421054463968	0	0	2.60856760374833	2.87127982852797	RIPK2
281	Cross-presentation Of Soluble Exogenous Antigens (Endosomes)	2/48	0.0416666666666667	0.337472164448268	0.896652783282069	0	0	1.70195083544747	1.84878195963205	FCGR1A;PSMB9
282	Signaling By Rho GTPases	18/644	0.0279503105590062	0.344377385860665	0.896652783282069	0	0	1.12834018584817	1.20283001285467	IL32;GOLGA8R;FNBP1;AMIGO2;WAS;RND3;MYLK;DOCK11;MYL6;FMNL1;VANGL2;OBSCN;ARHGDIB;NCKAP1L;FILIP1;WHAMM;DOCK2;ARHGEF6
283	Signaling By NOTCH3	2/49	0.0408163265306122	0.346597272896117	0.896652783282069	0	0	1.66565349544073	1.76491273525836	WWC1;PBX1
284	Aberrant Regulation Of Mitotic G1/S Transition In Cancer Due To RB1 Defects	1/17	0.0588235294117647	0.349298473808678	0.896652783282069	0	0	2.44540662650602	2.57214837520118	CDKN1C
285	Activation Of IRF3/IRF7 Mediated By TBK1/IKK Epsilon	1/17	0.0588235294117647	0.349298473808678	0.896652783282069	0	0	2.44540662650602	2.57214837520118	LY96
286	Biosynthesis Of DHA-derived SPMs	1/17	0.0588235294117647	0.349298473808678	0.896652783282069	0	0	2.44540662650602	2.57214837520118	HPGD
287	Butyrate Response Factor 1 Binds And Destabilizes mRNA	1/17	0.0588235294117647	0.349298473808678	0.896652783282069	0	0	2.44540662650602	2.57214837520118	XRN1
288	FOXO-mediated Transcription Of Cell Cycle Genes	1/17	0.0588235294117647	0.349298473808678	0.896652783282069	0	0	2.44540662650602	2.57214837520118	CCNG2
289	Formation Of Senescence-Associated Heterochromatin Foci (SAHF)	1/17	0.0588235294117647	0.349298473808678	0.896652783282069	0	0	2.44540662650602	2.57214837520118	HMGA2
290	Translocation Of ZAP-70 To Immunological Synapse	1/17	0.0588235294117647	0.349298473808678	0.896652783282069	0	0	2.44540662650602	2.57214837520118	PTPN22
291	Tristetraprolin (TTP, ZFP36) Binds And Destabilizes mRNA	1/17	0.0588235294117647	0.349298473808678	0.896652783282069	0	0	2.44540662650602	2.57214837520118	XRN1
292	Regulation Of Ornithine Decarboxylase (ODC)	2/50	0.04	0.355680436134454	0.909323627652242	0	0	1.63086854460094	1.6858656763712	NQO1;PSMB9
293	Rab Regulation Of Trafficking	4/122	0.0327868852459016	0.362727229780948	0.909323627652242	0	0	1.32737544940935	1.34609696551946	RAB32;DENND2D;RAB31;RAB27B
294	Synthesis Of PIPs At Plasma Membrane	2/51	0.0392156862745098	0.364718069774715	0.909323627652242	0	0	1.59750338767298	1.61129085702502	INPP5D;BMX
295	Pre-NOTCH Processing In Golgi	1/18	0.0555555555555556	0.365547261084274	0.909323627652242	0	0	2.30144105835105	2.31607753963054	ATP2A3
296	Defective GALNT12 Causes CRCS1	1/18	0.0555555555555556	0.365547261084274	0.909323627652242	0	0	2.30144105835105	2.31607753963054	MUC4
297	Defective GALNT3 Causes HFTC	1/18	0.0555555555555556	0.365547261084274	0.909323627652242	0	0	2.30144105835105	2.31607753963054	MUC4
298	Ephrin Signaling	1/18	0.0555555555555556	0.365547261084274	0.909323627652242	0	0	2.30144105835105	2.31607753963054	SDCBP
299	JNK (c-Jun Kinases) Phosphorylation And Activation Mediated By Activated Human TAK1	1/18	0.0555555555555556	0.365547261084274	0.909323627652242	0	0	2.30144105835105	2.31607753963054	RIPK2
300	LDL Clearance	1/18	0.0555555555555556	0.365547261084274	0.909323627652242	0	0	2.30144105835105	2.31607753963054	NPC2
301	Fcgamma Receptor (FCGR) Dependent Phagocytosis	3/87	0.0344827586206897	0.370061387227926	0.909323627652242	0	0	1.39811347926267	1.38984556138793	WAS;NCKAP1L;FCGR1A
302	Apoptotic Execution Phase	2/52	0.0384615384615385	0.373706793553928	0.909323627652242	0	0	1.56547283702213	1.54086949566711	GSN;BMX
303	Prostacyclin Signaling Thru Prostacyclin Receptor	1/19	0.0526315789473684	0.381391089020067	0.909323627652242	0	0	2.17347166443552	2.09507443273562	PTGIR
304	Biosynthesis Of Specialized Proresolving Mediators (SPMs)	1/19	0.0526315789473684	0.381391089020067	0.909323627652242	0	0	2.17347166443552	2.09507443273562	HPGD
305	RHO GTPases Activate ROCKs	1/19	0.0526315789473684	0.381391089020067	0.909323627652242	0	0	2.17347166443552	2.09507443273562	MYL6
306	RHO GTPases Activate CIT	1/19	0.0526315789473684	0.381391089020067	0.909323627652242	0	0	2.17347166443552	2.09507443273562	MYL6
307	Defective C1GALT1C1 Causes TNPS	1/19	0.0526315789473684	0.381391089020067	0.909323627652242	0	0	2.17347166443552	2.09507443273562	MUC4
308	TICAM1, RIP1-mediated IKK Complex Recruitment	1/19	0.0526315789473684	0.381391089020067	0.909323627652242	0	0	2.17347166443552	2.09507443273562	BIRC3
309	Activated TAK1 Mediates P38 MAPK Activation	1/19	0.0526315789473684	0.381391089020067	0.909323627652242	0	0	2.17347166443552	2.09507443273562	RIPK2
310	Metabolism Of Cofactors	1/19	0.0526315789473684	0.381391089020067	0.909323627652242	0	0	2.17347166443552	2.09507443273562	IDH1
311	Nicotinamide Salvaging	1/19	0.0526315789473684	0.381391089020067	0.909323627652242	0	0	2.17347166443552	2.09507443273562	PARP16
312	Signaling By Rho GTPases, Miro GTPases And RHOBTB3	18/660	0.0272727272727273	0.383227407537941	0.909323627652242	0	0	1.09928692171683	1.05435545147496	IL32;GOLGA8R;FNBP1;AMIGO2;WAS;RND3;MYLK;DOCK11;MYL6;FMNL1;VANGL2;OBSCN;ARHGDIB;NCKAP1L;FILIP1;WHAMM;DOCK2;ARHGEF6
313	Antimicrobial Peptides	3/89	0.0337078651685393	0.383645731908576	0.909323627652242	0	0	1.36545855213803	1.30815807447621	PGLYRP4;LYZ;CLU
314	ER-Phagosome Pathway	3/89	0.0337078651685393	0.383645731908576	0.909323627652242	0	0	1.36545855213803	1.30815807447621	S100A1;LY96;PSMB9
315	Mitochondrial Biogenesis	3/89	0.0337078651685393	0.383645731908576	0.909323627652242	0	0	1.36545855213803	1.30815807447621	MEF2C;ALAS1;IDH2
316	Collagen Formation	3/90	0.0333333333333333	0.390413384443571	0.909323627652242	0	0	1.34969410456062	1.26945363080275	COL16A1;SERPINH1;CTSS
317	Pyruvate Metabolism And Citric Acid (TCA) Cycle	2/54	0.037037037037037	0.391524964386309	0.909323627652242	0	0	1.50510756848785	1.41134839700106	IDH2;PDK4
318	RHOJ GTPase Cycle	2/54	0.037037037037037	0.391524964386309	0.909323627652242	0	0	1.50510756848785	1.41134839700106	FNBP1;WAS
319	Signaling By NOTCH	6/203	0.0295566502463054	0.395585747422709	0.909323627652242	0	0	1.19257421155054	1.10597866422977	WWC1;ATP2A3;PBX1;DLK1;PSMB9;HDAC7
320	CD209 (DC-SIGN) Signaling	1/20	0.05	0.396840030273937	0.909323627652242	0	0	2.05897273303741	1.90294795062731	RELB
321	Regulation Of Gene Expression In Beta Cells	1/20	0.05	0.396840030273937	0.909323627652242	0	0	2.05897273303741	1.90294795062731	FOXA2
322	Signal Transduction By L1	1/20	0.05	0.396840030273937	0.909323627652242	0	0	2.05897273303741	1.90294795062731	L1CAM
323	Signaling By Hippo	1/20	0.05	0.396840030273937	0.909323627652242	0	0	2.05897273303741	1.90294795062731	WWC1
324	Syndecan Interactions	1/20	0.05	0.396840030273937	0.909323627652242	0	0	2.05897273303741	1.90294795062731	TNNI3
325	G Beta:Gamma Signaling Thru CDC42	1/20	0.05	0.396840030273937	0.909323627652242	0	0	2.05897273303741	1.90294795062731	ARHGEF6
326	Nef-mediated Downmodulation Of Cell Surface Receptors By Recruitment To Clathrin Adapters	1/20	0.05	0.396840030273937	0.909323627652242	0	0	2.05897273303741	1.90294795062731	ATP6V1H
327	Golgi Associated Vesicle Biogenesis	2/55	0.0363636363636364	0.40034860214781	0.91455781591564	0	0	1.47663338521696	1.35173915176811	NAPSA;FTL
328	Fc Epsilon Receptor (FCERI) Signaling	4/130	0.0307692307692308	0.407984752823652	0.918365358044975	0	0	1.24258457591791	1.11400872815467	FCER1G;FCER1A;LCP2;PSMB9
329	Chemokine Receptors Bind Chemokines	2/56	0.0357142857142857	0.409111696815555	0.918365358044975	0	0	1.44921380132648	1.2952595626896	CXCL8;CCL5
330	CTLA4 Inhibitory Signaling	1/21	0.0476190476190476	0.411903907662715	0.918365358044975	0	0	1.95592369477912	1.73483623286441	CD80
331	Citric Acid Cycle (TCA Cycle)	1/21	0.0476190476190476	0.411903907662715	0.918365358044975	0	0	1.95592369477912	1.73483623286441	IDH2
332	Cobalamin (Cbl, Vitamin B12) Transport And Metabolism	1/21	0.0476190476190476	0.411903907662715	0.918365358044975	0	0	1.95592369477912	1.73483623286441	TCN1
333	Deregulated CDK5 Triggers Neurodegenerative Pathways In Alzheimers Disease Models	1/21	0.0476190476190476	0.411903907662715	0.918365358044975	0	0	1.95592369477912	1.73483623286441	APP
334	Initial Triggering Of Complement	1/21	0.0476190476190476	0.411903907662715	0.918365358044975	0	0	1.95592369477912	1.73483623286441	C1S
335	Interleukin-37 Signaling	1/21	0.0476190476190476	0.411903907662715	0.918365358044975	0	0	1.95592369477912	1.73483623286441	IL18R1
336	Downstream TCR Signaling	3/94	0.0319148936170213	0.417281694867124	0.918365358044975	0	0	1.29010102800425	1.12754024565205	RIPK2;INPP5D;PSMB9
337	NRAGE Signals Death Thru JNK	2/57	0.0350877192982456	0.417811775664338	0.918365358044975	0	0	1.42279129321383	1.24170445762568	OBSCN;ARHGEF6
338	Neurexins And Neuroligins	2/57	0.0350877192982456	0.417811775664338	0.918365358044975	0	0	1.42279129321383	1.24170445762568	LRRTM1;SYT10
339	Signaling By NTRKs	4/132	0.0303030303030303	0.419214468236456	0.918365358044975	0	0	1.22304292929293	1.06328005128098	ADCYAP1;MEF2C;ID3;F3
340	P75 NTR Receptor-Mediated Signaling	3/95	0.0315789473684211	0.423940394502261	0.918365358044975	0	0	1.27601244740533	1.09502592041948	OBSCN;RIPK2;ARHGEF6
341	Metabolism Of Nucleotides	3/95	0.0315789473684211	0.423940394502261	0.918365358044975	0	0	1.27601244740533	1.09502592041948	GMPR;GLRX;AK5
342	Metabolism Of Polyamines	2/58	0.0344827586206897	0.426446526405023	0.918365358044975	0	0	1.3973124461052	1.19088509969195	NQO1;PSMB9
343	NIK To Noncanonical NF-kB Signaling	2/58	0.0344827586206897	0.426446526405023	0.918365358044975	0	0	1.3973124461052	1.19088509969195	RELB;PSMB9
344	Cytosolic Sulfonation Of Small Molecules	1/22	0.0454545454545455	0.426592300120659	0.918365358044975	0	0	1.86268885064066	1.58687403506345	SULT1A1
345	ERK/MAPK Targets	1/22	0.0454545454545455	0.426592300120659	0.918365358044975	0	0	1.86268885064066	1.58687403506345	MEF2C
346	MyD88 Cascade Initiated On Plasma Membrane	3/96	0.03125	0.430572799865804	0.918365358044975	0	0	1.26222684703434	1.06360139653535	APP;MEF2C;RIPK2
347	Fatty Acid Metabolism	5/173	0.0289017341040462	0.433732777383526	0.918365358044975	0	0	1.16475081935608	0.972947405642969	ACSM3;HPGD;DBI;SLC27A2;ALOXE3
348	Arachidonic Acid Metabolism	2/59	0.0338983050847458	0.435013790977706	0.918365358044975	0	0	1.37272759363197	1.14262762433972	HPGD;ALOXE3
349	RHOQ GTPase Cycle	2/59	0.0338983050847458	0.435013790977706	0.918365358044975	0	0	1.37272759363197	1.14262762433972	OBSCN;FNBP1
350	Potential Therapeutics For SARS	3/97	0.0309278350515464	0.43717752665198	0.918365358044975	0	0	1.24873455730954	1.03322286118989	S1PR1;ARID4A;PHF21A
351	Nucleotide Salvage	1/23	0.0434782608695652	0.440914548617734	0.918365358044975	0	0	1.77792990142388	1.45595424512194	GMPR
352	Digestion	1/23	0.0434782608695652	0.440914548617734	0.918365358044975	0	0	1.77792990142388	1.45595424512194	PIR
353	Telomere Extension By Telomerase	1/23	0.0434782608695652	0.440914548617734	0.918365358044975	0	0	1.77792990142388	1.45595424512194	ANKRD28
354	Canonical Retinoid Cycle In Rods (Twilight Vision)	1/23	0.0434782608695652	0.440914548617734	0.918365358044975	0	0	1.77792990142388	1.45595424512194	ABCA4
355	Factors Involved In Megakaryocyte Development And Platelet Production	4/136	0.0294117647058824	0.441515769902138	0.918365358044975	0	0	1.18573614937251	0.969388558372349	DOCK11;IRF1;DOCK2;PHF21A
356	Recruitment And ATM-mediated Phosphorylation Of Repair And Signal Proteins At DNA Double Strand Breaks	2/60	0.0333333333333333	0.443511559026238	0.918365358044975	0	0	1.34899049469229	1.09677164988326	UIMC1;CNKSR3
357	FCGR3A-mediated Phagocytosis	2/60	0.0333333333333333	0.443511559026238	0.918365358044975	0	0	1.34899049469229	1.09677164988326	WAS;NCKAP1L
358	HDACs Deacetylate Histones	2/60	0.0333333333333333	0.443511559026238	0.918365358044975	0	0	1.34899049469229	1.09677164988326	ARID4A;PHF21A
359	Meiotic Synapsis	2/60	0.0333333333333333	0.443511559026238	0.918365358044975	0	0	1.34899049469229	1.09677164988326	SYNE2;FKBP6
360	CLEC7A (Dectin-1) Signaling	3/99	0.0303030303030303	0.45029865176061	0.918365358044975	0	0	1.22259324596774	0.975438986213322	PYCARD;RELB;PSMB9
361	SLC Transporter Disorders	3/99	0.0303030303030303	0.45029865176061	0.918365358044975	0	0	1.22259324596774	0.975438986213322	HEPH;SLC9A7;SLC40A1
362	DNA Double Strand Break Response	2/61	0.0327868852459016	0.451937962139527	0.918365358044975	0	0	1.3260580431743	1.05316903647826	UIMC1;CNKSR3
363	Dectin-1 Mediated Noncanonical NF-kB Signaling	2/61	0.0327868852459016	0.451937962139527	0.918365358044975	0	0	1.3260580431743	1.05316903647826	RELB;PSMB9
364	Other Interleukin Signaling	1/24	0.0416666666666667	0.454879762351594	0.918365358044975	0	0	1.70054129561725	1.33955405153597	IL32
365	RUNX2 Regulates Osteoblast Differentiation	1/24	0.0416666666666667	0.454879762351594	0.918365358044975	0	0	1.70054129561725	1.33955405153597	ZNF521
366	Defective Intrinsic Pathway For Apoptosis	1/24	0.0416666666666667	0.454879762351594	0.918365358044975	0	0	1.70054129561725	1.33955405153597	APP
367	Signaling By Erythropoietin	1/24	0.0416666666666667	0.454879762351594	0.918365358044975	0	0	1.70054129561725	1.33955405153597	EPX
368	Synthesis Of Bile Acids And Bile Salts Via 7Alpha-Hydroxycholesterol	1/24	0.0416666666666667	0.454879762351594	0.918365358044975	0	0	1.70054129561725	1.33955405153597	SLC27A2
369	Growth Hormone Receptor Signaling	1/24	0.0416666666666667	0.454879762351594	0.918365358044975	0	0	1.70054129561725	1.33955405153597	SOCS2
370	Xenobiotics	1/24	0.0416666666666667	0.454879762351594	0.918365358044975	0	0	1.70054129561725	1.33955405153597	CYP3A5
371	KEAP1-NFE2L2 Pathway	3/100	0.03	0.456812523442874	0.919781549897107	0	0	1.20992683737945	0.947956146950715	NQO1;IDH1;PSMB9
372	Asymmetric Localization Of PCP Proteins	2/62	0.032258064516129	0.460291267885118	0.921109726605467	0	0	1.30389000670691	1.01168277833414	VANGL2;PSMB9
373	MAP Kinase Activation	2/62	0.032258064516129	0.460291267885118	0.921109726605467	0	0	1.30389000670691	1.01168277833414	MEF2C;RIPK2
374	Basigin Interactions	1/25	0.04	0.468496824238752	0.921109726605467	0	0	1.62960174029451	1.23560633726981	L1CAM
375	Fertilization	1/25	0.04	0.468496824238752	0.921109726605467	0	0	1.62960174029451	1.23560633726981	OVGP1
376	TRAF6 Mediated NF-kB Activation	1/25	0.04	0.468496824238752	0.921109726605467	0	0	1.62960174029451	1.23560633726981	APP
377	Gap Junction Trafficking	1/25	0.04	0.468496824238752	0.921109726605467	0	0	1.62960174029451	1.23560633726981	GJA4
378	Termination Of O-glycan Biosynthesis	1/25	0.04	0.468496824238752	0.921109726605467	0	0	1.62960174029451	1.23560633726981	MUC4
379	Peroxisomal Protein Import	2/63	0.0317460317460317	0.468569874310679	0.921109726605467	0	0	1.2824487911073	0.972186011098043	IDH1;SLC27A2
380	Synthesis Of Substrates In N-glycan Biosythesis	2/63	0.0317460317460317	0.468569874310679	0.921109726605467	0	0	1.2824487911073	0.972186011098043	GMPPA;NPL
381	Cellular Response To Chemical Stress	5/182	0.0274725274725275	0.477380907156614	0.922783267512414	0	0	1.10501155104188	0.817090359296771	NQO1;IDH1;TXNIP;NOX5;PSMB9
382	Attenuation Phase	1/26	0.0384615384615385	0.481774396693228	0.922783267512414	0	0	1.56433734939759	1.14240323322245	SERPINH1
383	Constitutive Signaling By AKT1 E17K In Cancer	1/26	0.0384615384615385	0.481774396693228	0.922783267512414	0	0	1.56433734939759	1.14240323322245	RICTOR
384	Role Of Phospholipids In Phagocytosis	1/26	0.0384615384615385	0.481774396693228	0.922783267512414	0	0	1.56433734939759	1.14240323322245	FCGR1A
385	Downregulation Of TGF-beta Receptor Signaling	1/26	0.0384615384615385	0.481774396693228	0.922783267512414	0	0	1.56433734939759	1.14240323322245	BAMBI
386	Signaling By ALK	1/26	0.0384615384615385	0.481774396693228	0.922783267512414	0	0	1.56433734939759	1.14240323322245	PRDM1
387	Sulfur Amino Acid Metabolism	1/26	0.0384615384615385	0.481774396693228	0.922783267512414	0	0	1.56433734939759	1.14240323322245	SQOR
388	Synthesis Of IP3 And IP4 In Cytosol	1/26	0.0384615384615385	0.481774396693228	0.922783267512414	0	0	1.56433734939759	1.14240323322245	INPP5D
389	TNFR1-induced NFkappaB Signaling Pathway	1/26	0.0384615384615385	0.481774396693228	0.922783267512414	0	0	1.56433734939759	1.14240323322245	BIRC3
390	Insulin Receptor Recycling	1/26	0.0384615384615385	0.481774396693228	0.922783267512414	0	0	1.56433734939759	1.14240323322245	ATP6V1H
391	FOXO-mediated Transcription	2/65	0.0307692307692308	0.484897201453623	0.926389282572522	0	0	1.24160838044138	0.89869894948589	CCNG2;TXNIP
392	COPII-mediated Vesicle Transport	2/66	0.0303030303030303	0.492943322749397	0.928663263696432	0	0	1.2221453722334	0.864498064975949	ANKRD28;NAPSA
393	ATF4 Activates Genes In Response To Endoplasmic Reticulum Stress	1/27	0.037037037037037	0.494720927046165	0.928663263696432	0	0	1.50409329626197	1.05852289286661	CXCL8
394	Gap Junction Trafficking And Regulation	1/27	0.037037037037037	0.494720927046165	0.928663263696432	0	0	1.50409329626197	1.05852289286661	GJA4
395	VEGFR2 Mediated Vascular Permeability	1/27	0.037037037037037	0.494720927046165	0.928663263696432	0	0	1.50409329626197	1.05852289286661	RICTOR
396	Interleukin Receptor SHC Signaling	1/27	0.037037037037037	0.494720927046165	0.928663263696432	0	0	1.50409329626197	1.05852289286661	INPP5D
397	Metabolism Of Vitamins And Cofactors	5/186	0.0268817204301075	0.496429376064918	0.928663263696432	0	0	1.08036772764891	0.756596697963662	TCN1;IDH1;QPRT;PARP16;APOE
398	Transport Of Small Molecules	18/706	0.0254957507082153	0.496707527704727	0.928663263696432	0	0	1.02328603200696	0.716048393296799	ATP8B4;TSC22D3;ABCA4;SLC40A1;ATP2A3;ATP2B4;APOBR;PSMB9;PLN;HEPH;SLC9A7;MB;NPC2;APOC1;ATP6V1H;SLC26A9;APOE;FTL
399	Collagen Biosynthesis And Modifying Enzymes	2/67	0.0298507462686567	0.500909536056892	0.928663263696432	0	0	1.20328122581644	0.83186412220426	COL16A1;SERPINH1
400	Sensory Processing Of Sound By Inner Hair Cells Of Cochlea	2/67	0.0298507462686567	0.500909536056892	0.928663263696432	0	0	1.20328122581644	0.83186412220426	ATP2B4;EZR
401	O-linked Glycosylation	3/107	0.0280373831775701	0.501432028757188	0.928663263696432	0	0	1.12808235111663	0.778700826297464	GALNT6;GALNT5;MUC4
402	Paracetamol ADME	1/28	0.0357142857142857	0.507344652731908	0.928663263696432	0	0	1.44831176558084	0.982773264666645	SULT1A1
403	Digestion And Absorption	1/28	0.0357142857142857	0.507344652731908	0.928663263696432	0	0	1.44831176558084	0.982773264666645	PIR
404	Keratan Sulfate Biosynthesis	1/28	0.0357142857142857	0.507344652731908	0.928663263696432	0	0	1.44831176558084	0.982773264666645	LUM
405	MET Promotes Cell Motility	1/28	0.0357142857142857	0.507344652731908	0.928663263696432	0	0	1.44831176558084	0.982773264666645	TNS4
406	Metabolism Of Porphyrins	1/28	0.0357142857142857	0.507344652731908	0.928663263696432	0	0	1.44831176558084	0.982773264666645	ALAS1
407	Notch-HLH Transcription Pathway	1/28	0.0357142857142857	0.507344652731908	0.928663263696432	0	0	1.44831176558084	0.982773264666645	HDAC7
408	Costimulation By CD28 Family	2/68	0.0294117647058824	0.508794814251344	0.928663263696432	0	0	1.18498872019999	0.800709272183373	CD80;RICTOR
409	Interleukin-17 Signaling	2/69	0.0289855072463768	0.516598230750829	0.928663263696432	0	0	1.16724225952731	0.770951633535024	MEF2C;RIPK2
410	PIWI-interacting RNA (piRNA) Biogenesis	1/29	0.0344827586206897	0.519653606727053	0.928663263696432	0	0	1.39651462994836	0.914148464154565	FKBP6
411	Activation Of G Protein Gated Potassium Channels	1/29	0.0344827586206897	0.519653606727053	0.928663263696432	0	0	1.39651462994836	0.914148464154565	KCNJ6
412	Peroxisomal Lipid Metabolism	1/29	0.0344827586206897	0.519653606727053	0.928663263696432	0	0	1.39651462994836	0.914148464154565	SLC27A2
413	EGR2 And SOX10-mediated Initiation Of Schwann Cell Myelination	1/29	0.0344827586206897	0.519653606727053	0.928663263696432	0	0	1.39651462994836	0.914148464154565	PLPPR3
414	FCERI Mediated Ca+2 Mobilization	1/29	0.0344827586206897	0.519653606727053	0.928663263696432	0	0	1.39651462994836	0.914148464154565	LCP2
415	FCERI Mediated MAPK Activation	1/29	0.0344827586206897	0.519653606727053	0.928663263696432	0	0	1.39651462994836	0.914148464154565	LCP2
416	Surfactant Metabolism	1/29	0.0344827586206897	0.519653606727053	0.928663263696432	0	0	1.39651462994836	0.914148464154565	NAPSA
417	TNFs Bind Their Physiological Receptors	1/29	0.0344827586206897	0.519653606727053	0.928663263696432	0	0	1.39651462994836	0.914148464154565	LTA
418	HSF1 Activation	1/29	0.0344827586206897	0.519653606727053	0.928663263696432	0	0	1.39651462994836	0.914148464154565	SERPINH1
419	Synthesis Of Active Ubiquitin: Roles Of E1 And E2 Enzymes	1/30	0.0333333333333333	0.531655622454183	0.938668510807933	0	0	1.3482897105664	0.851794598072775	UBE2H
420	Tight Junction Interactions	1/30	0.0333333333333333	0.531655622454183	0.938668510807933	0	0	1.3482897105664	0.851794598072775	CLDN14
421	Translation Of Structural Proteins	1/30	0.0333333333333333	0.531655622454183	0.938668510807933	0	0	1.3482897105664	0.851794598072775	PARP16
422	MAPK Targets/ Nuclear Events Mediated By MAP Kinases	1/30	0.0333333333333333	0.531655622454183	0.938668510807933	0	0	1.3482897105664	0.851794598072775	MEF2C
423	G Alpha (S) Signaling Events	4/153	0.0261437908496732	0.532791765170768	0.938668510807933	0	0	1.049528845502	0.66080919594806	ADCYAP1;PTGIR;PDE11A;PDE1B
424	Metabolism Of Steroids	4/153	0.0261437908496732	0.532791765170768	0.938668510807933	0	0	1.049528845502	0.66080919594806	CYP11A1;FDXR;OSBPL1A;SLC27A2
425	Reproduction	3/113	0.0265486725663717	0.538140717951278	0.939711102232132	0	0	1.0662206744868	0.660667856071434	OVGP1;FKBP6;SYNE2
426	Activated NOTCH1 Transmits Signal To Nucleus	1/31	0.032258064516129	0.54335833883508	0.939711102232132	0	0	1.30327978580991	0.794982752521587	DLK1
427	Pyruvate Metabolism	1/31	0.032258064516129	0.54335833883508	0.939711102232132	0	0	1.30327978580991	0.794982752521587	PDK4
428	RUNX2 Regulates Bone Development	1/31	0.032258064516129	0.54335833883508	0.939711102232132	0	0	1.30327978580991	0.794982752521587	ZNF521
429	Downregulation Of SMAD2/3:SMAD4 Transcriptional Activity	1/31	0.032258064516129	0.54335833883508	0.939711102232132	0	0	1.30327978580991	0.794982752521587	TGIF1
430	Transferrin Endocytosis And Recycling	1/31	0.032258064516129	0.54335833883508	0.939711102232132	0	0	1.30327978580991	0.794982752521587	ATP6V1H
431	Metalloprotease DUBs	1/31	0.032258064516129	0.54335833883508	0.939711102232132	0	0	1.30327978580991	0.794982752521587	UIMC1
432	Interleukin-1 Signaling	3/114	0.0263157894736842	0.544107747814064	0.939711102232132	0	0	1.05656059285092	0.643031214400496	APP;RIPK2;PSMB9
433	Cellular Response To Hypoxia	2/73	0.0273972602739726	0.546978035558686	0.939711102232132	0	0	1.101255419843	0.664438748245551	EPX;PSMB9
434	RHOG GTPase Cycle	2/74	0.027027027027027	0.554361474366499	0.939711102232132	0	0	1.08590431477755	0.640616571703538	ARHGDIB;DOCK2
435	Cell Death Signaling Via NRAGE, NRIF And NADE	2/74	0.027027027027027	0.554361474366499	0.939711102232132	0	0	1.08590431477755	0.640616571703538	OBSCN;ARHGEF6
436	Signaling By NOTCH1	2/74	0.027027027027027	0.554361474366499	0.939711102232132	0	0	1.08590431477755	0.640616571703538	DLK1;HDAC7
437	PERK Regulates Gene Expression	1/32	0.03125	0.554769204932222	0.939711102232132	0	0	1.26117372716673	0.743087468036839	CXCL8
438	Phase 0 - Rapid Depolarisation	1/32	0.03125	0.554769204932222	0.939711102232132	0	0	1.26117372716673	0.743087468036839	SCN9A
439	G-protein Beta:Gamma Signaling	1/32	0.03125	0.554769204932222	0.939711102232132	0	0	1.26117372716673	0.743087468036839	ARHGEF6
440	Inactivation, Recovery And Regulation Of Phototransduction Cascade	1/32	0.03125	0.554769204932222	0.939711102232132	0	0	1.26117372716673	0.743087468036839	GRK7
441	Nuclear Signaling By ERBB4	1/32	0.03125	0.554769204932222	0.939711102232132	0	0	1.26117372716673	0.743087468036839	APOE
442	Plasma Lipoprotein Remodeling	1/33	0.0303030303030303	0.565895484861829	0.943580194624523	0	0	1.22169929718876	0.69556945357466	APOE
443	CaM Pathway	1/33	0.0303030303030303	0.565895484861829	0.943580194624523	0	0	1.22169929718876	0.69556945357466	PDE1B
444	Sialic Acid Metabolism	1/33	0.0303030303030303	0.565895484861829	0.943580194624523	0	0	1.22169929718876	0.69556945357466	NPL
445	Striated Muscle Contraction	1/33	0.0303030303030303	0.565895484861829	0.943580194624523	0	0	1.22169929718876	0.69556945357466	TNNI3
446	Glucagon-type Ligand Receptors	1/33	0.0303030303030303	0.565895484861829	0.943580194624523	0	0	1.22169929718876	0.69556945357466	ADCYAP1
447	Phototransduction Cascade	1/33	0.0303030303030303	0.565895484861829	0.943580194624523	0	0	1.22169929718876	0.69556945357466	GRK7
448	Keratan Sulfate/Keratin Metabolism	1/33	0.0303030303030303	0.565895484861829	0.943580194624523	0	0	1.22169929718876	0.69556945357466	LUM
449	Transcriptional Regulation By RUNX2	3/119	0.0252100840336134	0.573257759858183	0.949860991828944	0	0	1.01075848164627	0.562406053160814	PPM1D;ZNF521;PSMB9
450	Biosynthesis Of N-glycan Precursor (Dolichol LLO) And Transfer To Protein	2/77	0.025974025974026	0.575997280356559	0.949860991828944	0	0	1.04230717639168	0.574991192751648	GMPPA;NPL
451	Detoxification Of Reactive Oxygen Species	1/34	0.0294117647058824	0.576744262265966	0.949860991828944	0	0	1.18461725690641	0.651961606401544	NOX5
452	Lysosome Vesicle Biogenesis	1/34	0.0294117647058824	0.576744262265966	0.949860991828944	0	0	1.18461725690641	0.651961606401544	APP
453	G Alpha (12/13) Signaling Events	2/78	0.0256410256410256	0.583036823245918	0.949860991828944	0	0	1.02853965900667	0.554902219788818	OBSCN;ARHGEF6
454	Ca-dependent Events	1/35	0.0285714285714286	0.587322444829963	0.949860991828944	0	0	1.14971651311127	0.611857628818145	PDE1B
455	Regulation Of TNFR1 Signaling	1/35	0.0285714285714286	0.587322444829963	0.949860991828944	0	0	1.14971651311127	0.611857628818145	BIRC3
456	Gene And Protein Expression By JAK-STAT Signaling After Interleukin-12 Stimulation	1/35	0.0285714285714286	0.587322444829963	0.949860991828944	0	0	1.14971651311127	0.611857628818145	CNN2
457	Inwardly Rectifying K+ Channels	1/35	0.0285714285714286	0.587322444829963	0.949860991828944	0	0	1.14971651311127	0.611857628818145	KCNJ6
458	Protein Localization	4/164	0.024390243902439	0.587737351422251	0.949860991828944	0	0	0.976818181818182	0.519154552712416	APP;VAPA;IDH1;SLC27A2
459	Metabolism Of Water-Soluble Vitamins And Cofactors	3/122	0.0245901639344262	0.590181725101011	0.949860991828944	0	0	0.985124695039306	0.519480663932869	TCN1;QPRT;PARP16
460	Developmental Biology	26/1073	0.0242311276794035	0.590500922455166	0.949860991828944	0	0	0.968848880623386	0.510374167387733	ROBO2;SPI1;PLPPR3;SDCBP;SCN9A;ZNF467;NEO1;CAP1;MEF2C;SEMA4D;TSC22D1;DMRT1;UNC5B;ANK3;L1CAM;PBX1;PSMB9;MYL6;DOK2;PTPRC;TYROBP;DPPA4;HOXB2;EZR;CD24;FOXA2
461	Phospholipid Metabolism	5/208	0.0240384615384615	0.595694476534126	0.949860991828944	0	0	0.962186633692986	0.498439008046922	TNFAIP8;LIPH;INPP5D;GDE1;BMX
462	COPI-mediated Anterograde Transport	2/80	0.025	0.596856406413307	0.949860991828944	0	0	1.00206366403549	0.517143732884737	NAPSA;ANK3
463	Aberrant Regulation Of Mitotic Cell Cycle Due To RB1 Defects	1/36	0.0277777777777778	0.597636768620621	0.949860991828944	0	0	1.11681009753299	0.574902701447644	CDKN1C
464	RHOH GTPase Cycle	1/36	0.0277777777777778	0.597636768620621	0.949860991828944	0	0	1.11681009753299	0.574902701447644	ARHGDIB
465	ROS And RNS Production In Phagocytes	1/36	0.0277777777777778	0.597636768620621	0.949860991828944	0	0	1.11681009753299	0.574902701447644	ATP6V1H
466	Regulation Of TP53 Degradation	1/36	0.0277777777777778	0.597636768620621	0.949860991828944	0	0	1.11681009753299	0.574902701447644	RICTOR
467	SMAD2/SMAD3:SMAD4 Heterotrimer Regulates Transcription	1/36	0.0277777777777778	0.597636768620621	0.949860991828944	0	0	1.11681009753299	0.574902701447644	TGIF1
468	Glutathione Conjugation	1/36	0.0277777777777778	0.597636768620621	0.949860991828944	0	0	1.11681009753299	0.574902701447644	MGST2
469	Transcriptional Regulation By AP-2 (TFAP2) Family Of Transcription Factors	1/36	0.0277777777777778	0.597636768620621	0.949860991828944	0	0	1.11681009753299	0.574902701447644	APOE
470	HSF1-dependent Transactivation	1/36	0.0277777777777778	0.597636768620621	0.949860991828944	0	0	1.11681009753299	0.574902701447644	SERPINH1
471	FLT3 Signaling	1/37	0.027027027027027	0.607693802400194	0.957694663276255	0	0	1.0857318161535	0.540785796123326	SOCS2
472	Fatty acyl-CoA Biosynthesis	1/37	0.027027027027027	0.607693802400194	0.957694663276255	0	0	1.0857318161535	0.540785796123326	SLC27A2
473	Formation Of Fibrin Clot (Clotting Cascade)	1/37	0.027027027027027	0.607693802400194	0.957694663276255	0	0	1.0857318161535	0.540785796123326	F3
474	Triglyceride Metabolism	1/37	0.027027027027027	0.607693802400194	0.957694663276255	0	0	1.0857318161535	0.540785796123326	AGMO
475	Diseases Of Mitotic Cell Cycle	1/38	0.0263157894736842	0.617499951558055	0.969059797928292	0	0	1.05633344187561	0.509233305530466	CDKN1C
476	FCGR3A-mediated IL10 Synthesis	1/38	0.0263157894736842	0.617499951558055	0.969059797928292	0	0	1.05633344187561	0.509233305530466	FCGR1A
477	Ovarian Tumor Domain Proteases	1/39	0.0256410256410256	0.627061462527919	0.972398170482424	0	0	1.02848235045445	0.480003734989719	RIPK2
478	RHOU GTPase Cycle	1/39	0.0256410256410256	0.627061462527919	0.972398170482424	0	0	1.02848235045445	0.480003734989719	ARHGEF6
479	DAG And IP3 Signaling	1/39	0.0256410256410256	0.627061462527919	0.972398170482424	0	0	1.02848235045445	0.480003734989719	PDE1B
480	Synthesis Of PA	1/39	0.0256410256410256	0.627061462527919	0.972398170482424	0	0	1.02848235045445	0.480003734989719	LIPH
481	Host Interactions Of HIV Factors	3/130	0.0230769230769231	0.633150677890092	0.972398170482424	0	0	0.922688595377191	0.421711913670659	ATP6V1H;DOCK2;PSMB9
482	Signaling By Nuclear Receptors	6/260	0.0230769230769231	0.633219639078222	0.972398170482424	0	0	0.922218140582326	0.421396453566441	CYP26A1;ALDH1A1;APOC1;PDK4;APOE;DHRS3
483	Cell Junction Organization	2/86	0.0232558139534884	0.636240606192617	0.972398170482424	0	0	0.93020024911373	0.420616530609968	CLDN14;ARHGEF6
484	Transport Of Bile Salts And Organic Acids, Metal Ions And Amine Compounds	2/86	0.0232558139534884	0.636240606192617	0.972398170482424	0	0	0.93020024911373	0.420616530609968	HEPH;SLC40A1
485	RET Signaling	1/40	0.025	0.636384426421474	0.972398170482424	0	0	1.00205952013181	0.452883259363842	DOK2
486	Class C/3 (Metabotropic Glutamate/Pheromone Receptors)	1/40	0.025	0.636384426421474	0.972398170482424	0	0	1.00205952013181	0.452883259363842	TAS2R5
487	Collagen Degradation	1/40	0.025	0.636384426421474	0.972398170482424	0	0	1.00205952013181	0.452883259363842	COL16A1
488	Diseases Associated With Glycosaminoglycan Metabolism	1/40	0.025	0.636384426421474	0.972398170482424	0	0	1.00205952013181	0.452883259363842	LUM
489	RAC2 GTPase Cycle	2/87	0.0229885057471264	0.642503641351399	0.972398170482424	0	0	0.919209373890401	0.40664241178739	NCKAP1L;DOCK2
490	Disorders Of Transmembrane Transporters	4/176	0.0227272727272727	0.643156621283581	0.972398170482424	0	0	0.908104298801973	0.400807274976641	HEPH;SLC9A7;SLC40A1;PSMB9
491	Intracellular Signaling By Second Messengers	7/306	0.0228758169934641	0.644427770775408	0.972398170482424	0	0	0.913709655491204	0.401477200001509	IL1RL1;VAPA;PDE1B;CD80;RICTOR;PSMB9;HDAC7
492	Regulation Of Beta-Cell Development	1/41	0.024390243902439	0.645474783031961	0.972398170482424	0	0	0.976957831325301	0.427681984994452	FOXA2
493	Non-integrin membrane-ECM Interactions	1/41	0.024390243902439	0.645474783031961	0.972398170482424	0	0	0.976957831325301	0.427681984994452	TNNI3
494	ER To Golgi Anterograde Transport	3/133	0.0225563909774436	0.648435342018289	0.972398170482424	0	0	0.901256203473945	0.390417864221833	ANKRD28;NAPSA;ANK3
495	PCP/CE Pathway	2/88	0.0227272727272727	0.648681368327769	0.972398170482424	0	0	0.908474100416452	0.393199982910003	VANGL2;PSMB9
496	Protein-protein Interactions At Synapses	2/88	0.0227272727272727	0.648681368327769	0.972398170482424	0	0	0.908474100416452	0.393199982910003	LRRTM1;SYT10
497	Regulation Of mRNA Stability By Proteins That Bind AU-rich Elements	2/88	0.0227272727272727	0.648681368327769	0.972398170482424	0	0	0.908474100416452	0.393199982910003	XRN1;PSMB9
498	Meiosis	2/88	0.0227272727272727	0.648681368327769	0.972398170482424	0	0	0.908474100416452	0.393199982910003	SYNE2;FKBP6
499	Metabolism Of Lipids	17/732	0.023224043715847	0.653966988312429	0.972398170482424	0	0	0.926680788091577	0.3935598530038	ASAH1;TNFAIP8;ALAS1;ACSM3;HPGD;GDE1;DBI;BMX;VAPA;CYP11A1;LIPH;AGMO;INPP5D;FDXR;OSBPL1A;SLC27A2;ALOXE3
500	Activation Of GABAB Receptors	1/42	0.0238095238095238	0.654338324498826	0.972398170482424	0	0	0.953080615143501	0.404230791859734	KCNJ6
501	RND1 GTPase Cycle	1/42	0.0238095238095238	0.654338324498826	0.972398170482424	0	0	0.953080615143501	0.404230791859734	VANGL2
502	Intra-Golgi Traffic	1/42	0.0238095238095238	0.654338324498826	0.972398170482424	0	0	0.953080615143501	0.404230791859734	NAPSA
503	Sphingolipid Metabolism	2/89	0.0224719101123595	0.654774136215073	0.972398170482424	0	0	0.897985614838456	0.380265418240928	ASAH1;VAPA
504	MAPK6/MAPK4 Signaling	2/90	0.0222222222222222	0.660782329680299	0.973866677053791	0	0	0.887735503932687	0.367816159696543	RAG2;PSMB9
505	PIP3 Activates AKT Signaling	6/268	0.0223880597014925	0.662029216204724	0.973866677053791	0	0	0.893687193224223	0.368597342381176	IL1RL1;VAPA;CD80;RICTOR;PSMB9;HDAC7
506	Retinoid Metabolism And Transport	1/43	0.0232558139534884	0.662980699067947	0.973866677053791	0	0	0.930340409256072	0.382378654084557	APOE
507	Activation Of HOX Genes During Differentiation	2/91	0.021978021978022	0.666706367139811	0.973866677053791	0	0	0.877715732597834	0.355830837367466	HOXB2;PBX1
508	EPH-Ephrin Signaling	2/91	0.021978021978022	0.666706367139811	0.973866677053791	0	0	0.877715732597834	0.355830837367466	SDCBP;MYL6
509	Signaling By TGF-beta Receptor Complex	2/91	0.021978021978022	0.666706367139811	0.973866677053791	0	0	0.877715732597834	0.355830837367466	TGIF1;BAMBI
510	Collagen Chain Trimerization	1/44	0.0227272727272727	0.671407414568544	0.973866677053791	0	0	0.908657887363407	0.361990357765283	COL16A1
511	Sphingolipid De Novo Biosynthesis	1/44	0.0227272727272727	0.671407414568544	0.973866677053791	0	0	0.908657887363407	0.361990357765283	VAPA
512	TGF-beta Receptor Signaling Activates SMADs	1/44	0.0227272727272727	0.671407414568544	0.973866677053791	0	0	0.908657887363407	0.361990357765283	BAMBI
513	TNF Signaling	1/44	0.0227272727272727	0.671407414568544	0.973866677053791	0	0	0.908657887363407	0.361990357765283	BIRC3
514	Interleukin-12 Signaling	1/44	0.0227272727272727	0.671407414568544	0.973866677053791	0	0	0.908657887363407	0.361990357765283	CNN2
515	Interleukin-3, Interleukin-5 And GM-CSF Signaling	1/44	0.0227272727272727	0.671407414568544	0.973866677053791	0	0	0.908657887363407	0.361990357765283	INPP5D
516	PTEN Regulation	3/139	0.0215827338129496	0.677631231600198	0.978186916945315	0	0	0.861228059772296	0.335148660849848	VAPA;HDAC7;PSMB9
517	VEGFA-VEGFR2 Pathway	2/93	0.021505376344086	0.6783038044085	0.978186916945315	0	0	0.858336834191965	0.333172027538934	NCKAP1L;RICTOR
518	SUMOylation Of DNA Replication Proteins	1/45	0.0222222222222222	0.679623841893733	0.978186916945315	0	0	0.887960934647682	0.342944549451965	TOP2B
519	Glycosphingolipid Metabolism	1/45	0.0222222222222222	0.679623841893733	0.978186916945315	0	0	0.887960934647682	0.342944549451965	ASAH1
520	UCH Proteinases	2/95	0.0210526315789474	0.689570397522261	0.990594397979094	0	0	0.8397914367928	0.312139129442058	CNKSR3;PSMB9
521	PLC Beta Mediated Events	1/47	0.0212765957446809	0.695446651719088	0.993305255897053	0	0	0.849266631744369	0.308454469103743	PDE1B
522	Cyclin D Associated Events In G1	1/47	0.0212765957446809	0.695446651719088	0.993305255897053	0	0	0.849266631744369	0.308454469103743	CDKN1C
523	Metabolism Of Fat-Soluble Vitamins	1/47	0.0212765957446809	0.695446651719088	0.993305255897053	0	0	0.849266631744369	0.308454469103743	APOE
524	Anchoring Of Basal Body To Plasma Membrane	2/97	0.0206185567010309	0.700510519657976	0.996561958072373	0	0	0.822026898231494	0.292597100795622	TCTN1;NINL
525	Retrograde Transport At Trans-Golgi-Network	1/48	0.0208333333333333	0.70306312169229	0.996561958072373	0	0	0.831154404853456	0.292822846558278	NAPSA
526	Inositol Phosphate Metabolism	1/48	0.0208333333333333	0.70306312169229	0.996561958072373	0	0	0.831154404853456	0.292822846558278	INPP5D
527	NOTCH1 Intracellular Domain Regulates Transcription	1/48	0.0208333333333333	0.70306312169229	0.996561958072373	0	0	0.831154404853456	0.292822846558278	HDAC7
528	RUNX1 Regulates Transcription Of Genes Involved In Differentiation Of HSCs	2/98	0.0204081632653061	0.705859623948649	0.998630735023571	0	0	0.813422199865862	0.283346589613075	SPI1;PSMB9
529	Regulation Of Activated PAK-2p34 By Proteasome Mediated Degradation	1/49	0.0204081632653061	0.710489485160117	0.998630735023571	0	0	0.813796854082999	0.278156684939503	PSMB9
530	RHOA GTPase Cycle	3/147	0.0204081632653061	0.71371504357971	0.998630735023571	0	0	0.813046034946237	0.274217251654415	OBSCN;ARHGDIB;DOCK2
531	Extension Of Telomeres	1/50	0.02	0.717730477612765	0.998630735023571	0	0	0.79714777477256	0.26438295549376	ANKRD28
532	Vesicle-mediated Transport	14/637	0.021978021978022	0.723633753636675	0.998630735023571	0	0	0.874690142476544	0.282935915189717	DENND2D;ANKRD28;APP;NAPSA;FNBP1;RAB27B;STON2;ANK3;JCHAIN;RAB32;RAB31;GJA4;APOE;FTL
533	Autodegradation Of E3 Ubiquitin Ligase COP1	1/51	0.0196078431372549	0.724790717213475	0.998630735023571	0	0	0.781164658634538	0.251435290125656	PSMB9
534	GSK3B And BTRC:CUL1-mediated-degradation Of NFE2L2	1/51	0.0196078431372549	0.724790717213475	0.998630735023571	0	0	0.781164658634538	0.251435290125656	PSMB9
535	Transcriptional Activity Of SMAD2/SMAD3:SMAD4 Heterotrimer	1/51	0.0196078431372549	0.724790717213475	0.998630735023571	0	0	0.781164658634538	0.251435290125656	TGIF1
536	Ubiquitin Mediated Degradation Of Phosphorylated Cdc25A	1/51	0.0196078431372549	0.724790717213475	0.998630735023571	0	0	0.781164658634538	0.251435290125656	PSMB9
537	Ubiquitin-dependent Degradation Of Cyclin D	1/51	0.0196078431372549	0.724790717213475	0.998630735023571	0	0	0.781164658634538	0.251435290125656	PSMB9
538	Vpu Mediated Degradation Of CD4	1/51	0.0196078431372549	0.724790717213475	0.998630735023571	0	0	0.781164658634538	0.251435290125656	PSMB9
539	Nonhomologous End-Joining (NHEJ)	1/51	0.0196078431372549	0.724790717213475	0.998630735023571	0	0	0.781164658634538	0.251435290125656	UIMC1
540	ABC-family Proteins Mediated Transport	2/102	0.0196078431372549	0.726464447950764	0.998630735023571	0	0	0.780724346076459	0.249492748105586	ABCA4;PSMB9
541	Signaling By VEGF	2/102	0.0196078431372549	0.726464447950764	0.998630735023571	0	0	0.780724346076459	0.249492748105586	NCKAP1L;RICTOR
542	Regulation Of Apoptosis	1/52	0.0192307692307692	0.731674707155333	0.998630735023571	0	0	0.765808331364674	0.239253266767159	PSMB9
543	SARS-CoV-1 Infection	1/52	0.0192307692307692	0.731674707155333	0.998630735023571	0	0	0.765808331364674	0.239253266767159	PARP16
544	G-protein Mediated Events	1/52	0.0192307692307692	0.731674707155333	0.998630735023571	0	0	0.765808331364674	0.239253266767159	PDE1B
545	Transport Of Inorganic Cations/Anions And Amino Acids/Oligopeptides	2/104	0.0192307692307692	0.736301323024378	0.998630735023571	0	0	0.765337120763798	0.234281813886863	SLC9A7;SLC26A9
546	MHC Class II Antigen Presentation	2/104	0.0192307692307692	0.736301323024378	0.998630735023571	0	0	0.765337120763798	0.234281813886863	OSBPL1A;CTSS
547	Vif-mediated Degradation Of APOBEC3G	1/53	0.0188679245283019	0.738386838584666	0.998630735023571	0	0	0.751042632066728	0.227781782330447	PSMB9
548	Negative Regulation Of NOTCH4 Signaling	1/53	0.0188679245283019	0.738386838584666	0.998630735023571	0	0	0.751042632066728	0.227781782330447	PSMB9
549	PI3K/AKT Signaling In Cancer	2/105	0.019047619047619	0.74110583532227	0.998630735023571	0	0	0.757867593912993	0.227066101400853	CD80;RICTOR
550	Diseases Of Metabolism	5/247	0.0202429149797571	0.741274043473926	0.998630735023571	0	0	0.805492354535417	0.241152242219015	CYP11A1;LUM;IDH1;FDXR;MUC4
551	AUF1 (hnRNP D0) Binds And Destabilizes mRNA	1/54	0.0185185185185185	0.744931393586304	0.998630735023571	0	0	0.736834128968705	0.216970501582822	PSMB9
552	Regulation Of RUNX3 Expression And Activity	1/54	0.0185185185185185	0.744931393586304	0.998630735023571	0	0	0.736834128968705	0.216970501582822	PSMB9
553	SCF-beta-TrCP Mediated Degradation Of Emi1	1/54	0.0185185185185185	0.744931393586304	0.998630735023571	0	0	0.736834128968705	0.216970501582822	PSMB9
554	Degradation Of AXIN	1/54	0.0185185185185185	0.744931393586304	0.998630735023571	0	0	0.736834128968705	0.216970501582822	PSMB9
555	FBXL7 Down-Regulates AURKA During Mitotic Entry And In Early Mitosis	1/54	0.0185185185185185	0.744931393586304	0.998630735023571	0	0	0.736834128968705	0.216970501582822	PSMB9
556	Interleukin-12 Family Signaling	1/54	0.0185185185185185	0.744931393586304	0.998630735023571	0	0	0.736834128968705	0.216970501582822	CNN2
557	PI5P, PP2A And IER3 Regulate PI3K/AKT Signaling	2/106	0.0188679245283019	0.745835368353824	0.998630735023571	0	0	0.750541711809317	0.220096648938199	IL1RL1;CD80
558	Phase II - Conjugation Of Compounds	2/107	0.0186915887850467	0.750490664045306	0.998630735023571	0	0	0.743355370317141	0.213363855506361	SULT1A1;MGST2
559	Amino Acids Regulate mTORC1	1/55	0.0181818181818182	0.751312547634868	0.998630735023571	0	0	0.723151866726164	0.206773372137074	ATP6V1H
560	Degradation Of DVL	1/55	0.0181818181818182	0.751312547634868	0.998630735023571	0	0	0.723151866726164	0.206773372137074	PSMB9
561	Signaling By ALK Fusions And Activated Point Mutants	1/55	0.0181818181818182	0.751312547634868	0.998630735023571	0	0	0.723151866726164	0.206773372137074	RRBP1
562	Hh Mutants Are Degraded By ERAD	1/55	0.0181818181818182	0.751312547634868	0.998630735023571	0	0	0.723151866726164	0.206773372137074	PSMB9
563	Regulation Of TP53 Activity	3/157	0.0191082802547771	0.754338522021092	0.999989655524688	0	0	0.759858085462924	0.214214665383725	TP53INP1;RICTOR;PRDM1
564	Deadenylation-dependent mRNA Decay	1/56	0.0178571428571429	0.757534372531406	0.999989655524688	0	0	0.709967141292443	0.197148195692686	XRN1
565	Stabilization Of P53	1/56	0.0178571428571429	0.757534372531406	0.999989655524688	0	0	0.709967141292443	0.197148195692686	PSMB9
566	Degradation Of Extracellular Matrix	2/109	0.018348623853211	0.759581558130072	0.999989655524688	0	0	0.72938565975291	0.200571996539601	COL16A1;CTSS
567	Assembly Of Collagen Fibrils And Other Multimeric Structures	1/57	0.0175438596491228	0.763600838766522	0.999989655524688	0	0	0.697253298909925	0.188056249091256	CTSS
568	Cytoprotection By HMOX1	1/57	0.0175438596491228	0.763600838766522	0.999989655524688	0	0	0.697253298909925	0.188056249091256	TXNIP
569	Signaling By ERBB4	1/57	0.0175438596491228	0.763600838766522	0.999989655524688	0	0	0.697253298909925	0.188056249091256	APOE
570	Constitutive Signaling By NOTCH1 HD+PEST Domain Mutants	1/58	0.0172413793103448	0.769515817827283	0.999989655524688	0	0	0.684985556260128	0.179461948234655	HDAC7
571	Hh Mutants Abrogate Ligand Secretion	1/58	0.0172413793103448	0.769515817827283	0.999989655524688	0	0	0.684985556260128	0.179461948234655	PSMB9
572	Late SARS-CoV-2 Infection Events	1/58	0.0172413793103448	0.769515817827283	0.999989655524688	0	0	0.684985556260128	0.179461948234655	PARP16
573	SCF(Skp2)-mediated Degradation Of P27/P21	1/59	0.0169491525423729	0.775283085304247	0.999989655524688	0	0	0.673140839218945	0.171332548650859	PSMB9
574	Degradation Of GLI1 By Proteasome	1/59	0.0169491525423729	0.775283085304247	0.999989655524688	0	0	0.673140839218945	0.171332548650859	PSMB9
575	Degradation Of GLI2 By Proteasome	1/59	0.0169491525423729	0.775283085304247	0.999989655524688	0	0	0.673140839218945	0.171332548650859	PSMB9
576	GABA Receptor Activation	1/59	0.0169491525423729	0.775283085304247	0.999989655524688	0	0	0.673140839218945	0.171332548650859	KCNJ6
577	GLI3 Is Processed To GLI3R By Proteasome	1/59	0.0169491525423729	0.775283085304247	0.999989655524688	0	0	0.673140839218945	0.171332548650859	PSMB9
578	Role Of GTSE1 In G2/M Progression After G2 Checkpoint	1/59	0.0169491525423729	0.775283085304247	0.999989655524688	0	0	0.673140839218945	0.171332548650859	PSMB9
579	Transcriptional Regulation Of Granulopoiesis	1/59	0.0169491525423729	0.775283085304247	0.999989655524688	0	0	0.673140839218945	0.171332548650859	SPI1
580	Negative Regulation Of PI3K/AKT Network	2/113	0.0176991150442478	0.776906103838674	0.999989655524688	0	0	0.702956477604365	0.177451367009355	IL1RL1;CD80
581	Transport To Golgi And Subsequent Modification	3/164	0.0182926829268293	0.779922706012836	0.999989655524688	0	0	0.726557804047285	0.180593541310567	ANKRD28;NAPSA;ANK3
582	Defective CFTR Causes Cystic Fibrosis	1/60	0.0166666666666667	0.780906322658538	0.999989655524688	0	0	0.661697638009666	0.163637879951118	PSMB9
583	Transcriptional Regulation By MECP2	1/60	0.0166666666666667	0.780906322658538	0.999989655524688	0	0	0.661697638009666	0.163637879951118	MEF2C
584	Anti-inflammatory Response Favoring Leishmania Infection	3/165	0.0181818181818182	0.78339269649406	0.999989655524688	0	0	0.722035543608124	0.176264169358855	ADCYAP1;PTGIR;FCGR1A
585	Cell-cell Junction Organization	1/61	0.0163934426229508	0.786389119803929	0.999989655524688	0	0	0.650635876840696	0.156350108159627	CLDN14
586	Regulation Of PTEN Gene Transcription	1/61	0.0163934426229508	0.786389119803929	0.999989655524688	0	0	0.650635876840696	0.156350108159627	HDAC7
587	DNA Damage/Telomere Stress Induced Senescence	1/61	0.0163934426229508	0.786389119803929	0.999989655524688	0	0	0.650635876840696	0.156350108159627	HMGA2
588	RHO GTPases Activate PKNs	1/62	0.0161290322580645	0.791734977329015	0.999989655524688	0	0	0.639936796365791	0.149443523506842	MYL6
589	Signaling By Receptor Tyrosine Kinases	10/496	0.0201612903225806	0.795566367295218	0.999989655524688	0	0	0.80011276898348	0.182986595404365	ADCYAP1;MEF2C;ID3;ATP6V1H;NCKAP1L;RICTOR;APOE;PRDM1;TNS4;F3
590	Autodegradation Of Cdh1 By Cdh1:APC/C	1/63	0.0158730158730159	0.796947308767439	0.999989655524688	0	0	0.629582847519109	0.142894350304953	PSMB9
591	Signaling By MET	1/63	0.0158730158730159	0.796947308767439	0.999989655524688	0	0	0.629582847519109	0.142894350304953	TNS4
592	Signaling By TGFB Family Members	2/119	0.0168067226890756	0.800844342506376	0.999989655524688	0	0	0.666701061067258	0.148066758442972	TGIF1;BAMBI
593	Oxygen-dependent Proline Hydroxylation Of Hypoxia-inducible Factor Alpha	1/64	0.015625	0.802029442690977	0.999989655524688	0	0	0.61955759546121	0.136680576479228	PSMB9
594	Hedgehog Ligand Biogenesis	1/64	0.015625	0.802029442690977	0.999989655524688	0	0	0.61955759546121	0.136680576479228	PSMB9
595	RHO GTPase Effectors	5/269	0.0185873605947955	0.804421125132499	0.999989655524688	0	0	0.737524536866642	0.160509205113297	MYL6;FMNL1;WAS;NCKAP1L;MYLK
596	Regulation Of RAS By GAPs	1/65	0.0153846153846154	0.806984624970066	0.999989655524688	0	0	0.60984563253012	0.130781800208727	PSMB9
597	p53-Dependent G1 DNA Damage Response	1/65	0.0153846153846154	0.806984624970066	0.999989655524688	0	0	0.60984563253012	0.130781800208727	PSMB9
598	Activation Of NF-kappaB In B Cells	1/66	0.0151515151515152	0.811816020622031	0.999989655524688	0	0	0.60043249922768	0.125179092153801	PSMB9
599	APC/C:Cdc20 Mediated Degradation Of Securin	1/67	0.0149253731343284	0.816526715921292	0.999989655524688	0	0	0.59130461238895	0.119854871015573	PSMB9
600	Regulation Of PTEN Stability And Activity	1/67	0.0149253731343284	0.816526715921292	0.999989655524688	0	0	0.59130461238895	0.119854871015573	PSMB9
601	G1/S DNA Damage Checkpoints	1/67	0.0149253731343284	0.816526715921292	0.999989655524688	0	0	0.59130461238895	0.119854871015573	PSMB9
602	Membrane Trafficking	12/599	0.0200333889816361	0.818934255217118	0.999989655524688	0	0	0.793958071704172	0.158594294173414	DENND2D;RAB32;ANKRD28;APP;NAPSA;RAB31;FNBP1;GJA4;RAB27B;STON2;ANK3;FTL
603	Organelle Biogenesis And Maintenance	5/275	0.0181818181818182	0.819356028478191	0.999989655524688	0	0	0.720910181436497	0.143631677870174	MEF2C;ALAS1;TCTN1;IDH2;NINL
604	Orc1 Removal From Chromatin	1/69	0.0144927536231884	0.82559796852946	0.999989655524688	0	0	0.573854240491377	0.10997764152503	PSMB9
605	Circadian Clock	1/69	0.0144927536231884	0.82559796852946	0.999989655524688	0	0	0.573854240491377	0.10997764152503	MEF2C
606	Diseases Associated With O-glycosylation Of Proteins	1/69	0.0144927536231884	0.82559796852946	0.999989655524688	0	0	0.573854240491377	0.10997764152503	MUC4
607	Glycolysis	1/69	0.0144927536231884	0.82559796852946	0.999989655524688	0	0	0.573854240491377	0.10997764152503	PKM
608	Loss Of Nlp From Mitotic Centrosomes	1/69	0.0144927536231884	0.82559796852946	0.999989655524688	0	0	0.573854240491377	0.10997764152503	NINL
609	Deubiquitination	5/279	0.017921146953405	0.828794360982754	0.999989655524688	0	0	0.710238186707645	0.133370807511724	RIPK2;UIMC1;CNKSR3;PSMB9;BIRC3
610	Diseases Of Programmed Cell Death	1/71	0.0140845070422535	0.8342215710219	0.999989655524688	0	0	0.557401032702238	0.101032414924952	APP
611	Asparagine N-linked Glycosylation	5/282	0.0177304964539007	0.835607688349681	0.999989655524688	0	0	0.702436457709116	0.126154812020924	ANKRD28;NAPSA;GMPPA;ANK3;NPL
612	Class I MHC Mediated Antigen Processing And Presentation	7/378	0.0185185185185185	0.835646316983301	0.999989655524688	0	0	0.733624789078079	0.131722199724811	UBE2H;S100A1;LY96;FCGR1A;RNF130;CTSS;PSMB9
613	AURKA Activation By TPX2	1/72	0.0138888888888889	0.838372436697884	0.999989655524688	0	0	0.549522031789128	0.0968768007431871	NINL
614	CDK-mediated Phosphorylation And Removal Of Cdc6	1/72	0.0138888888888889	0.838372436697884	0.999989655524688	0	0	0.549522031789128	0.0968768007431871	PSMB9
615	Cdc20:Phospho-APC/C Mediated Degradation Of Cyclin A	1/72	0.0138888888888889	0.838372436697884	0.999989655524688	0	0	0.549522031789128	0.0968768007431871	PSMB9
616	Regulation Of RUNX2 Expression And Activity	1/72	0.0138888888888889	0.838372436697884	0.999989655524688	0	0	0.549522031789128	0.0968768007431871	PSMB9
617	ADORA2B Mediated Anti-Inflammatory Cytokine Production	2/131	0.0152671755725191	0.841980490249806	0.999989655524688	0	0	0.604308018654563	0.103940033909464	ADCYAP1;PTGIR
618	APC/C:Cdh1 Mediated Degradation Of Cdc20 And APC/C:Cdh1 Targets In Late Mitosis/Early G1	1/73	0.0136986301369863	0.842419572074704	0.999989655524688	0	0	0.541861892012494	0.0929168975660685	PSMB9
619	APC:Cdc20 Mediated Degradation Of Cell Cycle Proteins Before Cycle Checkpoint Satisfied	1/73	0.0136986301369863	0.842419572074704	0.999989655524688	0	0	0.541861892012494	0.0929168975660685	PSMB9
620	APC/C:Cdc20 Mediated Degradation Of Mitotic Proteins	1/75	0.0133333333333333	0.850212936146617	0.999989655524688	0	0	0.527162704873548	0.0855418738353592	PSMB9
621	Activation Of APC/C And APC/C:Cdc20 Mediated Degradation Of Mitotic Proteins	1/76	0.0131578947368421	0.853964147606076	0.999989655524688	0	0	0.520107095046854	0.082107261930308	PSMB9
622	Protein Ubiquitination	1/76	0.0131578947368421	0.853964147606076	0.999989655524688	0	0	0.520107095046854	0.082107261930308	UBE2H
623	SUMOylation Of DNA Damage Response And Repair Proteins	1/76	0.0131578947368421	0.853964147606076	0.999989655524688	0	0	0.520107095046854	0.082107261930308	HDAC7
624	ABC Transporter Disorders	1/77	0.012987012987013	0.857621597314883	0.999989655524688	0	0	0.513237159162968	0.0788292785679761	PSMB9
625	Regulation Of Insulin Secretion	1/77	0.012987012987013	0.857621597314883	0.999989655524688	0	0	0.513237159162968	0.0788292785679761	CACNA1A
626	Signaling By Insulin Receptor	1/77	0.012987012987013	0.857621597314883	0.999989655524688	0	0	0.513237159162968	0.0788292785679761	ATP6V1H
627	G2/M DNA Damage Checkpoint	1/77	0.012987012987013	0.857621597314883	0.999989655524688	0	0	0.513237159162968	0.0788292785679761	UIMC1
628	Pre-NOTCH Expression And Processing	1/78	0.0128205128205128	0.861187624231417	0.999989655524688	0	0	0.506545663172169	0.0756996447679986	ATP2A3
629	COPI-dependent Golgi-to-ER Retrograde Traffic	1/78	0.0128205128205128	0.861187624231417	0.999989655524688	0	0	0.506545663172169	0.0756996447679986	NAPSA
630	Constitutive Signaling By Aberrant PI3K In Cancer	1/78	0.0128205128205128	0.861187624231417	0.999989655524688	0	0	0.506545663172169	0.0756996447679986	CD80
631	FCERI Mediated NF-kB Activation	1/78	0.0128205128205128	0.861187624231417	0.999989655524688	0	0	0.506545663172169	0.0756996447679986	PSMB9
632	Downstream Signaling Events Of B Cell Receptor (BCR)	1/79	0.0126582278481013	0.864664509158646	0.999989655524688	0	0	0.500025744001648	0.0727105925141971	PSMB9
633	SLC-mediated Transmembrane Transport	4/247	0.0161943319838057	0.867588338038966	0.999989655524688	0	0	0.640412353992601	0.0909628526343265	HEPH;SLC9A7;SLC40A1;SLC26A9
634	Processing Of DNA Double-Strand Break Ends	1/80	0.0125	0.868054476072723	0.999989655524688	0	0	0.493670886075949	0.0698548281988496	UIMC1
635	Recruitment Of NuMA To Mitotic Centrosomes	1/80	0.0125	0.868054476072723	0.999989655524688	0	0	0.493670886075949	0.0698548281988496	NINL
636	Regulation Of APC/C Activators Between G1/S And Early Anaphase	1/80	0.0125	0.868054476072723	0.999989655524688	0	0	0.493670886075949	0.0698548281988496	PSMB9
637	Centrosome Maturation	1/81	0.0123456790123457	0.87135969355162	0.999989655524688	0	0	0.487474899598394	0.0671254989925715	NINL
638	Regulation Of HSF1-mediated Heat Shock Response	1/81	0.0123456790123457	0.87135969355162	0.999989655524688	0	0	0.487474899598394	0.0671254989925715	SERPINH1
639	DDX58/IFIH1-mediated Induction Of Interferon-Alpha/Beta	1/81	0.0123456790123457	0.87135969355162	0.999989655524688	0	0	0.487474899598394	0.0671254989925715	APP
640	Senescence-Associated Secretory Phenotype (SASP)	1/81	0.0123456790123457	0.87135969355162	0.999989655524688	0	0	0.487474899598394	0.0671254989925715	CXCL8
641	Signaling By NOTCH4	1/81	0.0123456790123457	0.87135969355162	0.999989655524688	0	0	0.487474899598394	0.0671254989925715	PSMB9
642	Beta-catenin Independent WNT Signaling	2/142	0.0140845070422535	0.872760393481499	0.999989655524688	0	0	0.556510491520552	0.0757378635917858	VANGL2;PSMB9
643	Clathrin-mediated Endocytosis	2/142	0.0140845070422535	0.872760393481499	0.999989655524688	0	0	0.556510491520552	0.0757378635917858	FNBP1;STON2
644	Cyclin E Associated Events During G1/S Transition	1/82	0.0121951219512195	0.874582276140101	0.999989655524688	0	0	0.481431900441271	0.0645161619606941	PSMB9
645	TCF Dependent Signaling In Response To WNT	3/198	0.0151515151515152	0.874690392539339	0.999989655524688	0	0	0.598821339950372	0.0801733701572117	SOX6;SOX4;PSMB9
646	Diseases Of Glycosylation	2/143	0.013986013986014	0.875266527426339	0.999989655524688	0	0	0.552535068567433	0.0736124990933378	LUM;MUC4
647	Cyclin A:Cdk2-associated Events At S Phase Entry	1/84	0.0119047619047619	0.880787733145988	0.999989655524688	0	0	0.46978274543959	0.05963357369559	PSMB9
648	Degradation Of Beta-Catenin By Destruction Complex	1/84	0.0119047619047619	0.880787733145988	0.999989655524688	0	0	0.46978274543959	0.05963357369559	PSMB9
649	Transcriptional Regulation Of White Adipocyte Differentiation	1/84	0.0119047619047619	0.880787733145988	0.999989655524688	0	0	0.46978274543959	0.05963357369559	ZNF467
650	Hedgehog On State	1/85	0.0117647058823529	0.883774578544008	0.999989655524688	0	0	0.464166188563779	0.0573492413738885	PSMB9
651	Mitotic G1 Phase And G1/S Transition	2/147	0.0136054421768707	0.884842894052887	0.999989655524688	0	0	0.537181710955387	0.0657215880577314	CDKN1C;PSMB9
652	G2/M Checkpoints	2/148	0.0135135135135135	0.887128419573566	0.999989655524688	0	0	0.533474821531931	0.0638918933954291	UIMC1;PSMB9
653	DNA Double-Strand Break Repair	2/149	0.0134228187919463	0.889371884823437	0.999989655524688	0	0	0.529818365978182	0.0621158060464874	UIMC1;CNKSR3
654	APC/C-mediated Degradation Of Cell Cycle Proteins	1/87	0.0114942528735632	0.889526063126331	0.999989655524688	0	0	0.453324927617447	0.0530691496886756	PSMB9
655	Regulation Of PLK1 Activity At G2/M Transition	1/87	0.0114942528735632	0.889526063126331	0.999989655524688	0	0	0.453324927617447	0.0530691496886756	NINL
656	Opioid Signaling	1/88	0.0113636363636364	0.892294383888322	0.999989655524688	0	0	0.448091215436458	0.0510641048184251	PDE1B
657	Metabolism Of Amino Acids And Derivatives	6/364	0.0164835164835165	0.894342650129569	0.999989655524688	0	0	0.650775663761941	0.0726697103011507	NQO1;SQOR;SERINC1;SDSL;HNMT;PSMB9
658	Glucose Metabolism	1/89	0.0112359550561798	0.894993468594339	0.999989655524688	0	0	0.442976451259584	0.0491433017981045	PKM
659	Unfolded Protein Response (UPR)	1/89	0.0112359550561798	0.894993468594339	0.999989655524688	0	0	0.442976451259584	0.0491433017981045	CXCL8
660	Signaling By ROBO Receptors	3/209	0.0143540669856459	0.896497721860762	0.999989655524688	0	0	0.566522471030379	0.0618979772696408	ROBO2;CAP1;PSMB9
661	Regulation Of TP53 Activity Thru Phosphorylation	1/90	0.0111111111111111	0.897625045405326	0.999989655524688	0	0	0.437976625603538	0.0473027202806531	TP53INP1
662	Switching Of Origins To A Post-Replicative State	1/90	0.0111111111111111	0.897625045405326	0.999989655524688	0	0	0.437976625603538	0.0473027202806531	PSMB9
663	SARS-CoV Infections	6/369	0.016260162601626	0.901334461808341	0.999989655524688	0	0	0.641644175481535	0.0666532773334524	RIPK2;VPS11;S1PR1;ARID4A;PARP16;PHF21A
664	Class B/2 (Secretin Family Receptors)	1/92	0.0108695652173913	0.902692374006007	0.999989655524688	0	0	0.42830663312591	0.0438472297024926	ADCYAP1
665	Telomere Maintenance	1/92	0.0108695652173913	0.902692374006007	0.999989655524688	0	0	0.42830663312591	0.0438472297024926	ANKRD28
666	Sensory Perception	11/616	0.0178571428571429	0.904816897277153	0.999989655524688	0	0	0.704023845007452	0.0704183512004576	GSN;GRK7;ABCA4;SCN9A;OR2J2;ATP2B4;OR4D9;APOE;EZR;DHRS3;TAS2R5
667	Drug ADME	1/95	0.0105263157894737	0.909827843978176	0.999989655524688	0	0	0.414573186362471	0.0391771162837277	SULT1A1
668	Transcriptional Regulation By RUNX3	1/95	0.0105263157894737	0.909827843978176	0.999989655524688	0	0	0.414573186362471	0.0391771162837277	PSMB9
669	Hedgehog Off State	1/98	0.0102040816326531	0.916441036147648	0.999989655524688	0	0	0.40168923115141	0.0350504180399104	PSMB9
670	Citric Acid (TCA) Cycle And Respiratory Electron Transport	2/163	0.0122699386503067	0.916726313869954	0.999989655524688	0	0	0.483397278078408	0.0420296093175488	IDH2;PDK4
671	Cellular Response To Heat Stress	1/99	0.0101010101010101	0.918536048897785	0.999989655524688	0	0	0.397569871322023	0.0337831529446076	SERPINH1
672	Infectious Disease	18/961	0.0187304890738814	0.920061258115047	0.999989655524688	0	0	0.736456172299226	0.0613578653256613	PTGIR;RIPK2;IL18;WAS;ARID4A;PARP16;CORO1A;PHF21A;PSMB9;PYCARD;ADCYAP1;VPS11;S1PR1;TXNIP;ATP6V1H;NCKAP1L;FCGR1A;DOCK2
673	Cellular Senescence	2/165	0.0121212121212121	0.920071952857526	0.999989655524688	0	0	0.477416647121996	0.0397704310531102	CXCL8;HMGA2
674	Stimuli-sensing Channels	1/100	0.01	0.920578636053158	0.999989655524688	0	0	0.393533730883128	0.0325660395391309	TSC22D3
675	Regulation Of Expression Of SLITs And ROBOs	2/167	0.0119760479041916	0.92329093189647	0.999989655524688	0	0	0.471581001158466	0.0376373001910064	ROBO2;PSMB9
676	Potassium Channels	1/102	0.00980392156862745	0.924511738377012	0.999989655524688	0	0	0.385701220724482	0.0302735080114356	KCNJ6
677	SUMO E3 Ligases SUMOylate Target Proteins	2/168	0.0119047619047619	0.924854280669101	0.999989655524688	0	0	0.468715909917335	0.0366156595503899	TOP2B;HDAC7
678	Disease	35/1736	0.0201612903225806	0.925576318881167	0.999989655524688	0	0	0.789342982829573	0.0610467507088442	CDKN1C;APP;CD80;WAS;SLC40A1;LY96;ARID4A;RRBP1;CORO1A;PHF21A;HDAC7;PYCARD;HEPH;CYP11A1;FDXR;VPS11;S1PR1;ATP6V1H;NCKAP1L;RICTOR;FCGR1A;MUC4;PTGIR;RIPK2;S100A1;LUM;IDH1;ABCA4;IL18;PARP16;PSMB9;ADCYAP1;SLC9A7;TXNIP;DOCK2
679	Cellular Responses To Stimuli	13/736	0.0176630434782609	0.927258975386233	0.999989655524688	0	0	0.694733307150704	0.0524679149638113	NQO1;MEF2C;CXCL8;IDH1;LY96;HMGA2;EPX;PSMB9;CSRP1;SERPINH1;TXNIP;ATP6V1H;NOX5
680	HIV Infection	3/229	0.0131004366812227	0.927586038203569	0.999989655524688	0	0	0.515852483585498	0.0387764894560197	ATP6V1H;DOCK2;PSMB9
681	Metabolism	42/2049	0.020497803806735	0.928042340742512	0.999989655524688	0	0	0.801078064847432	0.0598228447912925	ASAH1;TNFAIP8;ALAS1;ACSM3;HPGD;QPRT;GDE1;GMPR;MGST2;CACNA1A;GLRX;DBI;AK5;SDSL;HNMT;CYP3A5;SULT1A1;CYP11A1;LIPH;AGMO;INPP5D;FDXR;PDK4;APOE;ALOXE3;NQO1;LUM;IDH1;SQOR;IDH2;PARP16;CMBL;BMX;PSMB9;CYP26A1;PKM;VAPA;TCN1;ALDH1A1;SERINC1;OSBPL1A;SLC27A2
682	Cargo Recognition For Clathrin-Mediated Endocytosis	1/104	0.00961538461538462	0.928250430853825	0.999989655524688	0	0	0.378172885717628	0.0281563788134063	STON2
683	Integration Of Energy Metabolism	1/105	0.00952380952380952	0.930049889388411	0.999989655524688	0	0	0.374517299969107	0.0271588896815793	CACNA1A
684	SUMOylation	2/174	0.0114942528735632	0.933621318404605	0.999989655524688	0	0	0.452224977773618	0.0310607848236071	TOP2B;HDAC7
685	Gene Silencing By RNA	1/108	0.00925925925925926	0.935182478704463	0.999989655524688	0	0	0.363960514957024	0.0243903059468027	FKBP6
686	Signaling By B Cell Receptor (BCR)	1/109	0.00917431192660551	0.936808404498822	0.999989655524688	0	0	0.360571917298825	0.0235368710437436	PSMB9
687	Signaling By WNT	4/294	0.0136054421768707	0.937786751878219	0.999989655524688	0	0	0.535311738070359	0.0343845178688433	VANGL2;SOX6;SOX4;PSMB9
688	Assembly Of Pre-Replicative Complex	1/110	0.00909090909090909	0.938393622721177	0.999989655524688	0	0	0.357245495744446	0.0227157326312332	PSMB9
689	Golgi-to-ER Retrograde Transport	1/112	0.00892857142857143	0.941445979493458	0.999989655524688	0	0	0.350772459206194	0.0211650172412957	NAPSA
690	G2/M Transition	2/182	0.010989010989011	0.943813611755981	0.999989655524688	0	0	0.431947238989492	0.0249780304936043	NINL;PSMB9
691	Selenoamino Acid Metabolism	1/114	0.0087719298245614	0.944347385800607	0.999989655524688	0	0	0.344528556704695	0.0197281141456464	HNMT
692	HDR Thru Homologous Recombination (HRR) Or Single Strand Annealing (SSA)	1/114	0.0087719298245614	0.944347385800607	0.999989655524688	0	0	0.344528556704695	0.0197281141456464	UIMC1
693	Mitotic G2-G2/M Phases	2/184	0.0108695652173913	0.946118988195506	0.999989655524688	0	0	0.427156344661375	0.0236588817672329	NINL;PSMB9
694	PPARA Activates Gene Expression	1/116	0.00862068965517241	0.947105292587369	0.999989655524688	0	0	0.338501833420639	0.0183958843586192	ALAS1
695	Cilium Assembly	2/186	0.010752688172043	0.948334187046022	0.999989655524688	0	0	0.422469600209955	0.0224113029080448	TCTN1;NINL
696	Chromosome Maintenance	1/118	0.00847457627118644	0.94972678345118	0.999989655524688	0	0	0.33268115195826	0.0171600039162619	ANKRD28
697	Regulation Of Lipid Metabolism By PPARalpha	1/118	0.00847457627118644	0.94972678345118	0.999989655524688	0	0	0.33268115195826	0.0171600039162619	ALAS1
698	Cellular Responses To Stress	12/722	0.0166204986149584	0.950608121498673	0.999989655524688	0	0	0.652144489111259	0.0330333169408182	NQO1;MEF2C;CXCL8;IDH1;SERPINH1;TXNIP;LY96;ATP6V1H;HMGA2;NOX5;EPX;PSMB9
699	RHO GTPases Activate Formins	1/119	0.00840336134453781	0.950988490767659	0.999989655524688	0	0	0.329844802940576	0.0165757960209256	FMNL1
700	Synthesis Of DNA	1/119	0.00840336134453781	0.950988490767659	0.999989655524688	0	0	0.329844802940576	0.0165757960209256	PSMB9
701	Homology Directed Repair	1/119	0.00840336134453781	0.950988490767659	0.999989655524688	0	0	0.329844802940576	0.0165757960209256	UIMC1
702	Post-translational Protein Modification	26/1383	0.0187997107736804	0.95100407201177	0.999989655524688	0	0	0.734962865791815	0.0369222814405236	RAB3B;APP;TOP2B;NPL;HDAC7;SOCS2;LGALS1;UIMC1;GMPPA;TNNI3;APOE;MUC4;ANKRD28;GALNT6;NAPSA;UBE2H;GALNT5;IGFBP5;RIPK2;RAB27B;ANK3;PSMB9;RAB32;RAB31;CNKSR3;BIRC3
703	Glycosaminoglycan Metabolism	1/120	0.00833333333333333	0.952218593139211	0.999989655524688	0	0	0.327056123654281	0.0160128823322367	LUM
704	SARS-CoV-2 Activates/Modulates Innate And Adaptive Immune Responses	1/121	0.00826446280991736	0.953417881019476	0.999989655524688	0	0	0.324313922356091	0.0154704166870252	RIPK2
705	SARS-CoV-2-host Interactions	2/196	0.0102040816326531	0.958168304343452	0.999989655524688	0	0	0.400485386546081	0.0171134748214227	RIPK2;VPS11
706	DNA Replication Pre-Initiation	1/127	0.0078740157480315	0.960008323806543	0.999989655524688	0	0	0.308774781666348	0.0126021251843377	PSMB9
707	Glycerophospholipid Biosynthesis	1/127	0.0078740157480315	0.960008323806543	0.999989655524688	0	0	0.308774781666348	0.0126021251843377	LIPH
708	G1/S Transition	1/129	0.00775193798449612	0.9619913860596	0.999989655524688	0	0	0.303918800200803	0.0117767874226194	PSMB9
709	Ub-specific Processing Proteases	2/201	0.00995024875621891	0.962387085170895	0.999989655524688	0	0	0.39032183048037	0.0149643666947296	PSMB9;BIRC3
710	Transcriptional Regulation By RUNX1	2/204	0.00980392156862745	0.964719199734955	0.999989655524688	0	0	0.384465207084089	0.0138093000150095	SPI1;PSMB9
711	Signaling By Hedgehog	1/135	0.00740740740740741	0.967370812035578	0.999989655524688	0	0	0.290220583827849	0.00962760078910974	PSMB9
712	SARS-CoV-2 Infection	3/283	0.0106007067137809	0.973775231777347	0.999989655524688	0	0	0.41520017281106	0.0110338491655122	RIPK2;VPS11;PARP16
713	Metabolism Of Carbohydrates	3/285	0.0105263157894737	0.974774390677375	0.999989655524688	0	0	0.412212594371997	0.0105317139443679	PKM;LUM;ALDH1A1
714	Transcriptional Regulation By TP53	4/354	0.0112994350282486	0.978154460450148	0.999989655524688	0	0	0.44215873015873	0.00976626336950412	BNIP3L;TP53INP1;RICTOR;PRDM1
715	Cellular Response To Starvation	1/153	0.0065359477124183	0.979362234052207	0.999989655524688	0	0	0.255614563517227	0.00533050961420144	ATP6V1H
716	DNA Replication	1/155	0.00645161290322581	0.980386856826941	0.999989655524688	0	0	0.252268815521828	0.00499694911034345	PSMB9
717	Diseases Of Signal Transduction By Growth Factor Receptors And Second Messengers	5/424	0.0117924528301887	0.981943711773562	0.999989655524688	0	0	0.460949049694182	0.00839908734993228	CD80;RICTOR;RRBP1;PSMB9;HDAC7
718	Neddylation	2/237	0.00843881856540084	0.982725979028393	0.999989655524688	0	0	0.329911383192774	0.00574869185909569	SOCS2;PSMB9
719	Chromatin Modifying Enzymes	2/238	0.00840336134453781	0.983100224209666	0.999989655524688	0	0	0.328496402141664	0.00559896052750283	ARID4A;PHF21A
720	S Phase	1/161	0.0062111801242236	0.983165967552737	0.999989655524688	0	0	0.24273343373494	0.00412096689090484	PSMB9
721	Antigen Processing: Ubiquitination And Proteasome Degradation	3/307	0.00977198697068404	0.983627529938228	0.999989655524688	0	0	0.381943707555178	0.00630511911396181	UBE2H;RNF130;PSMB9
722	Transmission Across Chemical Synapses	2/246	0.00813008130081301	0.98582373529304	0.999989655524688	0	0	0.317594089124913	0.00453451560721208	KCNJ6;CACNA1A
723	Separation Of Sister Chromatids	1/170	0.00588235294117647	0.986615114793501	0.999989655524688	0	0	0.229699864546945	0.00309526774363405	PSMB9
724	MAPK Family Signaling Cascades	3/318	0.00943396226415094	0.986852079443986	0.999989655524688	0	0	0.368394777265745	0.00487574894861835	ANGPT1;RAG2;PSMB9
725	Neuronal System	4/386	0.0103626943005181	0.987869202493924	0.999989655524688	0	0	0.404442329049659	0.00493620897518375	KCNJ6;SYT10;LRRTM1;CACNA1A
726	mRNA Splicing - Major Pathway	1/181	0.00552486187845304	0.989887510493912	0.999989655524688	0	0	0.215539937527889	0.00219074104351633	SYF2
727	Intra-Golgi And Retrograde Golgi-to-ER Traffic	1/181	0.00552486187845304	0.989887510493912	0.999989655524688	0	0	0.215539937527889	0.00219074104351633	NAPSA
728	Neurotransmitter Receptors And Postsynaptic Signal Transmission	1/182	0.00549450549450549	0.990142056056266	0.999989655524688	0	0	0.2143380150436	0.00212341567491008	KCNJ6
729	Mitotic Prometaphase	1/186	0.00537634408602151	0.991097857327119	0.999989655524688	0	0	0.209660262672311	0.00187478279963403	NINL
730	mRNA Splicing	1/189	0.00529100529100529	0.991753480223485	0.999989655524688	0	0	0.206282577116979	0.00170816628573153	SYF2
731	RAF/MAP Kinase Cascade	2/271	0.00738007380073801	0.991858004315171	0.999989655524688	0	0	0.287703918679362	0.00235207239285414	ANGPT1;PSMB9
732	Cell Cycle Checkpoints	2/271	0.00738007380073801	0.991858004315171	0.999989655524688	0	0	0.287703918679362	0.00235207239285414	UIMC1;PSMB9
733	MAPK1/MAPK3 Signaling	2/277	0.0072202166064982	0.99288053624131	0.999989655524688	0	0	0.281338942747393	0.00201014651042685	ANGPT1;PSMB9
734	Generic Transcription Pathway	18/1190	0.0151260504201681	0.993537173150228	0.999989655524688	0	0	0.585246180809321	0.00379461996767092	TGIF1;BNIP3L;ZNF682;MEF2C;SPI1;ZNF493;ZNF184;PRDM1;PPM1D;PSMB9;HDAC7;CCNG2;TP53INP1;ZNF703;TXNIP;RICTOR;APOE;ZNF521
735	DNA Repair	2/310	0.00645161290322581	0.996619712099045	0.999989655524688	0	0	0.250764326217043	0.000849091514660177	UIMC1;CNKSR3
736	Mitotic Anaphase	1/232	0.00431034482758621	0.997248016044418	0.999989655524688	0	0	0.167509866305047	0.000461619941547783	PSMB9
737	Mitotic Metaphase And Anaphase	1/233	0.00429184549356223	0.997317412081674	0.999989655524688	0	0	0.166779185708351	0.000448000998665304	PSMB9
738	Cell Cycle	7/654	0.0107033639143731	0.997343344783693	0.999989655524688	0	0	0.414602731807844	0.00110292220171079	CDKN1C;ANKRD28;UIMC1;NINL;FKBP6;SYNE2;PSMB9
739	Processing Of Capped Intron-Containing Pre-mRNA	1/242	0.00413223140495868	0.997868346497059	0.999989655524688	0	0	0.160475928610708	0.000342444191349803	SYF2
740	RNA Polymerase II Transcription	18/1312	0.013719512195122	0.998692348630589	0.999989655524688	0	0	0.526540212784417	0.000688981602406712	TGIF1;BNIP3L;ZNF682;MEF2C;SPI1;ZNF493;ZNF184;PRDM1;PPM1D;PSMB9;HDAC7;CCNG2;TP53INP1;ZNF703;TXNIP;RICTOR;APOE;ZNF521
741	Metabolism Of Proteins	29/1890	0.0153439153439153	0.998933435864535	0.999989655524688	0	0	0.584860575988659	0.000624124208041457	RAB3B;APP;TOP2B;NPL;HDAC7;SOCS2;LGALS1;CALB1;UIMC1;GMPPA;TNNI3;APOE;MUC4;ANKRD28;GALNT6;NAPSA;UBE2H;GALNT5;GSN;IGFBP5;RIPK2;RAB27B;ANK3;LYZ;PSMB9;RAB32;RAB31;CNKSR3;BIRC3
742	M Phase	2/380	0.00526315789473684	0.999324166459944	0.999989655524688	0	0	0.203581276015884	0.000137633568390171	NINL;PSMB9
743	Expression And Translocation Of Olfactory Receptors	2/393	0.00508905852417303	0.999500334217282	0.999989655524688	0	0	0.196678793991571	9.8298223718994e-05	OR2J2;OR4D9
744	Olfactory Signaling Pathway	2/401	0.00498753117206983	0.999585182063571	0.999989655524688	0	0	0.192654674916668	7.99331947001998e-05	OR2J2;OR4D9
745	Gene Expression (Transcription)	19/1449	0.0131124913733609	0.999593975495352	0.999989655524688	0	0	0.500217074592075	0.000203141632959489	TGIF1;BNIP3L;ZNF682;MEF2C;SPI1;ZNF493;ZNF184;PRDM1;PPM1D;PSMB9;HDAC7;CCNG2;TP53INP1;ZNF703;TXNIP;RICTOR;APOE;ZNF521;FKBP6
746	Cell Cycle, Mitotic	3/523	0.00573613766730402	0.999830044755879	0.999989655524688	0	0	0.220777760545906	3.75255271105598e-05	CDKN1C;NINL;PSMB9
747	Metabolism Of RNA	3/666	0.0045045045045045	0.999989655524688	0.999989655524688	0	0	0.171854473799445	1.77775355645613e-06	XRN1;SYF2;PSMB9

## Sheet: Gene pattern 5
Order	Term	Overlap	Gene.Ratio	P.value	Adjusted.P.value	Old.P.value	Old.Adjusted.P.value	Odds.Ratio	Combined.Score	Genes
1	Signal Transduction	142/2465	0.057606490872211	4.74484668975143e-13	5.27152467231384e-10	0	0	2.11748369958947	60.0868759078529	NPFFR2;CSF2;SPARC;AMHR2;SERPINE1;ITGA2B;NAB2;IL1RAP;NR3C1;ACTG1;IGF1R;FGF5;CCND1;GRAP2;CCRL2;IL6R;IER3;MYLIP;PRKAB2;TPM4;PRKCB;ARMCX3;DAAM1;RRAGC;IL6ST;TRIB1;SQSTM1;DGKI;VCL;RRAD;EPAS1;SH2D2A;PDGFB;ITPR1;PDGFA;ARHGAP18;ADRB2;RTN4;RASGRP3;C3;SOCS3;ARHGAP21;SOCS1;TBXA2R;RDH10;UBC;TAC3;DRD2;ATP6V1D;SPTBN1;ATP6V1C1;ABCA1;EGR1;JUN;EGR2;JUND;EGR3;YES1;FN1;IGF1;INHBA;ARHGAP26;GNG11;ARHGAP25;NR4A1;DIAPH1…
2	Interleukin-4 And Interleukin-13 Signaling	22/107	0.205607476635514	2.2856466915546e-12	1.26967673715858e-09	0	0	8.15420991926182	218.568476984824	OPRD1;CDKN1A;ANXA1;FN1;LIF;FOS;TNFRSF1B;IL2RG;BATF;VEGFA;SOCS3;IL1A;IL6;SOCS1;COL1A2;CCND1;CCL2;TIMP1;VIM;IL13RA2;IL6R;MCL1
3	Signaling By Receptor Tyrosine Kinases	46/496	0.092741935483871	7.92635609861538e-11	2.93539387518723e-08	0	0	3.28849584278156	76.4846341046662	FLT1;SPARC;RRAD;SH3KBP1;ITGB3;SH2D2A;NAB2;PDGFB;ITPR1;PDGFA;IL2RG;AREG;THBS1;IGF1R;FGF5;SOCS1;GRAP2;UBC;ATP6V1D;ATP6V1C1;DUSP4;NTRK1;EGR1;EGR2;JUND;DUSP3;EGR3;YES1;LAMB3;PRKCB;ITGA3;FOS;IGF1;VEGFA;DIAPH1;VGF;AXL;ID2;KIT;ATP6V1B2;FOSB;COL6A3;SPRY2;TRIB1;SGK1;HBEGF
4	Cytokine Signaling In Immune System	55/702	0.0783475783475783	6.55575722306848e-10	1.82086156870727e-07	0	0	2.74828956816768	58.1139771289606	CDKN1A;CSF2;IL1RAP;CXCL2;MT2A;CCND1;TRIM29;GRAP2;TIMP1;IL13RA2;IL6R;DUSP4;ANXA1;DUSP3;ANXA2;TNFRSF12A;GSTO1;SGIP1;FOS;TNFRSF1B;TNFRSF1A;IL1A;IL6ST;SQSTM1;CD44;OPRD1;IL2RG;SOCS3;SOCS1;UBC;FLNA;CCL2;STX3;GBP2;GBP4;MCL1;EGR1;JUN;YES1;TNFSF14;TNFRSF9;FN1;LIF;MSN;NFKB2;VEGFA;BATF;ISG20;IL6;COL1A2;TNFSF9;PTPN7;VIM;IL7R;CRLF2
5	NGF-stimulated Transcription	12/39	0.307692307692308	1.65839522225728e-09	3.33143118940541e-07	0	0	13.8185066095034	279.374488825935	EGR1;EGR2;EGR3;JUND;VGF;RRAD;ID2;NAB2;FOSB;FOS;SGK1;TRIB1
6	Signaling By Interleukins	41/453	0.0905077262693157	1.79915275755468e-09	3.33143118940541e-07	0	0	3.18077407947085	64.0479077399618	OPRD1;CDKN1A;CSF2;IL1RAP;IL2RG;CXCL2;SOCS3;SOCS1;CCND1;UBC;CCL2;TIMP1;STX3;IL13RA2;IL6R;MCL1;DUSP4;JUN;ANXA1;DUSP3;YES1;ANXA2;GSTO1;FN1;LIF;MSN;FOS;TNFRSF1B;NFKB2;TNFRSF1A;BATF;VEGFA;IL1A;IL6;COL1A2;PTPN7;VIM;IL6ST;IL7R;SQSTM1;CRLF2
7	Nuclear Events (Kinase And Transcription Factor Activation)	14/61	0.229508196721311	5.10461643791912e-09	8.10175551789735e-07	0	0	9.28160603980782	177.214822762664	DUSP4;EGR1;EGR2;DUSP3;EGR3;JUND;RRAD;NAB2;FOS;VGF;ID2;FOSB;SGK1;TRIB1
8	Immune System	107/1943	0.0550694801852805	8.5088598107749e-09	1.18166790622136e-06	0	0	1.93857408027516	36.022889632644	CSF2;ICAM2;IL1RAP;MPO;ACTG1;LGALS3;MT2A;CCND1;TRIM29;GRAP2;AP1S2;IL13RA2;PRSS2;IL6R;ICOSLG;MYLIP;PRKCB;CD226;IL6ST;SQSTM1;VCL;ITPR1;RASGRP3;C3;SOCS3;SOCS1;UBC;CD300LB;ATP6V1D;ATP6V1C1;MCL1;VASP;UBE2F;EGR1;JUN;YES1;BTN2A2;TNFSF14;TNFRSF9;FN1;LIF;SH2D1B;RAB27A;MSN;NFKB2;ISG20;DIAPH1;IL6;COL1A2;TNFSF9;IL7R;NFKBIE;CDKN1A;TINAGL1;SH3KBP1;HEXB;TNFAIP3;SLC2A3;CD3D;CXCL2;GLIPR1;ADGRE5;CTSL;MUC12;RAC2;CTS…
9	Response To Elevated Platelet Cytosolic Ca2+	18/130	0.138461538461538	1.53978384296659e-07	1.7947271796106e-05	0	0	5.02336502782931	78.7987824555217	CD63;ECM1;SPARC;PRKCB;ITGB3;ITGA2B;SERPINE1;PDGFB;FN1;PDGFA;IGF1;THBS1;VEGFA;FLNA;CD9;SCG3;TIMP1;VCL
10	Platelet Activation, Signaling And Aggregation	26/254	0.102362204724409	1.61541600324987e-07	1.7947271796106e-05	0	0	3.58947945521699	56.1340857324602	CD63;ECM1;SPARC;ITGB3;SERPINE1;ITGA2B;PDGFB;ITPR1;PDGFA;THBS1;TBXA2R;RAC2;FLNA;GNG8;TIMP1;PRKCB;FN1;IGF1;GP6;GNG11;RHOB;VEGFA;CD9;SCG3;DGKI;VCL
11	Platelet Degranulation	17/125	0.136	4.41295779842814e-07	4.45708737641242e-05	0	0	4.91305000300138	71.8953652480037	CD63;ECM1;SPARC;ITGB3;ITGA2B;SERPINE1;PDGFB;FN1;PDGFA;IGF1;THBS1;VEGFA;FLNA;CD9;SCG3;TIMP1;VCL
12	Extracellular Matrix Organization	26/291	0.0893470790378007	2.19859985964707e-06	0.000203553703672325	0	0	3.0823361469712	40.1557192672609	COL15A1;SPARC;TNXB;TMPRSS6;ITGB3;SERPINE1;ITGA2B;ICAM2;PDGFB;HTRA1;PDGFA;NID1;THBS1;CAPN8;CTSL;CAPN2;TIMP1;PRSS2;LAMB3;ITGA3;FN1;COL1A1;COL1A2;COL6A3;ITGA5;CD44
13	Signaling By NTRK1 (TRKA)	15/114	0.131578947368421	3.18383024429394e-06	0.000272095030877736	0	0	4.71606207470505	59.6932048668649	DUSP4;NTRK1;EGR1;EGR2;EGR3;JUND;DUSP3;RRAD;NAB2;FOS;VGF;ID2;FOSB;TRIB1;SGK1
14	Interleukin-10 Signaling	9/45	0.2	9.74720605693605e-06	0.000773510423518282	0	0	7.732	89.2159129724933	IL1A;IL6;CSF2;LIF;CCL2;TIMP1;TNFRSF1B;CXCL2;TNFRSF1A
15	Metallothioneins Bind Metals	5/11	0.454545454545455	1.24213591420991e-05	0.000920008667124808	0	0	25.6491785903551	289.735508159307	MT2A;MT1H;MT1X;MT4;MT1E
16	Hemostasis	38/576	0.0659722222222222	1.82588664202512e-05	0.0012678500370562	0	0	2.23130660412664	24.345473449601	CD63;ECM1;SPARC;ITGB3;SERPINE1;ITGA2B;PDGFB;ITPR1;PDGFA;GATA2;TFPI;THBS1;TBXA2R;RAC2;FLNA;GNG8;TIMP1;YES1;ANXA2;SERPIND1;PRKCB;ITGA3;FN1;IGF1;GP6;SERPINB8;GNG11;RHOB;VEGFA;PROCR;PSG7;MAFF;CD9;SCG3;ITGA5;DGKI;CD44;VCL
17	Signaling By NTRKs	15/132	0.113636363636364	1.94669913449123e-05	0.00127222514024692	0	0	3.98678596578435	43.2438312551742	DUSP4;NTRK1;EGR1;EGR2;EGR3;JUND;DUSP3;RRAD;NAB2;FOS;VGF;ID2;FOSB;TRIB1;SGK1
18	MAPK1/MAPK3 Signaling	23/277	0.0830324909747292	2.73545513125188e-05	0.00168838369490046	0	0	2.83242908875343	29.759277732344	DUSP4;DUSP5;CSF2;ITGB3;ITGA2B;PDGFB;FN1;PDGFA;DUSP8;IL2RG;AREG;RASGRP3;FGF5;IL6;KIT;UBC;PTPN7;IL6ST;SPTAN1;IL6R;SPTBN1;VCL;HBEGF
19	MAPK Family Signaling Cascades	25/318	0.0786163522012579	3.11297929422603e-05	0.0018202736820448	0	0	2.67223165599063	27.7306704151794	CSF2;ITGB3;ITGA2B;PDGFB;PDGFA;IL2RG;AREG;RASGRP3;FGF5;UBC;SPTAN1;IL6R;SPTBN1;DUSP4;DUSP5;JUN;FN1;DUSP8;IL6;KIT;CDC42EP2;PTPN7;IL6ST;VCL;HBEGF
20	Response To Metal Ions	5/14	0.357142857142857	4.97242372979582e-05	0.00276218138190158	0	0	17.096802685038	169.412526775081	MT2A;MT1X;MT1H;MT4;MT1E
21	RAF-independent MAPK1/3 Activation	6/23	0.260869565217391	6.30743309190386e-05	0.0033369324595739	0	0	10.8742974896965	105.167469683969	DUSP4;DUSP5;IL6;DUSP8;IL6ST;IL6R
22	Atorvastatin ADME	4/9	0.444444444444444	0.000110990510305201	0.00560502077041263	0	0	24.5853968253968	223.876242515494	PON3;ABCB1;SLCO2B1;PON1
23	Regulation Of IGF Transport And Uptake By IGFBPs	13/123	0.105691056910569	0.000145310448255404	0.00701912643529366	0	0	3.66458790806617	32.3826370625762	KLK1;SERPIND1;IGFBP4;IGFBP2;FN1;IGF1;C3;IL6;VGF;PAPPA;SCG3;TIMP1;MFGE8
24	Interleukin-6 Signaling	4/11	0.363636363636364	0.000276304930480975	0.0122789911105745	0	0	17.5591836734694	143.880047271582	SOCS3;IL6;IL6ST;IL6R
25	Pexophagy	4/11	0.363636363636364	0.000276304930480975	0.0122789911105745	0	0	17.5591836734694	143.880047271582	MAP1LC3B;EPAS1;UBC;SQSTM1
26	RAF/MAP Kinase Cascade	20/271	0.0738007380073801	0.000430148902979649	0.0183805935080919	0	0	2.48063122104416	19.228313059211	DUSP4;DUSP5;CSF2;ITGB3;ITGA2B;PDGFB;FN1;PDGFA;DUSP8;IL2RG;AREG;RASGRP3;FGF5;KIT;UBC;PTPN7;SPTAN1;SPTBN1;VCL;HBEGF
27	Cargo Recognition For Clathrin-Mediated Endocytosis	11/104	0.105769230769231	0.000460127851240113	0.0189334089899173	0	0	3.65907247277309	28.1163354558755	VAMP8;DAB2;SH3KBP1;SGIP1;UBC;ADRB2;IL7R;AREG;CD3D;LDLR;HBEGF
28	Degradation Of Extracellular Matrix	11/109	0.100917431192661	0.00068673926299489	0.0272488328995473	0	0	3.47148425983556	25.2847495501067	CAPN8;COL15A1;LAMB3;CTSL;TMPRSS6;CAPN2;HTRA1;TIMP1;NID1;PRSS2;CD44
29	Interleukin-6 Family Signaling	5/24	0.208333333333333	0.000811645593325673	0.0310944225580974	0	0	8.09430173207263	57.6026674530477	SOCS3;IL6;LIF;IL6ST;IL6R
30	RUNX1 Regulates Transcription Of Genes Involved In Differentiation Of Myeloid Cells	3/7	0.428571428571429	0.00100864047604753	0.0373533189629602	0	0	23.013470681458	158.773430396542	LGALS3;CSF2;PRKCB
31	Diseases Of Signal Transduction By Growth Factor Receptors And Second Messengers	26/424	0.0613207547169811	0.00110468800945038	0.0385175739963901	0	0	2.03801904258133	13.8752256105661	CDKN1A;ITGB3;ITGA2B;PDGFB;PDGFA;AREG;FGF5;HEY1;LMNA;UBC;TRIM24;RAC2;SPTBN1;YES1;TPM4;FN1;MSN;DUSP8;NR4A1;PPFIBP1;KIT;SQSTM1;MAMLD1;VCL;KDM7A;HBEGF
32	Integrin Cell Surface Interactions	8/66	0.121212121212121	0.00110941707280332	0.0385175739963901	0	0	4.25426903161838	28.9457085372713	ITGA3;ITGB3;ITGA2B;ICAM2;FN1;ITGA5;THBS1;CD44
33	PPARA Activates Gene Expression	11/116	0.0948275862068965	0.00115349450164473	0.0388343148887059	0	0	3.23887487579301	21.910856540979	ABCA1;ARNT2;MBD4;GLIPR1;HMGCS1;ABCB4;FHL2;G0S2;PLIN2;HMGCR;FDFT1
34	Cholesterol Biosynthesis	5/26	0.192307692307692	0.00119208601117673	0.0389531634828631	0	0	7.32265879324703	49.2965091998524	SQLE;HMGCS1;MSMO1;HMGCR;FDFT1
35	Regulation Of Lipid Metabolism By PPARalpha	11/118	0.0932203389830508	0.00132674298490436	0.0414443159896734	0	0	3.17800513043609	21.0543736841982	ABCA1;ARNT2;MBD4;GLIPR1;HMGCS1;ABCB4;FHL2;G0S2;PLIN2;HMGCR;FDFT1
36	Cell-extracellular Matrix Interactions	4/16	0.25	0.00134293013107853	0.0414443159896734	0	0	10.2402116402116	67.7175097618804	VASP;FBLIM1;FLNA;LIMS1
37	CREB3 Factors Activate Genes	3/8	0.375	0.00157587902295528	0.0473189620136033	0	0	18.4098256735341	118.79753826936	DCSTAMP;CREB3L1;CREBRF
38	RHO GTPase Cycle	26/441	0.0589569160997732	0.0019183811422016	0.0560874065522625	0	0	1.95278218135701	12.2171396150015	ARHGAP18;ARHGAP6;ACTG1;AKAP12;AKAP13;ARHGAP21;ARL13B;RAC2;SPTAN1;SPTBN1;EGR2;TPM4;CAVIN1;CCDC115;ARAP2;RHOH;RHOC;ARHGAP26;ARHGAP25;RHOB;ARMCX3;DIAPH1;DAAM1;GFOD1;CDC42EP2;VIM
39	TNFs Bind Their Physiological Receptors	5/29	0.172413793103448	0.00198999799706942	0.0565060585065963	0	0	6.40633280339163	39.8449661802209	TNFSF14;TNFRSF9;TNFSF9;TNFRSF1B;TNFRSF1A
40	Unfolded Protein Response (UPR)	9/89	0.101123595505618	0.00203442154839231	0.0565060585065963	0	0	3.47148	21.5146491838421	DCSTAMP;CREB3L1;DDIT3;LMNA;CREBRF;CCL2;DNAJB9;KDELR3;ATF3
41	RHOC GTPase Cycle	8/73	0.10958904109589	0.00214057753315367	0.058004430227652	0	0	3.79474072253625	23.325055428445	AKAP13;ARHGAP21;DIAPH1;DAAM1;CAVIN1;ARHGAP18;RHOC;ARHGAP26
42	Cellular Responses To Stimuli	38/736	0.0516304347826087	0.00228984055164184	0.0596407325039275	0	0	1.7052172073614	10.3664810846323	PPP1R15A;CDKN1A;EPAS1;MT1X;NR3C1;AREG;ETS1;MT2A;MAP1LC3B;CREB3L1;SESN2;LMNA;UBC;CCL2;DNAJB9;ATP6V1D;ATP6V1C1;KDM6B;MBD4;JUN;EGLN3;GML;FOS;MT4;VEGFA;IL1A;DCSTAMP;IL6;RRAGC;DDIT3;CREBRF;ATP6V1B2;MT1H;TNIK;KDELR3;SQSTM1;ATF3;MT1E
43	MAPK1 (ERK2) Activation	3/9	0.333333333333333	0.00230832718062006	0.0596407325039275	0	0	15.3407290015848	93.1371275946632	IL6;IL6ST;IL6R
44	EGFR Downregulation	5/31	0.161290322580645	0.00270268334691449	0.0682427545095909	0	0	5.9129265011618	34.9661509831507	SH3KBP1;UBC;SPRY2;AREG;HBEGF
45	Selective Autophagy	7/61	0.114754098360656	0.00307934505129875	0.0760256078220646	0	0	3.9926752909209	23.0897943276556	MAP1LC3B;PRKAB2;ARL13B;EPAS1;UBC;PLIN2;SQSTM1
46	MAPK3 (ERK1) Activation	3/10	0.3	0.00322032310672828	0.076713787080113	0	0	13.1485170930496	75.4497882611582	IL6;IL6ST;IL6R
47	Oncogenic MAPK Signaling	8/78	0.102564102564103	0.00325401317725512	0.076713787080113	0	0	3.52277498858969	20.1779838600496	ITGB3;ITGA2B;LMNA;TRIM24;FN1;DUSP8;KDM7A;VCL
48	Signaling By BRAF And RAF1 Fusions	7/62	0.112903225806452	0.00337842216015521	0.076713787080113	0	0	3.91987820791649	22.3054652212526	ITGB3;ITGA2B;LMNA;TRIM24;FN1;KDM7A;VCL
49	Macroautophagy	10/114	0.087719298245614	0.00338341635186817	0.076713787080113	0	0	2.96813362919132	16.8853243555051	GABARAPL1;PRKAB2;MAP1LC3B;RRAGC;ARL13B;EPAS1;RB1CC1;UBC;PLIN2;SQSTM1
50	Metabolism Of Steroids	12/153	0.0784313725490196	0.00353830909567366	0.0786212281058688	0	0	2.63049873435041	14.8468145379808	SQLE;MBD4;STARD4;HMGCS1;INSIG1;AKR1C1;AKR1C3;AKR1B1;AKR1C2;MSMO1;HMGCR;FDFT1
51	Peptide Ligand-Binding Receptors	14/196	0.0714285714285714	0.00400099523292749	0.085837219952448	0	0	2.38014888337469	13.1413069112715	NPFFR2;OPRD1;ANXA1;CXCL3;CXCL2;C3;PROKR1;PNOC;CCRL2;KISS1R;F2RL1;CCL2;CCR7;TAC3
52	Signaling By Nuclear Receptors	17/260	0.0653846153846154	0.00401758365213978	0.085837219952448	0	0	2.16827073787275	11.9625114976022	ABCA1;MBD4;MYLIP;JUN;JUND;AKR1C3;FOS;GNG11;AREG;IGF1R;DHRS9;CCND1;RDH10;ALDH1A2;FOSB;GNG8;HBEGF
53	Transcriptional Regulation By RUNX2	10/119	0.0840336134453782	0.00459887727060683	0.0955108772258332	0	0	2.83124558927311	15.2376025981485	COL1A1;LGALS3;CDKN1A;YES1;CCND1;HEY1;UBC;ITGA5;NR3C1;AREG
54	RA Biosynthesis Pathway	4/22	0.181818181818182	0.00464229286246174	0.0955108772258332	0	0	6.82469135802469	36.6659742857494	DHRS9;ALDH1A2;RDH10;AKR1C3
55	ROS And RNS Production In Phagocytes	5/36	0.138888888888889	0.00526635821487898	0.106380435940555	0	0	4.95794656136212	26.0114511390652	RAC2;ATP6V1B2;MPO;ATP6V1D;ATP6V1C1
56	Clathrin-mediated Endocytosis	11/142	0.0774647887323944	0.00561434081129034	0.109756824661277	0	0	2.59254040410229	13.4356620065457	VAMP8;DAB2;SH3KBP1;SGIP1;UBC;ADRB2;IL7R;AREG;CD3D;LDLR;HBEGF
57	Hyaluronan Uptake And Degradation	3/12	0.25	0.00563108821394492	0.109756824661277	0	0	10.2255678816693	52.9628438143934	HEXB;LYVE1;CD44
58	Signaling By Non-Receptor Tyrosine Kinases	6/52	0.115384615384615	0.00584945649849354	0.112047347755626	0	0	4.01273885350319	20.6311217377436	SOCS3;CCND1;EPAS1;UBC;NR3C1;HBEGF
59	RHOB GTPase Cycle	7/69	0.101449275362319	0.00613314101760704	0.113853833001627	0	0	3.47605083088954	17.7071706845114	AKAP13;ARHGAP21;DIAPH1;DAAM1;CAVIN1;ARHGAP26;RHOB
60	PI3K/AKT Signaling In Cancer	9/105	0.0857142857142857	0.00617002980189664	0.113853833001627	0	0	2.8905	14.7070131814434	FGF5;NR4A1;CDKN1A;KIT;PDGFB;RAC2;PDGFA;AREG;HBEGF
61	Estrogen-dependent Nuclear Events Downstream Of ESR-membrane Signaling	4/24	0.166666666666667	0.00641458105296946	0.113853833001627	0	0	6.1415873015873	31.0099895393556	CCND1;FOS;AREG;HBEGF
62	RUNX2 Regulates Osteoblast Differentiation	4/24	0.166666666666667	0.00641458105296946	0.113853833001627	0	0	6.1415873015873	31.0099895393556	COL1A1;YES1;HEY1;AREG
63	PI5P, PP2A And IER3 Regulate PI3K/AKT Signaling	9/106	0.0849056603773585	0.00655863664455817	0.113853833001627	0	0	2.86055257731959	14.3799192159331	FGF5;KIT;PDGFB;RAC2;PDGFA;IL1RAP;AREG;IER3;HBEGF
64	Post-translational Protein Phosphorylation	9/106	0.0849056603773585	0.00655863664455817	0.113853833001627	0	0	2.86055257731959	14.3799192159331	C3;IL6;VGF;SERPIND1;IGFBP4;FN1;SCG3;TIMP1;MFGE8
65	Dissolution Of Fibrin Clot	3/13	0.230769230769231	0.00714969052783459	0.122096413864029	0	0	9.20253565768621	45.4668409844597	ANXA2;SERPINE1;SERPINB8
66	Interleukin-7 Signaling	4/25	0.16	0.00744815210688331	0.122096413864029	0	0	5.84882842025699	28.6580270087985	SOCS1;IL2RG;IL7R;CRLF2
67	Signaling By GPCR	34/689	0.0493468795355588	0.00748445251820223	0.122096413864029	0	0	1.61876335877863	7.92372913137931	NPFFR2;OPRD1;ITPR1;ADRB2;CXCL3;CXCL2;PTHLH;C3;PROKR1;AKAP13;ADGRE5;TBXA2R;CCRL2;KISS1R;CCL2;GNG8;RGS20;CCR7;TAC3;DRD2;ANXA1;PRKCB;SMOX;RHOC;GNG11;RHOB;GPR183;PNOC;F2RL1;ITGA5;PDE7B;RAMP1;DGKI;HBEGF
68	Autophagy	10/128	0.078125	0.00762772260766124	0.122096413864029	0	0	2.61408083441982	12.74616915727	GABARAPL1;PRKAB2;MAP1LC3B;RRAGC;ARL13B;EPAS1;RB1CC1;UBC;PLIN2;SQSTM1
69	Regulation Of Cholesterol Biosynthesis By SREBP (SREBF)	6/55	0.109090909090909	0.00769284335776961	0.122096413864029	0	0	3.76647601715846	18.3331894952203	MBD4;SQLE;HMGCS1;INSIG1;HMGCR;FDFT1
70	Signaling By ALK Fusions And Activated Point Mutants	6/55	0.109090909090909	0.00769284335776961	0.122096413864029	0	0	3.76647601715846	18.3331894952203	PPFIBP1;TPM4;FN1;MSN;SQSTM1;VCL
71	Neutrophil Degranulation	25/468	0.0534188034188034	0.00806711163032858	0.126233253821057	0	0	1.75351295651755	8.45186191574935	CD63;TINAGL1;HEXB;SLC2A3;MPO;C3;LGALS3;GLIPR1;ADGRE5;CTSH;CD59;PRSS2;SPTAN1;ATP6V1D;ANXA2;RNASET2;CMTM6;RAB27A;TNFRSF1B;VAMP8;DIAPH1;FCGR2A;CD68;CD44;VCL
72	Extra-nuclear Estrogen Signaling	7/73	0.0958904109589041	0.00831537244080627	0.128310816412997	0	0	3.26470446087671	15.636789683544	CCND1;GNG8;FOS;AREG;GNG11;IGF1R;HBEGF
73	HDMs Demethylate Histones	4/26	0.153846153846154	0.0085856218200898	0.129089268996287	0	0	5.58268398268398	26.5605477620525	KDM6B;KDM5B;ARID5B;KDM7A
74	Innate Immune System	47/1035	0.0454106280193237	0.00859820513566627	0.129089268996287	0	0	1.48936471042631	7.08371912054737	CD63;TINAGL1;HEXB;ITPR1;ICAM2;TNFAIP3;SLC2A3;MPO;ACTG1;C3;LGALS3;GLIPR1;SOCS1;IFI16;ADGRE5;CTSL;GRAP2;UBC;CD300LB;MUC12;RAC2;CTSH;CD59;PRSS2;SPTAN1;ATP6V1D;ATP6V1C1;DUSP4;JUN;DUSP3;YES1;ANXA2;RNASET2;AKR1C1;CMTM6;RAB27A;FOS;TNFRSF1B;NFKB2;VAMP8;DIAPH1;FCGR2A;AIM2;ATP6V1B2;CD68;CD44;VCL
75	Synthesis Of Bile Acids And Bile Salts Via 24-Hydroxycholesterol	3/14	0.214285714285714	0.00888774377013708	0.129124873827157	0	0	8.36550929260913	39.5109868275739	AKR1C1;AKR1C3;AKR1C2
76	Assembly Of Collagen Fibrils And Other Multimeric Structures	6/57	0.105263157894737	0.00913343613556113	0.129124873827157	0	0	3.61839640314725	16.9913139495096	COL1A1;COL15A1;COL1A2;LAMB3;CTSL;COL6A3
77	Negative Regulation Of MAPK Pathway	5/41	0.121951219512195	0.00919913947376745	0.129124873827157	0	0	4.26823882706236	20.0122580641556	DUSP4;DUSP5;UBC;PTPN7;DUSP8
78	Non-integrin membrane-ECM Interactions	5/41	0.121951219512195	0.00919913947376745	0.129124873827157	0	0	4.26823882706236	20.0122580641556	LAMB3;ITGB3;PDGFB;PDGFA;THBS1
79	Abacavir Transmembrane Transport	2/5	0.4	0.0094141447164714	0.129124873827157	0	0	20.4251054852321	95.2941867532712	ABCB1;SLC22A1
80	PTK6 Expression	2/5	0.4	0.0094141447164714	0.129124873827157	0	0	20.4251054852321	95.2941867532712	EPAS1;NR3C1
81	TFAP2 (AP-2) Family Regulates Transcription Of Cell Cycle Factors	2/5	0.4	0.0094141447164714	0.129124873827157	0	0	20.4251054852321	95.2941867532712	KDM5B;CDKN1A
82	Negative Regulation Of PI3K/AKT Network	9/113	0.079646017699115	0.00982871888330343	0.133167154626221	0	0	2.66704615384615	12.3282786407171	FGF5;KIT;PDGFB;RAC2;PDGFA;IL1RAP;AREG;IER3;HBEGF
83	Activation Of Gene Expression By SREBF (SREBP)	5/42	0.119047619047619	0.0101764640862891	0.136217489155026	0	0	4.15266617969321	19.0510938929964	MBD4;SQLE;HMGCS1;HMGCR;FDFT1
84	GRB2:SOS Provides Linkage To MAPK Signaling For Integrins	3/15	0.2	0.0108514542693594	0.138574318313314	0	0	7.66798732171157	34.6858045920521	ITGB3;ITGA2B;FN1
85	Response Of EIF2AK1 (HRI) To Heme Deficiency	3/15	0.2	0.0108514542693594	0.138574318313314	0	0	7.66798732171157	34.6858045920521	PPP1R15A;DDIT3;ATF3
86	Synthesis Of Bile Acids And Bile Salts Via 27-Hydroxycholesterol	3/15	0.2	0.0108514542693594	0.138574318313314	0	0	7.66798732171157	34.6858045920521	AKR1C1;AKR1C3;AKR1C2
87	p130Cas Linkage To MAPK Signaling For Integrins	3/15	0.2	0.0108514542693594	0.138574318313314	0	0	7.66798732171157	34.6858045920521	ITGB3;ITGA2B;FN1
88	Smooth Muscle Contraction	5/43	0.116279069767442	0.0112226215242148	0.141685596743211	0	0	4.04317630323822	18.1531490270714	ANXA1;ANXA2;TPM4;CALD1;VCL
89	GPCR Ligand Binding	24/458	0.0524017467248908	0.0115939156436796	0.144728542473349	0	0	1.71628012389514	7.64993220081561	NPFFR2;OPRD1;ANXA1;SMOX;ADRB2;CXCL3;GNG11;CXCL2;PTHLH;C3;PROKR1;ADGRE5;TBXA2R;GPR183;PNOC;CCRL2;KISS1R;CCL2;F2RL1;GNG8;CCR7;TAC3;DRD2;RAMP1
90	Constitutive Signaling By Aberrant PI3K In Cancer	7/78	0.0897435897435897	0.0117868956750705	0.145502678833371	0	0	3.03400947952468	13.4733288728512	FGF5;KIT;RAC2;PDGFB;PDGFA;AREG;HBEGF
91	Hyaluronan Metabolism	3/16	0.1875	0.0130457351421786	0.1575414319887	0	0	7.07777642325978	30.7125528209773	HEXB;LYVE1;CD44
92	Regulation Of KIT Signaling	3/16	0.1875	0.0130457351421786	0.1575414319887	0	0	7.07777642325978	30.7125528209773	YES1;SOCS1;KIT
93	L1CAM Interactions	8/99	0.0808080808080808	0.0133832378943314	0.158305632257519	0	0	2.70687778674999	11.6768001659845	GAP43;ALCAM;ITGB3;ITGA2B;MSN;ITGA5;SPTAN1;SPTBN1
94	TBC/RABGAPs	5/45	0.111111111111111	0.0135298040300273	0.158305632257519	0	0	3.8406200317965	16.5256515428999	MAP1LC3B;RAB7B;TBC1D15;RAB33A;OPTN
95	RAB Geranylgeranylation	6/62	0.0967741935483871	0.0135604387855756	0.158305632257519	0	0	3.29447224749773	14.1682028610946	RAB30;RAB13;RAB27A;RAB9A;RAB7B;RAB33A
96	Fibronectin Matrix Formation	2/6	0.333333333333333	0.0138260998121833	0.158305632257519	0	0	15.3180379746835	65.579541015879	FN1;ITGA5
97	Uptake And Function Of Diphtheria Toxin	2/6	0.333333333333333	0.0138260998121833	0.158305632257519	0	0	15.3180379746835	65.579541015879	CD9;HBEGF
98	TNFR2 Non-Canonical NF-kB Pathway	8/100	0.08	0.0141569521341056	0.158305632257519	0	0	2.67731629392971	11.3988065378596	TNFSF14;TNFRSF12A;TNFRSF9;UBC;TNFSF9;TNFRSF1B;NFKB2;TNFRSF1A
99	Cell-Cell Communication	9/120	0.075	0.0141990823298944	0.158305632257519	0	0	2.49794594594595	10.627705719728	VASP;LAMB3;FBLIM1;CLDN19;FLNA;SPTAN1;SPTBN1;SKAP2;LIMS1
100	MAPK Targets/ Nuclear Events Mediated By MAP Kinases	4/30	0.133333333333333	0.0142489317963564	0.158305632257519	0	0	4.72283272283272	20.0771082619006	DUSP4;JUN;DUSP3;FOS
101	FOXO-mediated Transcription Of Cell Cycle Genes	3/17	0.176470588235294	0.0154743031705844	0.170217334876429	0	0	6.57188136744397	27.3953770248239	CDKN1A;BTG1;GADD45A
102	RUNX2 Regulates Bone Development	4/31	0.129032258064516	0.0159594907749196	0.172145575251802	0	0	4.54767783656673	18.816933832464	COL1A1;YES1;HEY1;AREG
103	Transferrin Endocytosis And Recycling	4/31	0.129032258064516	0.0159594907749196	0.172145575251802	0	0	4.54767783656673	18.816933832464	ATP6V1B2;MCOLN1;ATP6V1D;ATP6V1C1
104	Immunoregulatory Interactions Between A Lymphoid And A non-Lymphoid Cell	9/123	0.0731707317073171	0.0164566754713641	0.17580160046813	0	0	2.43183157894737	9.98759085410817	C3;NCR3;ICAM2;CD300LB;SH2D1B;LAIR2;CD226;CD3D;HCST
105	FOXO-mediated Transcription	6/65	0.0923076923076923	0.0168377104991574	0.178159012995846	0	0	3.12647090575408	12.7689268625408	CDKN1A;BTG1;GADD45A;DDIT3;NR3C1;BBC3
106	Class A/1 (Rhodopsin-like Receptors)	18/327	0.055045871559633	0.017047846350983	0.178680729207001	0	0	1.80213718320514	7.33781855047859	NPFFR2;OPRD1;ANXA1;ADRB2;CXCL3;CXCL2;C3;PROKR1;TBXA2R;GPR183;PNOC;CCRL2;KISS1R;F2RL1;CCL2;CCR7;TAC3;DRD2
107	VEGFR2 Mediated Cell Proliferation	3/18	0.166666666666667	0.0181397701579849	0.18834845463104	0	0	6.13343898573693	24.5929344586156	PRKCB;ITPR1;VEGFA
108	RHOA GTPase Cycle	10/147	0.0680272108843537	0.0188434007504331	0.190748928295626	0	0	2.24932154220475	8.93338861029611	ARHGAP21;DIAPH1;AKAP13;DAAM1;CAVIN1;CCDC115;ARAP2;ARHGAP18;ARHGAP26;ARHGAP6
109	Vitamin C (Ascorbate) Metabolism	2/7	0.285714285714286	0.0189530994241065	0.190748928295626	0	0	12.2537974683544	48.5959605383186	GSTO1;SLC2A3
110	Signaling By EGFR	5/49	0.102040816326531	0.0190577237091039	0.190748928295626	0	0	3.49075010839717	13.8243576676025	SH3KBP1;UBC;SPRY2;AREG;HBEGF
111	TP53 Regulates Transcription Of Cell Cycle Genes	5/49	0.102040816326531	0.0190577237091039	0.190748928295626	0	0	3.49075010839717	13.8243576676025	PLK3;BTG2;CDKN1A;GADD45A;PLAGL1
112	Signaling By High-Kinase Activity BRAF Mutants	4/33	0.121212121212121	0.019753542722913	0.19594808897461	0	0	4.2336070060208	16.6144622745301	ITGB3;ITGA2B;FN1;VCL
113	Vesicle-mediated Transport	30/637	0.0470957613814757	0.0206399860979085	0.202929420838729	0	0	1.53498914430976	5.95656376751963	MCFD2;SPARC;SH3KBP1;ADRB2;AREG;CD3D;MAP1LC3B;UBC;AP1S2;CD59;LDLR;SPTAN1;SPTBN1;TBC1D15;PRKAB2;SGIP1;RAB27A;RAB33A;COL1A1;VAMP8;RAB30;DAB2;COL1A2;RAB13;RAB9A;KDELR3;RAB7B;IL7R;OPTN;HBEGF
114	Circadian Clock	6/69	0.0869565217391304	0.0220027759312985	0.214430561926953	0	0	2.92735820442827	11.1725162570987	MBD4;SERPINE1;UBC;BHLHE40;CREM;NR3C1
115	Interferon Gamma Signaling	7/89	0.0786516853932584	0.0229042612973886	0.216474603085002	0	0	2.62551056132571	9.91506289533726	SOCS3;MT2A;SOCS1;TRIM29;GBP2;CD44;GBP4
116	Cellular Responses To Stress	33/722	0.0457063711911357	0.0231181291237492	0.216474603085002	0	0	1.48842640108769	5.60710789196175	PPP1R15A;CDKN1A;EPAS1;NR3C1;AREG;ETS1;MAP1LC3B;CREB3L1;SESN2;LMNA;UBC;CCL2;DNAJB9;ATP6V1D;ATP6V1C1;KDM6B;MBD4;JUN;EGLN3;GML;FOS;VEGFA;IL1A;DCSTAMP;IL6;RRAGC;DDIT3;CREBRF;ATP6V1B2;TNIK;KDELR3;SQSTM1;ATF3
117	Ion Channel Transport	11/175	0.0628571428571429	0.023992386940096	0.216474603085002	0	0	2.06731785616412	7.71113428256585	ASPH;ATP8B1;UBC;TRPV2;ATP6V1B2;ATP1A2;SGK1;MCOLN1;ATP6V1D;ATP6V1C1;ATP9A
118	GPCR Downstream Signaling	29/619	0.0468497576736672	0.0240124370281393	0.216474603085002	0	0	1.52543493486483	5.68862659622907	NPFFR2;OPRD1;ITPR1;ADRB2;CXCL3;CXCL2;PTHLH;C3;PROKR1;AKAP13;TBXA2R;KISS1R;GNG8;RGS20;CCR7;TAC3;ANXA1;PRKCB;RHOC;GNG11;RHOB;GPR183;PNOC;F2RL1;ITGA5;PDE7B;RAMP1;DGKI;HBEGF
119	Regulation Of TNFR1 Signaling	4/35	0.114285714285714	0.0240592215640536	0.216474603085002	0	0	3.96006144393241	14.7600872307983	UBC;TNFAIP3;CFLAR;TNFRSF1A
120	Chaperone Mediated Autophagy	3/20	0.15	0.024186835363351	0.216474603085002	0	0	5.41129859233709	20.14056540972	ARL13B;UBC;PLIN2
121	Receptor-type Tyrosine-Protein Phosphatases	3/20	0.15	0.024186835363351	0.216474603085002	0	0	5.41129859233709	20.14056540972	PPFIBP1;IL1RAP;LRRC4B
122	Signal Transduction By L1	3/20	0.15	0.024186835363351	0.216474603085002	0	0	5.41129859233709	20.14056540972	ITGB3;ITGA2B;ITGA5
123	PIP3 Activates AKT Signaling	15/268	0.0559701492537313	0.0243964163950144	0.216474603085002	0	0	1.83066529593186	6.79784427458476	EGR1;JUN;CDKN1A;PDGFB;PDGFA;IL1RAP;AREG;FGF5;NR4A1;RRAGC;KIT;UBC;RAC2;IER3;HBEGF
124	Inhibition Of Signaling By Overexpressed EGFR	2/8	0.25	0.0247455216847842	0.216474603085002	0	0	10.210970464135	37.7715105951536	AREG;HBEGF
125	RUNX1 Regulates Transcription Of Genes Involved In Differentiation Of Keratinocytes	2/8	0.25	0.0247455216847842	0.216474603085002	0	0	10.210970464135	37.7715105951536	SOCS3;CTSL
126	SHC-related Events Triggered By IGF1R	2/8	0.25	0.0247455216847842	0.216474603085002	0	0	10.210970464135	37.7715105951536	IGF1;IGF1R
127	VEGF Binds To VEGFR Leading To Receptor Dimerization	2/8	0.25	0.0247455216847842	0.216474603085002	0	0	10.210970464135	37.7715105951536	FLT1;VEGFA
128	Nuclear Receptor Transcription Pathway	5/53	0.0943396226415094	0.0258937552847737	0.22407229594143	0	0	3.19919183889772	11.6890582123268	NR4A2;MBD4;NR4A1;NR3C1;AREG
129	Interferon Signaling	12/200	0.06	0.0260666028914988	0.22407229594143	0	0	1.96805089963741	7.17767915779056	ISG20;EGR1;SOCS3;MT2A;SOCS1;TRIM29;SGIP1;UBC;FLNA;GBP2;CD44;GBP4
130	Transcriptional Regulation By AP-2 (TFAP2) Family Of Transcription Factors	4/36	0.111111111111111	0.0264083333963101	0.22407229594143	0	0	3.83611111111111	13.9407180167496	KDM5B;CDKN1A;KIT;VEGFA
131	Leishmania Infection	14/247	0.0566801619433198	0.0264207657680714	0.22407229594143	0	0	1.85422954451059	6.73753773647821	JUN;YES1;ITPR1;ADRB2;GNG11;PTHLH;ACTG1;NFKB2;C3;IL1A;IL6;FCGR2A;GNG8;RAMP1
132	Cell Surface Interactions At Vascular Wall	9/134	0.0671641791044776	0.0269991314572453	0.227242689765148	0	0	2.2165632	8.00611673971543	PROCR;YES1;ITGA3;PSG7;ITGB3;FN1;ITGA5;GP6;CD44
133	Deregulated CDK5 Triggers Neurodegenerative Pathways In Alzheimers Disease Models	3/21	0.142857142857143	0.0275688831658836	0.228574844755946	0	0	5.11040676175383	18.3518159599723	JUN;LMNA;CAPN2
134	TP53 Regulates Transcription Of Additional Cell Cycle Genes With Uncertain Roles In P53 Pathway	3/21	0.142857142857143	0.0275688831658836	0.228574844755946	0	0	5.11040676175383	18.3518159599723	PLK3;BTG2;PLAGL1
135	MAP2K And MAPK Activation	4/37	0.108108108108108	0.0288901318376109	0.237755084974709	0	0	3.71967291967292	13.1834700918684	ITGB3;ITGA2B;FN1;VCL
136	Amino Acids Regulate mTORC1	5/55	0.0909090909090909	0.0298303668470598	0.239407217247418	0	0	3.07090620031797	10.7857239170822	RRAGC;SESN2;ATP6V1B2;ATP6V1D;ATP6V1C1
137	ECM Proteoglycans	5/55	0.0909090909090909	0.0298303668470598	0.239407217247418	0	0	3.07090620031797	10.7857239170822	SPARC;TNXB;ITGB3;ITGA2B;SERPINE1
138	EGFR Interacts With Phospholipase C-gamma	2/9	0.222222222222222	0.0311561636170637	0.239407217247418	0	0	8.75180831826401	30.3577754551145	AREG;HBEGF
139	Interleukin-1 Processing	2/9	0.222222222222222	0.0311561636170637	0.239407217247418	0	0	8.75180831826401	30.3577754551145	IL1A;NFKB2
140	Lipophagy	2/9	0.222222222222222	0.0311561636170637	0.239407217247418	0	0	8.75180831826401	30.3577754551145	PRKAB2;PLIN2
141	RHO GTPases Activate Rhotekin And Rhophilins	2/9	0.222222222222222	0.0311561636170637	0.239407217247418	0	0	8.75180831826401	30.3577754551145	RHOC;RHOB
142	Synthesis Of 5-Eicosatetraenoic Acids	2/9	0.222222222222222	0.0311561636170637	0.239407217247418	0	0	8.75180831826401	30.3577754551145	PON3;PON1
143	Laminin Interactions	3/22	0.136363636363636	0.0311888775698544	0.239407217247418	0	0	4.84118775544249	16.7877564537155	LAMB3;ITGA3;NID1
144	PINK1-PRKN Mediated Mitophagy	3/22	0.136363636363636	0.0311888775698544	0.239407217247418	0	0	4.84118775544249	16.7877564537155	MAP1LC3B;UBC;SQSTM1
145	Signaling By Rho GTPases, Miro GTPases And RHOBTB3	30/660	0.0454545454545455	0.0312457664274308	0.239407217247418	0	0	1.47713654998423	5.11956530224739	ARHGAP18;AREG;ARHGAP6;ACTG1;AKAP12;AKAP13;ARHGAP21;ARL13B;RAC2;FLNA;SPTAN1;SPTBN1;EGR2;TPM4;CAVIN1;PRKCB;CCDC115;ARAP2;RHOH;RHOC;ARHGAP26;ARHGAP25;RHOB;ARMCX3;DIAPH1;DAAM1;GFOD1;CDC42EP2;RAB9A;VIM
146	Signaling By RAF1 Mutants	4/38	0.105263157894737	0.0315056807950041	0.239745283309929	0	0	3.61008403361345	12.4821810917932	ITGB3;ITGA2B;FN1;VCL
147	Chemokine Receptors Bind Chemokines	5/56	0.0892857142857143	0.031932269712402	0.241338446601896	0	0	3.01053648804514	10.3687036931918	CCRL2;CCL2;CCR7;CXCL3;CXCL2
148	Potential Therapeutics For SARS	7/97	0.0721649484536082	0.0345214739081114	0.259144307512917	0	0	2.39113946482368	8.04899081887055	CRBN;SH3KBP1;ARID4B;ATP1A2;NR3C1;IL6R;VEGFA
149	Intracellular Signaling By Second Messengers	16/306	0.0522875816993464	0.0354295543263207	0.2641760728627	0	0	1.70302421604732	5.68845671007388	EGR1;JUN;CDKN1A;PDGFB;ITPR1;PDGFA;IL1RAP;AREG;FGF5;NR4A1;RRAGC;KIT;UBC;RAC2;IER3;HBEGF
150	Collagen Degradation	4/40	0.1	0.0371410614335302	0.266743486799492	0	0	3.40917107583774	11.226509937848	COL15A1;TMPRSS6;CTSL;PRSS2
151	G Alpha (12/13) Signaling Events	6/78	0.0769230769230769	0.0372756351963848	0.266743486799492	0	0	2.56024416135881	8.42170651494143	AKAP13;TBXA2R;GNG8;RHOC;GNG11;RHOB
152	Signaling By Rho GTPases	29/644	0.0450310559006211	0.0374122897252623	0.266743486799492	0	0	1.46147685278506	4.80205637627773	ARHGAP18;AREG;ARHGAP6;ACTG1;AKAP12;AKAP13;ARHGAP21;ARL13B;RAC2;FLNA;SPTAN1;SPTBN1;EGR2;TPM4;CAVIN1;PRKCB;CCDC115;ARAP2;RHOH;RHOC;ARHGAP26;ARHGAP25;RHOB;ARMCX3;DIAPH1;DAAM1;GFOD1;CDC42EP2;VIM
153	ESR-mediated Signaling	11/188	0.0585106382978723	0.0376452283383848	0.266743486799492	0	0	1.9141841463304	6.27766083715238	MBD4;JUN;JUND;CCND1;GNG8;FOSB;FOS;GNG11;AREG;IGF1R;HBEGF
154	Abacavir ADME	2/10	0.2	0.0381401380590756	0.266743486799492	0	0	7.65743670886076	25.012925572187	ABCB1;SLC22A1
155	Activation Of AP-1 Family Of Transcription Factors	2/10	0.2	0.0381401380590756	0.266743486799492	0	0	7.65743670886076	25.012925572187	JUN;FOS
156	Urea Cycle	2/10	0.2	0.0381401380590756	0.266743486799492	0	0	7.65743670886076	25.012925572187	ARG2;TINAGL1
157	G Alpha (Q) Signaling Events	12/212	0.0566037735849057	0.0382678245116948	0.266743486799492	0	0	1.84881028938907	6.03293758063896	NPFFR2;PROKR1;ANXA1;TBXA2R;KISS1R;ITPR1;F2RL1;GNG8;TAC3;GNG11;DGKI;HBEGF
158	Iron Uptake And Transport	5/59	0.0847457627118644	0.0387828233334734	0.266743486799492	0	0	2.84284284284284	9.23860763905485	UBC;ATP6V1B2;MCOLN1;ATP6V1D;ATP6V1C1
159	RHOQ GTPase Cycle	5/59	0.0847457627118644	0.0387828233334734	0.266743486799492	0	0	2.84284284284284	9.23860763905485	ARHGAP21;GFOD1;ARL13B;CDC42EP2;ARHGAP26
160	Defective Intrinsic Pathway For Apoptosis	3/24	0.125	0.0391351830317886	0.266743486799492	0	0	4.37966945890876	14.1933410736838	JUN;LMNA;CAPN2
161	Signaling By EGFR In Cancer	3/24	0.125	0.0391351830317886	0.266743486799492	0	0	4.37966945890876	14.1933410736838	UBC;AREG;HBEGF
162	Synthesis Of Bile Acids And Bile Salts Via 7Alpha-Hydroxycholesterol	3/24	0.125	0.0391351830317886	0.266743486799492	0	0	4.37966945890876	14.1933410736838	AKR1C1;AKR1C3;AKR1C2
163	Thromboxane Signaling Thru TP Receptor	3/24	0.125	0.0391351830317886	0.266743486799492	0	0	4.37966945890876	14.1933410736838	TBXA2R;GNG8;GNG11
164	Paradoxical Activation Of RAF Signaling By Kinase Inactive BRAF	4/41	0.0975609756097561	0.0401618136904775	0.270422878849215	0	0	3.31685971685972	10.6631687911804	ITGB3;ITGA2B;FN1;VCL
165	Signaling By Retinoic Acid	4/41	0.0975609756097561	0.0401618136904775	0.270422878849215	0	0	3.31685971685972	10.6631687911804	DHRS9;RDH10;ALDH1A2;AKR1C3
166	Rab Regulation Of Trafficking	8/122	0.0655737704918033	0.0404396207959228	0.27065312472452	0	0	2.15817499019113	6.92330723398203	MAP1LC3B;RAB13;RAB27A;RAB9A;RAB7B;OPTN;TBC1D15;RAB33A
167	Membrane Trafficking	27/599	0.0450751252086811	0.0430300434116569	0.279800791319695	0	0	1.46149813942236	4.59766374793758	MCFD2;SH3KBP1;ADRB2;AREG;CD3D;MAP1LC3B;UBC;AP1S2;CD59;LDLR;SPTAN1;SPTBN1;TBC1D15;PRKAB2;SGIP1;RAB27A;RAB33A;VAMP8;RAB30;DAB2;RAB13;RAB9A;KDELR3;RAB7B;IL7R;OPTN;HBEGF
168	Signaling By SCF-KIT	4/42	0.0952380952380952	0.0433181701990186	0.279800791319695	0	0	3.22940685045948	10.1376993980226	SOCS1;YES1;GRAP2;KIT
169	Vasopressin Regulates Renal Water Homeostasis Via Aquaporins	4/42	0.0952380952380952	0.0433181701990186	0.279800791319695	0	0	3.22940685045948	10.1376993980226	GNG8;AQP2;AQP3;GNG11
170	Cell Recruitment (Pro-Inflammatory Response)	3/25	0.12	0.0434561480760129	0.279800791319695	0	0	4.18037746722374	13.1096760256789	C3;IL1A;NFKB2
171	Inactivation Of CSF3 (G-CSF) Signaling	3/25	0.12	0.0434561480760129	0.279800791319695	0	0	4.18037746722374	13.1096760256789	SOCS3;SOCS1;UBC
172	Signaling By VEGF	7/102	0.0686274509803922	0.0434748374794174	0.279800791319695	0	0	2.26470242592126	7.10113968237677	FLT1;PRKCB;AXL;SH2D2A;ITGB3;ITPR1;VEGFA
173	Senescence-Associated Secretory Phenotype (SASP)	6/81	0.0740740740740741	0.0435693401424908	0.279800791319695	0	0	2.45745222929936	7.70018470723905	IL1A;CDKN1A;JUN;IL6;UBC;FOS
174	Regulation Of Gene Expression By Hypoxia-inducible Factor	2/11	0.181818181818182	0.0456547746808729	0.291508360174999	0	0	6.80625879043601	21.0085188496896	EPAS1;VEGFA
175	MAP Kinase Activation	5/62	0.0806451612903226	0.0464640654136486	0.29422578431906	0	0	2.69280116029342	8.26441155370821	DUSP4;JUN;DUSP3;UBC;FOS
176	Retinoid Metabolism And Transport	4/43	0.0930232558139535	0.046610025238663	0.29422578431906	0	0	3.14643874643875	9.64679123698597	AKR1C1;AKR1C3;LDLR;LRP12
177	Insulin Receptor Recycling	3/26	0.115384615384615	0.0480044837652777	0.30131627945324	0	0	3.99841521394612	12.1410313018158	ATP6V1B2;ATP6V1D;ATP6V1C1
178	Collagen Chain Trimerization	4/44	0.0909090909090909	0.0500370593025344	0.310565211648691	0	0	3.06761904761905	9.18749254966693	COL1A1;COL15A1;COL1A2;COL6A3
179	TNF Signaling	4/44	0.0909090909090909	0.0500370593025344	0.310565211648691	0	0	3.06761904761905	9.18749254966693	UBC;TNFAIP3;CFLAR;TNFRSF1A
180	ATF4 Activates Genes In Response To Endoplasmic Reticulum Stress	3/27	0.111111111111111	0.0527761876394583	0.313767011401643	0	0	3.83161648177496	11.2714477424608	DDIT3;CCL2;ATF3
181	BMAL1:CLOCK,NPAS2 Activates Circadian Gene Expression	3/27	0.111111111111111	0.0527761876394583	0.313767011401643	0	0	3.83161648177496	11.2714477424608	MBD4;SERPINE1;BHLHE40
182	FLT3 Signaling In Disease	3/27	0.111111111111111	0.0527761876394583	0.313767011401643	0	0	3.83161648177496	11.2714477424608	CDKN1A;UBC;SPTBN1
183	Integrin Signaling	3/27	0.111111111111111	0.0527761876394583	0.313767011401643	0	0	3.83161648177496	11.2714477424608	ITGB3;ITGA2B;FN1
184	Caspase-mediated Cleavage Of Cytoskeletal Proteins	2/12	0.166666666666667	0.0536595249021712	0.313767011401643	0	0	6.1253164556962	17.9171404266367	VIM;SPTAN1
185	GRB2 Events In EGFR Signaling	2/12	0.166666666666667	0.0536595249021712	0.313767011401643	0	0	6.1253164556962	17.9171404266367	AREG;HBEGF
186	NOTCH2 Intracellular Domain Regulates Transcription	2/12	0.166666666666667	0.0536595249021712	0.313767011401643	0	0	6.1253164556962	17.9171404266367	GZMB;MAMLD1
187	PECAM1 Interactions	2/12	0.166666666666667	0.0536595249021712	0.313767011401643	0	0	6.1253164556962	17.9171404266367	YES1;ITGB3
188	Passive Transport By Aquaporins	2/12	0.166666666666667	0.0536595249021712	0.313767011401643	0	0	6.1253164556962	17.9171404266367	AQP2;AQP3
189	Peptide Hormone Biosynthesis	2/12	0.166666666666667	0.0536595249021712	0.313767011401643	0	0	6.1253164556962	17.9171404266367	PCSK1;INHBA
190	Pregnenolone Biosynthesis	2/12	0.166666666666667	0.0536595249021712	0.313767011401643	0	0	6.1253164556962	17.9171404266367	STARD4;AKR1B1
191	Cell Junction Organization	6/86	0.0697674418604651	0.0554578204553176	0.32258449489978	0	0	2.30326433121019	6.66134571813275	VASP;LAMB3;FBLIM1;CLDN19;FLNA;LIMS1
192	Mitophagy	3/28	0.107142857142857	0.0577668178543195	0.334265284563276	0	0	3.6781616481775	10.4876922062163	MAP1LC3B;UBC;SQSTM1
193	Transcriptional Regulation By RUNX1	11/204	0.053921568627451	0.0609224705139609	0.334743446967093	0	0	1.75403155382197	4.90804900235792	LGALS3;SOCS3;CSF2;CCND1;PRKCB;CTSL;ITGA2B;UBC;GATA2;YAF2;THBS1
194	G Alpha (Z) Signaling Events	4/47	0.0851063829787234	0.0611229918761541	0.334743446967093	0	0	2.8531561461794	7.97419248512176	PRKCB;GNG8;RGS20;GNG11
195	Metabolism Of Fat-Soluble Vitamins	4/47	0.0851063829787234	0.0611229918761541	0.334743446967093	0	0	2.8531561461794	7.97419248512176	AKR1C1;AKR1C3;LDLR;LRP12
196	Sensory Processing Of Sound By Inner Hair Cells Of Cochlea	5/67	0.0746268656716418	0.0611365578262237	0.334743446967093	0	0	2.47499871788297	6.91674344526306	MYO3B;MSN;SYP;SPTAN1;SPTBN1
197	ERKs Are Inactivated	2/13	0.153846153846154	0.0621158706127675	0.334743446967093	0	0	5.56818181818182	15.4726061484408	DUSP4;DUSP3
198	FCGR Activation	2/13	0.153846153846154	0.0621158706127675	0.334743446967093	0	0	5.56818181818182	15.4726061484408	YES1;FCGR2A
199	NF-kB Is Activated And Signals Survival	2/13	0.153846153846154	0.0621158706127675	0.334743446967093	0	0	5.56818181818182	15.4726061484408	UBC;SQSTM1
200	SHC1 Events In EGFR Signaling	2/13	0.153846153846154	0.0621158706127675	0.334743446967093	0	0	5.56818181818182	15.4726061484408	AREG;HBEGF
201	TFAP2 (AP-2) Family Regulates Transcription Of Growth Factors And Their Receptors	2/13	0.153846153846154	0.0621158706127675	0.334743446967093	0	0	5.56818181818182	15.4726061484408	KIT;VEGFA
202	TNFR1-induced Proapoptotic Signaling	2/13	0.153846153846154	0.0621158706127675	0.334743446967093	0	0	5.56818181818182	15.4726061484408	TNFAIP3;TNFRSF1A
203	p75NTR Recruits Signaling Complexes	2/13	0.153846153846154	0.0621158706127675	0.334743446967093	0	0	5.56818181818182	15.4726061484408	UBC;SQSTM1
204	EGR2 And SOX10-mediated Initiation Of Schwann Cell Myelination	3/29	0.103448275862069	0.0629715395284631	0.334743446967093	0	0	3.53651103254907	9.77870907732002	EGR2;NAB2;HMGCR
205	FCERI Mediated MAPK Activation	3/29	0.103448275862069	0.0629715395284631	0.334743446967093	0	0	3.53651103254907	9.77870907732002	JUN;GRAP2;FOS
206	Negative Regulation Of FGFR3 Signaling	3/29	0.103448275862069	0.0629715395284631	0.334743446967093	0	0	3.53651103254907	9.77870907732002	FGF5;UBC;SPRY2
207	SUMOylation Of Intracellular Receptors	3/29	0.103448275862069	0.0629715395284631	0.334743446967093	0	0	3.53651103254907	9.77870907732002	NR4A2;NR3C1;AREG
208	Surfactant Metabolism	3/29	0.103448275862069	0.0629715395284631	0.334743446967093	0	0	3.53651103254907	9.77870907732002	DMBT1;CTSH;LMCD1
209	Uptake And Actions Of Bacterial Toxins	3/29	0.103448275862069	0.0629715395284631	0.334743446967093	0	0	3.53651103254907	9.77870907732002	CD9;ANTXR2;HBEGF
210	Peptide Hormone Metabolism	6/89	0.0674157303370786	0.0634426547748863	0.335641854547137	0	0	2.21966848284859	6.12099966128919	PCSK1;RAB27A;IGF1;INHBA;CES1;CPA4
211	MyD88:MAL(TIRAP) Cascade Initiated On Plasma Membrane	7/112	0.0625	0.0655489435035293	0.345141593518583	0	0	2.04795321637427	5.58058688215136	DUSP4;JUN;SOCS1;DUSP3;UBC;FOS;NFKB2
212	Collagen Formation	6/90	0.0666666666666667	0.0662469283241948	0.347171402680097	0	0	2.19313011828935	5.95295822166199	COL1A1;COL15A1;COL1A2;LAMB3;CTSL;COL6A3
213	Interleukin-17 Signaling	5/69	0.072463768115942	0.0676604685158993	0.352914462540677	0	0	2.39740659777424	6.4568229697982	DUSP4;JUN;DUSP3;UBC;FOS
214	Signaling By CSF3 (G-CSF)	3/30	0.1	0.068385168224921	0.355027672420034	0	0	3.40535305511534	9.13519777871851	SOCS3;SOCS1;UBC
215	Signaling By ERBB2	4/49	0.0816326530612245	0.069174723427982	0.357456361527851	0	0	2.72606701940035	7.28165145934311	DIAPH1;YES1;UBC;HBEGF
216	Methylation	2/14	0.142857142857143	0.0709872365208069	0.363441565781643	0	0	5.1039029535865	13.5011257538219	NNMT;GSTO1
217	Regulation Of IFNG Signaling	2/14	0.142857142857143	0.0709872365208069	0.363441565781643	0	0	5.1039029535865	13.5011257538219	SOCS3;SOCS1
218	Class B/2 (Secretin Family Receptors)	6/92	0.0652173913043478	0.0720692853257543	0.367288880719785	0	0	2.14190490297734	5.63348261605335	ADGRE5;SMOX;GNG8;GNG11;RAMP1;PTHLH
219	Aquaporin-mediated Transport	4/50	0.08	0.0733951130867219	0.372337765476475	0	0	2.66666666666667	6.96506113274169	GNG8;AQP2;AQP3;GNG11
220	Late Endosomal Microautophagy	3/31	0.0967741935483871	0.0740022105309822	0.37371116318146	0	0	3.28356350464116	8.54928398613655	ARL13B;UBC;PLIN2
221	VEGFA-VEGFR2 Pathway	6/93	0.0645161290322581	0.0750871231948382	0.37747418040482	0	0	2.11717548868878	5.48159217796982	PRKCB;AXL;ITGB3;SH2D2A;ITPR1;VEGFA
222	Interferon Alpha/Beta Signaling	5/72	0.0694444444444444	0.0781406498800227	0.380963352896433	0	0	2.28970410269796	5.83701644339614	ISG20;SOCS3;EGR1;SOCS1;GBP2
223	Cargo Concentration In ER	3/32	0.09375	0.0798169020925161	0.380963352896433	0	0	3.17017323351003	8.01426131014489	MCFD2;CD59;AREG
224	GPVI-mediated Activation Cascade	3/32	0.09375	0.0798169020925161	0.380963352896433	0	0	3.17017323351003	8.01426131014489	RAC2;GP6;RHOB
225	Generation Of Second Messenger Molecules	3/32	0.09375	0.0798169020925161	0.380963352896433	0	0	3.17017323351003	8.01426131014489	VASP;GRAP2;CD3D
226	PERK Regulates Gene Expression	3/32	0.09375	0.0798169020925161	0.380963352896433	0	0	3.17017323351003	8.01426131014489	DDIT3;CCL2;ATF3
227	Signaling By NOTCH2	3/32	0.09375	0.0798169020925161	0.380963352896433	0	0	3.17017323351003	8.01426131014489	UBC;GZMB;MAMLD1
228	Anti-inflammatory Response Favoring Leishmania Infection	9/165	0.0545454545454545	0.0800177043114994	0.380963352896433	0	0	1.77323076923077	4.47830736735713	IL6;YES1;FCGR2A;ITPR1;GNG8;ADRB2;GNG11;RAMP1;PTHLH
229	Cellular Senescence	9/165	0.0545454545454545	0.0800177043114994	0.380963352896433	0	0	1.77323076923077	4.47830736735713	KDM6B;IL1A;JUN;IL6;CDKN1A;UBC;TNIK;FOS;ETS1
230	Depolymerisation Of Nuclear Lamina	2/15	0.133333333333333	0.0802389060105899	0.380963352896433	0	0	4.71105160662123	11.8847902210197	PRKCB;LMNA
231	ERBB2 Regulates Cell Motility	2/15	0.133333333333333	0.0802389060105899	0.380963352896433	0	0	4.71105160662123	11.8847902210197	DIAPH1;HBEGF
232	InlB-mediated Entry Of Listeria Monocytogenes Into Host Cell	2/15	0.133333333333333	0.0802389060105899	0.380963352896433	0	0	4.71105160662123	11.8847902210197	SH3KBP1;UBC
233	Membrane Binding And Targetting Of GAG Proteins	2/15	0.133333333333333	0.0802389060105899	0.380963352896433	0	0	4.71105160662123	11.8847902210197	SGIP1;UBC
234	Synthesis Of Prostaglandins (PG) And Thromboxanes (TX)	2/15	0.133333333333333	0.0802389060105899	0.380963352896433	0	0	4.71105160662123	11.8847902210197	AKR1C3;PTGS1
235	Drug ADME	6/95	0.0631578947368421	0.081335116510825	0.383794285831769	0	0	2.06938381163673	5.19245112992126	PON3;ABCB1;SLCO2B1;PON1;SLC22A1;CES1
236	RHOD GTPase Cycle	4/52	0.0769230769230769	0.0822169577209369	0.383794285831769	0	0	2.55529100529101	6.38412294900038	AKAP12;ARHGAP21;DIAPH1;ARHGAP26
237	SARS-CoV-1 Infection	4/52	0.0769230769230769	0.0822169577209369	0.383794285831769	0	0	2.55529100529101	6.38412294900038	MAP1LC3B;ST6GAL1;CTSL;UBC
238	Signaling By PDGF	4/52	0.0769230769230769	0.0822169577209369	0.383794285831769	0	0	2.55529100529101	6.38412294900038	PDGFB;COL6A3;PDGFA;THBS1
239	Signaling By TGFB Family Members	7/119	0.0588235294117647	0.0843982227307932	0.391464181046601	0	0	1.91925837320574	4.74480769937699	PPP1R15A;COL1A2;AMHR2;ITGB3;SERPINE1;UBC;INHBA
240	MyD88 Cascade Initiated On Plasma Membrane	6/96	0.0625	0.0845647195780237	0.391464181046601	0	0	2.04628450106157	5.0548099903755	DUSP4;JUN;DUSP3;UBC;FOS;NFKB2
241	Negative Regulation Of FGFR1 Signaling	3/33	0.0909090909090909	0.0858232431002587	0.394006706960278	0	0	3.06434231378764	7.52438655765223	FGF5;UBC;SPRY2
242	Signal Amplification	3/33	0.0909090909090909	0.0858232431002587	0.394006706960278	0	0	3.06434231378764	7.52438655765223	TBXA2R;GNG8;GNG11
243	Sensory Processing Of Sound By Outer Hair Cells Of Cochlea	4/53	0.0754716981132075	0.0868147734368731	0.396918573203153	0	0	2.50301263362488	6.11730898900176	MYO3B;MSN;SPTAN1;SPTBN1
244	Sensory Processing Of Sound	5/75	0.0666666666666667	0.089440049552459	0.40084317960408	0	0	2.19123325005678	5.29004620294828	MYO3B;MSN;SYP;SPTAN1;SPTBN1
245	FOXO-mediated Transcription Of Cell Death Genes	2/16	0.125	0.0898379403433086	0.40084317960408	0	0	4.37432188065099	10.5410129424032	DDIT3;BBC3
246	NRIF Signals Cell Death From Nucleus	2/16	0.125	0.0898379403433086	0.40084317960408	0	0	4.37432188065099	10.5410129424032	UBC;SQSTM1
247	Spry Regulation Of FGF Signaling	2/16	0.125	0.0898379403433086	0.40084317960408	0	0	4.37432188065099	10.5410129424032	UBC;SPRY2
248	VLDLR Internalisation And Degradation	2/16	0.125	0.0898379403433086	0.40084317960408	0	0	4.37432188065099	10.5410129424032	MYLIP;UBC
249	p75NTR Signals Via NF-kB	2/16	0.125	0.0898379403433086	0.40084317960408	0	0	4.37432188065099	10.5410129424032	UBC;SQSTM1
250	Visual Phototransduction	6/98	0.0612244897959184	0.091233387373433	0.404066007211929	0	0	2.0015923566879	4.79248135288072	DHRS9;RDH10;AKR1C1;AKR1C3;LDLR;LRP12
251	Interleukin-12 Family Signaling	4/54	0.0740740740740741	0.0915345295020523	0.404066007211929	0	0	2.4528253968254	5.86480119940445	ANXA2;GSTO1;MSN;IL6ST
252	Negative Regulation Of FGFR2 Signaling	3/34	0.0882352941176471	0.0920150313452907	0.404066007211929	0	0	2.96533919533766	7.07471613005099	FGF5;UBC;SPRY2
253	Synthesis Of Bile Acids And Bile Salts	3/34	0.0882352941176471	0.0920150313452907	0.404066007211929	0	0	2.96533919533766	7.07471613005099	AKR1C1;AKR1C3;AKR1C2
254	Generic Transcription Pathway	46/1190	0.038655462184874	0.0948519147142219	0.413516074403461	0	0	1.24609319252176	2.93509575071542	KDM5B;BTG2;CDKN1A;BTG1;CSF2;RRAD;SERPINE1;ITGA2B;SLC2A3;GATA2;KRBA1;NR3C1;AREG;THBS1;BBC3;SOCS3;LGALS3;HEY1;CCND1;CTSL;PLAGL1;SESN2;UBC;YAF2;PLK3;MBD4;PRKAB2;JUN;YES1;CRADD;PRKCB;GADD45A;GAD1;FOS;VEGFA;COL1A1;NR4A2;NR4A1;IL6;COL1A2;RRAGC;DDIT3;KIT;ITGA5;SGK1;MAMLD1
255	Muscle Contraction	10/196	0.0510204081632653	0.0949114302186162	0.413516074403461	0	0	1.65253653156879	3.89141142676258	ANXA1;ANXA2;TPM4;ASPH;CALD1;ITPR1;ATP1A2;VIM;VCL;CES1
256	Gene And Protein Expression By JAK-STAT Signaling After Interleukin-12 Stimulation	3/35	0.0857142857142857	0.0983858931758678	0.422998837374284	0	0	2.87252377179081	6.66097428958652	ANXA2;GSTO1;MSN
257	Plasma Lipoprotein Clearance	3/35	0.0857142857142857	0.0983858931758678	0.422998837374284	0	0	2.87252377179081	6.66097428958652	MYLIP;UBC;LDLR
258	Aberrant Regulation Of Mitotic G1/S Transition In Cancer Due To RB1 Defects	2/17	0.117647058823529	0.0997531011629725	0.422998837374284	0	0	4.08248945147679	9.41037143600385	CDKN1A;CCND1
259	GAB1 Signalosome	2/17	0.117647058823529	0.0997531011629725	0.422998837374284	0	0	4.08248945147679	9.41037143600385	AREG;HBEGF
260	IL-6-type Cytokine Receptor Ligand Interactions	2/17	0.117647058823529	0.0997531011629725	0.422998837374284	0	0	4.08248945147679	9.41037143600385	LIF;IL6ST
261	MET Activates PTK2 Signaling	2/17	0.117647058823529	0.0997531011629725	0.422998837374284	0	0	4.08248945147679	9.41037143600385	LAMB3;ITGA3
262	TNF Receptor Superfamily (TNFSF) Members Mediating Non-Canonical NF-kB Pathway	2/17	0.117647058823529	0.0997531011629725	0.422998837374284	0	0	4.08248945147679	9.41037143600385	TNFRSF12A;TNFSF14
263	RNA Polymerase II Transcription	50/1312	0.038109756097561	0.100849301206481	0.426021192549051	0	0	1.22820919175911	2.81766902745534	KDM5B;BTG2;CDKN1A;BTG1;CSF2;SERPINE1;ITGA2B;SLC2A3;NR3C1;AREG;BBC3;LGALS3;HEY1;CCND1;CTSL;SESN2;YAF2;PRKAB2;PRKCB;FOS;RRAGC;DDIT3;SARNP;KIT;ITGA5;SGK1;SLU7;RRAD;GATA2;KRBA1;THBS1;SOCS3;PLAGL1;UBC;PLK3;ZNF143;MBD4;JUN;YES1;CRADD;GADD45A;GAD1;VEGFA;COL1A1;NR4A2;NR4A1;IL6;COL1A2;NABP1;MAMLD1
264	TRAF6 Mediated Induction Of NFkB And MAP Kinases Upon TLR7/8 Or 9 Activation	6/101	0.0594059405940594	0.101753356689675	0.428212042735718	0	0	1.93808246731478	4.42891277097374	DUSP4;JUN;DUSP3;UBC;FOS;NFKB2
265	Platelet Aggregation (Plug Formation)	3/36	0.0833333333333333	0.104929312136863	0.438257390165618	0	0	2.78533352542861	6.27944634211975	ITGB3;ITGA2B;FN1
266	SMAD2/SMAD3:SMAD4 Heterotrimer Regulates Transcription	3/36	0.0833333333333333	0.104929312136863	0.438257390165618	0	0	2.78533352542861	6.27944634211975	COL1A2;SERPINE1;UBC
267	MyD88 Dependent Cascade Initiated On Endosome	6/102	0.0588235294117647	0.105395765823612	0.438556913221097	0	0	1.91779458598726	4.31510075307413	DUSP4;JUN;DUSP3;UBC;FOS;NFKB2
268	Regulated Necrosis	4/57	0.0701754385964912	0.106403344163012	0.44109744539219	0	0	2.31362683438155	5.18372319809724	IL1A;UBC;GZMB;CFLAR
269	Toll Like Receptor 3 (TLR3) Cascade	6/103	0.058252427184466	0.109105044615875	0.444217295033584	0	0	1.89792501149123	4.2047468614804	DUSP4;JUN;DUSP3;UBC;FOS;NFKB2
270	Toll Like Receptor 7/8 (TLR7/8) Cascade	6/103	0.058252427184466	0.109105044615875	0.444217295033584	0	0	1.89792501149123	4.2047468614804	DUSP4;JUN;DUSP3;UBC;FOS;NFKB2
271	Assembly Of HIV Virion	2/18	0.111111111111111	0.109954775998412	0.444217295033584	0	0	3.82713607594937	8.44911521340966	SGIP1;UBC
272	Ephrin Signaling	2/18	0.111111111111111	0.109954775998412	0.444217295033584	0	0	3.82713607594937	8.44911521340966	EPHB6;EFNB2
273	G Beta:Gamma Signaling Thru BTK	2/18	0.111111111111111	0.109954775998412	0.444217295033584	0	0	3.82713607594937	8.44911521340966	GNG8;GNG11
274	Metabolism Of Angiotensinogen To Angiotensins	2/18	0.111111111111111	0.109954775998412	0.444217295033584	0	0	3.82713607594937	8.44911521340966	CES1;CPA4
275	Signaling By FLT3 Fusion Proteins	2/18	0.111111111111111	0.109954775998412	0.444217295033584	0	0	3.82713607594937	8.44911521340966	CDKN1A;SPTBN1
276	Formation Of Fibrin Clot (Clotting Cascade)	3/37	0.0810810810810811	0.111638655822139	0.447763706203598	0	0	2.70327211708772	5.92689143598092	PROCR;SERPIND1;TFPI
277	RHOV GTPase Cycle	3/37	0.0810810810810811	0.111638655822139	0.447763706203598	0	0	2.70327211708772	5.92689143598092	TPM4;SPTAN1;SPTBN1
278	Arachidonic Acid Metabolism	4/59	0.0677966101694915	0.116883144862559	0.463726074706122	0	0	2.22926406926407	4.78529501481287	PON3;PON1;AKR1C3;PTGS1
279	Apoptotic Cleavage Of Cellular Proteins	3/38	0.0789473684210526	0.11850720054844	0.463726074706122	0	0	2.6258999320806	5.60047094338755	LMNA;VIM;SPTAN1
280	FCGR3A-mediated IL10 Synthesis	3/38	0.0789473684210526	0.11850720054844	0.463726074706122	0	0	2.6258999320806	5.60047094338755	YES1;FCGR2A;ITPR1
281	Listeria Monocytogenes Entry Into Host Cells	2/19	0.105263157894737	0.120414906910115	0.463726074706122	0	0	3.6018242740134	7.62438463702971	SH3KBP1;UBC
282	Na+/Cl- Dependent Neurotransmitter Transporters	2/19	0.105263157894737	0.120414906910115	0.463726074706122	0	0	3.6018242740134	7.62438463702971	SLC6A6;SLC22A1
283	Prostacyclin Signaling Thru Prostacyclin Receptor	2/19	0.105263157894737	0.120414906910115	0.463726074706122	0	0	3.6018242740134	7.62438463702971	GNG8;GNG11
284	RHO GTPases Activate ROCKs	2/19	0.105263157894737	0.120414906910115	0.463726074706122	0	0	3.6018242740134	7.62438463702971	RHOC;RHOB
285	RHO GTPases Activate CIT	2/19	0.105263157894737	0.120414906910115	0.463726074706122	0	0	3.6018242740134	7.62438463702971	RHOC;RHOB
286	Scavenging By Class A Receptors	2/19	0.105263157894737	0.120414906910115	0.463726074706122	0	0	3.6018242740134	7.62438463702971	COL1A1;COL1A2
287	Signaling By KIT In Disease	2/19	0.105263157894737	0.120414906910115	0.463726074706122	0	0	3.6018242740134	7.62438463702971	YES1;KIT
288	Synthesis, Secretion, And Deacylation Of Ghrelin	2/19	0.105263157894737	0.120414906910115	0.463726074706122	0	0	3.6018242740134	7.62438463702971	PCSK1;IGF1
289	Toll Like Receptor 9 (TLR9) Cascade	6/106	0.0566037735849057	0.120627214752537	0.463726074706122	0	0	1.84070063694268	3.89317454269872	DUSP4;JUN;DUSP3;UBC;FOS;NFKB2
290	MyD88-independent TLR4 Cascade	6/107	0.0560747663551402	0.124596887341025	0.477334971847857	0	0	1.82238128271426	3.79542184056706	DUSP4;JUN;DUSP3;UBC;FOS;NFKB2
291	Signaling By FGFR3	3/39	0.0769230769230769	0.125528154550733	0.47925010208201	0	0	2.55282620179609	5.29768928183419	FGF5;UBC;SPRY2
292	Adaptive Immune System	29/733	0.0395634379263302	0.130443096374052	0.490437004202245	0	0	1.27065646130729	2.58809619417116	SH3KBP1;ITPR1;ICAM2;CD3D;RASGRP3;C3;SOCS3;SOCS1;CTSL;GRAP2;UBC;AP1S2;CD300LB;CTSH;LAIR2;CTSE;ICOSLG;VASP;UBE2F;MYLIP;YES1;BTN2A2;PRKCB;SH2D1B;VAMP8;NCR3;CD226;NFKBIE;HCST
293	G Beta:Gamma Signaling Thru CDC42	2/20	0.1	0.131106921915452	0.490437004202245	0	0	3.40154711673699	6.91106645112286	GNG8;GNG11
294	G Beta:Gamma Signaling Thru PLC Beta	2/20	0.1	0.131106921915452	0.490437004202245	0	0	3.40154711673699	6.91106645112286	GNG8;GNG11
295	NOTCH4 Intracellular Domain Regulates Transcription	2/20	0.1	0.131106921915452	0.490437004202245	0	0	3.40154711673699	6.91106645112286	HEY1;MAMLD1
296	Sema4D Induced Cell Migration And Growth-Cone Collapse	2/20	0.1	0.131106921915452	0.490437004202245	0	0	3.40154711673699	6.91106645112286	RHOC;RHOB
297	Syndecan Interactions	2/20	0.1	0.131106921915452	0.490437004202245	0	0	3.40154711673699	6.91106645112286	ITGB3;THBS1
298	Signaling By B Cell Receptor (BCR)	6/109	0.055045871559633	0.132724763362288	0.494822859380878	0	0	1.78680972110568	3.60842246351978	PRKCB;SH3KBP1;UBC;ITPR1;NFKBIE;RASGRP3
299	Cytosolic Sensors Of Pathogen-Associated DNA	4/63	0.0634920634920635	0.139109191178088	0.513331012443866	0	0	2.07769706752758	4.09824937553849	AIM2;IFI16;UBC;NFKB2
300	Signaling By MET	4/63	0.0634920634920635	0.139109191178088	0.513331012443866	0	0	2.07769706752758	4.09824937553849	LAMB3;SH3KBP1;ITGA3;UBC
301	Binding And Uptake Of Ligands By Scavenger Receptors	3/41	0.0731707317073171	0.139999908751598	0.513331012443866	0	0	2.41821669864042	4.75448851682441	COL1A1;SPARC;COL1A2
302	Carboxyterminal Post-Translational Modifications Of Tubulin	3/41	0.0731707317073171	0.139999908751598	0.513331012443866	0	0	2.41821669864042	4.75448851682441	TTLL7;TUBA1A;TUBB2A
303	Inflammasomes	2/21	0.0952380952380952	0.1420056692256	0.513331012443866	0	0	3.22235176548967	6.28967070327254	AIM2;NFKB2
304	Negative Regulation Of MET Activity	2/21	0.0952380952380952	0.1420056692256	0.513331012443866	0	0	3.22235176548967	6.28967070327254	SH3KBP1;UBC
305	Presynaptic Function Of Kainate Receptors	2/21	0.0952380952380952	0.1420056692256	0.513331012443866	0	0	3.22235176548967	6.28967070327254	GNG8;GNG11
306	Toll-like Receptor Cascades	8/162	0.0493827160493827	0.143714074466473	0.513331012443866	0	0	1.59429069333223	3.09281162297109	DUSP4;JUN;SOCS1;DUSP3;CTSL;UBC;FOS;NFKB2
307	Glucagon-like Peptide-1 (GLP1) Regulates Insulin Secretion	3/42	0.0714285714285714	0.147436968690467	0.513331012443866	0	0	2.3560892356455	4.51039009061309	ITPR1;GNG8;GNG11
308	RHOF GTPase Cycle	3/42	0.0714285714285714	0.147436968690467	0.513331012443866	0	0	2.3560892356455	4.51039009061309	AKAP12;ARHGAP21;DIAPH1
309	Nervous System Development	22/545	0.0403669724770642	0.147827259733243	0.513331012443866	0	0	1.2951486521951	2.47594973186373	EPHB6;VASP;EGR2;YES1;SH3KBP1;ITGB3;ITGA2B;NAB2;MSN;HMGCR;RHOC;RHOB;ACTG1;EFNB2;GAP43;ALCAM;UBC;ZSWIM8;COL6A3;ITGA5;SPTAN1;SPTBN1
310	Attachment And Entry	1/5	0.2	0.148778205226755	0.513331012443866	0	0	7.64691943127962	14.5696651739578	CTSL
311	Chylomicron Clearance	1/5	0.2	0.148778205226755	0.513331012443866	0	0	7.64691943127962	14.5696651739578	LDLR
312	Disinhibition Of SNARE Formation	1/5	0.2	0.148778205226755	0.513331012443866	0	0	7.64691943127962	14.5696651739578	PRKCB
313	Dopamine Receptors	1/5	0.2	0.148778205226755	0.513331012443866	0	0	7.64691943127962	14.5696651739578	DRD2
314	Drug-mediated Inhibition Of CDK4/CDK6 Activity	1/5	0.2	0.148778205226755	0.513331012443866	0	0	7.64691943127962	14.5696651739578	CCND1
315	Extrinsic Pathway Of Fibrin Clot Formation	1/5	0.2	0.148778205226755	0.513331012443866	0	0	7.64691943127962	14.5696651739578	TFPI
316	NGF-independant TRKA Activation	1/5	0.2	0.148778205226755	0.513331012443866	0	0	7.64691943127962	14.5696651739578	NTRK1
317	NOSTRIN Mediated eNOS Trafficking	1/5	0.2	0.148778205226755	0.513331012443866	0	0	7.64691943127962	14.5696651739578	NOSTRIN
318	NR1H2 And NR1H3 Regulate Gene Expression To Limit Cholesterol Uptake	1/5	0.2	0.148778205226755	0.513331012443866	0	0	7.64691943127962	14.5696651739578	MYLIP
319	Reelin Signaling Pathway	1/5	0.2	0.148778205226755	0.513331012443866	0	0	7.64691943127962	14.5696651739578	SH3KBP1
320	Signaling To P38 Via RIT And RIN	1/5	0.2	0.148778205226755	0.513331012443866	0	0	7.64691943127962	14.5696651739578	NTRK1
321	Sodium-coupled Phosphate Cotransporters	1/5	0.2	0.148778205226755	0.513331012443866	0	0	7.64691943127962	14.5696651739578	SLC20A1
322	Tachykinin Receptors Bind Tachykinins	1/5	0.2	0.148778205226755	0.513331012443866	0	0	7.64691943127962	14.5696651739578	TAC3
323	ADP Signaling Thru P2Y Purinoceptor 12	2/22	0.0909090909090909	0.153087354134704	0.520566397597626	0	0	3.06107594936709	5.74486381437543	GNG8;GNG11
324	Common Pathway Of Fibrin Clot Formation	2/22	0.0909090909090909	0.153087354134704	0.520566397597626	0	0	3.06107594936709	5.74486381437543	PROCR;SERPIND1
325	ERK/MAPK Targets	2/22	0.0909090909090909	0.153087354134704	0.520566397597626	0	0	3.06107594936709	5.74486381437543	DUSP4;DUSP3
326	Nephrin Family Interactions	2/22	0.0909090909090909	0.153087354134704	0.520566397597626	0	0	3.06107594936709	5.74486381437543	SPTAN1;SPTBN1
327	Death Receptor Signaling	7/139	0.0503597122302158	0.153218012614243	0.520566397597626	0	0	1.62677009327727	3.05164736715089	AKAP13;UBC;TNFAIP3;CFLAR;SQSTM1;RTN4;TNFRSF1A
328	GPER1 Signaling	3/43	0.0697674418604651	0.154998992352973	0.525011830805346	0	0	2.29706814580032	4.2825083616998	GNG8;ITGA5;GNG11
329	Transcriptional Regulation By TP53	15/354	0.0423728813559322	0.15716533919542	0.527872169631489	0	0	1.36010121949476	2.51680870246636	PLK3;PRKAB2;JUN;BTG2;CDKN1A;CRADD;RRAD;GADD45A;FOS;BBC3;RRAGC;PLAGL1;SESN2;UBC;SGK1
330	Toll Like Receptor 4 (TLR4) Cascade	7/140	0.05	0.157199396771353	0.527872169631489	0	0	1.61445479728028	2.98712922565873	DUSP4;JUN;SOCS1;DUSP3;UBC;FOS;NFKB2
331	Chaperonin-mediated Protein Folding	5/90	0.0555555555555556	0.157268846217842	0.527872169631489	0	0	1.80314224258861	3.33544989103583	TUBA1A;TUBB2A;GNG8;KIFC3;GNG11
332	Signaling By TGF-beta Receptor Complex	5/91	0.0549450549450549	0.162393634852516	0.538538395729969	0	0	1.78208304063297	3.2393494520917	PPP1R15A;COL1A2;ITGB3;SERPINE1;UBC
333	Interleukin-12 Signaling	3/44	0.0681818181818182	0.162679136493514	0.538538395729969	0	0	2.24092613350856	4.06946696912534	ANXA2;GSTO1;MSN
334	Interleukin-3, Interleukin-5 And GM-CSF Signaling	3/44	0.0681818181818182	0.162679136493514	0.538538395729969	0	0	2.24092613350856	4.06946696912534	CSF2;YES1;IL2RG
335	TGF-beta Receptor Signaling Activates SMADs	3/44	0.0681818181818182	0.162679136493514	0.538538395729969	0	0	2.24092613350856	4.06946696912534	PPP1R15A;ITGB3;UBC
336	Collagen Biosynthesis And Modifying Enzymes	4/67	0.0597014925373134	0.162870297898532	0.538538395729969	0	0	1.94537666918619	3.53047174510715	COL1A1;COL15A1;COL1A2;COL6A3
337	Post-chaperonin Tubulin Folding Pathway	2/23	0.0869565217391304	0.164329478495934	0.540148078724799	0	0	2.91515973477999	5.26443405871201	TUBA1A;TUBB2A
338	Canonical Retinoid Cycle In Rods (Twilight Vision)	2/23	0.0869565217391304	0.164329478495934	0.540148078724799	0	0	2.91515973477999	5.26443405871201	DHRS9;RDH10
339	Beta-catenin Independent WNT Signaling	7/142	0.0492957746478873	0.165302257881645	0.541742797954298	0	0	1.59037155177506	2.86263637339525	DAAM1;PRKCB;UBC;ITPR1;RAC2;GNG8;GNG11
340	Costimulation By CD28 Family	4/68	0.0588235294117647	0.16902769705175	0.547414793383761	0	0	1.91488095238095	3.40406987051538	YES1;GRAP2;CD3D;ICOSLG
341	Bile Acid And Bile Salt Metabolism	3/45	0.0666666666666667	0.170470595373268	0.547414793383761	0	0	2.18745755037356	3.87003340094069	AKR1C1;AKR1C3;AKR1C2
342	Regulation Of Complement Cascade	3/45	0.0666666666666667	0.170470595373268	0.547414793383761	0	0	2.18745755037356	3.87003340094069	C3;AKR1C1;CD59
343	Oxidative Stress Induced Senescence	5/93	0.0537634408602151	0.172840235371966	0.547414793383761	0	0	1.74140049140049	3.05683283991012	KDM6B;JUN;UBC;FOS;TNIK
344	Aggrephagy	2/24	0.0833333333333333	0.175710782591391	0.547414793383761	0	0	2.7825086306099	4.83854854512509	ARL13B;UBC
[truncated: 767 more rows]

## Sheet: Gene pattern 6
Order	Term	Overlap	Gene.Ratio	P.value	Adjusted.P.value	Old.P.value	Old.Adjusted.P.value	Odds.Ratio	Combined.Score	Genes
[truncated: 444 more rows]

[truncated: 1 more sheets: Gene pattern 7]
