# Supplementary material for: Interface-guided phenotyping of coding variants in the transcription factor RUNX1
Source: Cell Rep. Author manuscript; Available in PMC 2024 Aug 25. (PMC11345852; doi:10.1016/j.celrep.2024.114436)
Supplement: 7 [file NIHMS2011877-supplement-7.xlsx]

## Sheet: Sheet1
Our study						PMID:17290219				PMID:12807882				PMID:11327761			PMID: 11257229			PMID:12807883			PMID:33692461
Variant_ID	Order	Class	AA_change	Phenotype	DNA_CBFB	Matched	Mutation	Contact	Perturbs	Matched	Mutation	Contact*	Perturbs	Matched	Mutation	Perturbs	Matched	Mutation	Perturbs_DNA	Matched	Mutation	Perturbs_CBFB	Matched	Mutation	Annotation
RX1_2	2	perturbation	L62P	Hypomorphic	No	Position	L62R	-	DNA+CBFB	Position	L62A	-	RD fold	Position	L62R	DNA+CBFB
RX1_6	6	perturbation	D66V	LOF-like	CBFB					Position	D66A	CBFB	RD fold	Position	D66A	WT				Position	D66A	WT
RX1_7	7	perturbation	S67R	LOF-like	CBFB	Substitution	S67R	-	CBFB	Position	S67A	-	-	Substitution	S67R	CBFB
RX1_8	8	perturbation	P68R	LOF-like	CBFB					Position	P68A	CBFB	-
RX1_9	9	perturbation	N69Y	WT-like	CBFB					Position	N69A	CBFB	-							Position	N69A	perturbed
RX1_11	11	perturbation	V74E	WT-like	No					Position	V74A	-	-
RX1_15	15	perturbation	W79R	LOF-like	No					Position	W79A	-	RD fold										Substitution	W79R	non-functional
RX1_16	16	perturbation	R80G	LOF-like	DNA	Position	R80C	DNA	DNA+CBFB	Position	R80A	DNA	DNA	Position	R80C	DNA	Position	R80A	perturbed
RX1_17	17	perturbation	C81Y	WT-like	No					Position	C81A	-	-	Position	C81D	DNA
RX1_19	19	perturbation	T84I	WT-like	No					Position	T84A	-	-
RX1_24	24	perturbation	K90N	WT-like	No					Position	K90A	-	-
RX1_26	26	perturbation	L94P	Hypomorphic	No					Position	L94A	-	RD fold
RX1_28	28	perturbation	D96H	WT-like	CBFB					Position	D96A	-	-
RX1_29	29	perturbation	V97D	Hypomorphic	No					Position	V97A	-	RD fold
RX1_32	32	perturbation	G100V	Hypomorphic	No					Position	G100A	-	RD fold
RX1_33	33	perturbation	T101I	WT-like	No					Position	T101A	-	RD fold
RX1_35	35	perturbation	T104I	WT-like	CBFB									Position	T104R	WT
RX1_36	36	perturbation	V105E	LOF-like	No					Position	V105A	-	RD fold
RX1_37	37	perturbation	M106R	WT-like	CBFB					Position	M106A	CBFB	-	Position	M106V	CBFB				Position	M106A	perturbed
RX1_38	38	perturbation	N109Y	LOF-like	CBFB					Position	N109A	CBFB	RD fold	Position	N109D	DNA+CBFB				Position	N109A	perturbed (Hotspot)
RX1_39	39	perturbation	D110V	WT-like	CBFB					Position	D100A	-	RD fold	Position	D110R/S	WT
RX1_40	40	perturbation	E111V	WT-like	No					Position	E111A	-	-	Position	E111K	WT
RX1_41	41	perturbation	N112S	Hypomorphic	CBFB					Position	N112A	-	RD fold	Position	N112K	CBFB (medium)
RX1_42	42	perturbation	Y113N	WT-like	CBFB					Position	Y113A	CBFB	-	Position	Y113R	CBFB (medium)				Position	Y113A	WT
RX1_43	43	perturbation	S114L	Hypomorphic	CBFB					Position	S114A	CBFB	-	Position	S114G	WT				Position	S114A	WT
RX1_44	44	perturbation	A115D	LOF-like	No					Position	A115G	-	RD fold
RX1_45	45	perturbation	E116V	LOF-like	No					Position	E116A	-	-	Position	E116K	WT
RX1_46	46	perturbation	L117R	LOF-like	No																		Position	L117Q	likely non-functional
RX1_47	47	perturbation	R118G	Hypomorphic	No	Position	R118Q	-	DNA+CBFB	Position	R118A	-	SB or HB	Position	R118Q	DNA							Substitution	R118G	likely non-functional
RX1_48	48	perturbation	N119I	LOF-like	No					Position	N119A	-	SB or HB
RX1_59	59	perturbation	R135G	LOF-like	DNA	Substitution	R135G	DNA	DNA+CBFB	Position	R135A	DNA	DNA	Substitution	R135G	DNA (medium)
RX1_62	62	perturbation	R139Q	LOF-like	DNA	Substitution	R139Q	DNA	DNA	Position	R139A	DNA	DNA	Substitution	R139Q	DNA							Substitution	R139Q	non-functional
RX1_63	63	perturbation	R142S	LOF-like	DNA	Position	R142C	DNA	DNA+CBFB	Position	R142A	DNA	DNA	Position	R142C	DNA	Position	R142A	perturbed
RX1_64	64	perturbation	G143R	Hypomorphic	DNA					Position	G143A	DNA	RD fold
RX1_66	66	perturbation	T147I	WT-like	No									Position	T147R	CBFB (medium)
RX1_67	67	perturbation	T149A	Hypomorphic	CBFB	Substitution	T149A	CBFB	CBFB (Hypomorphic)	Position	T149A	-	-	Substitution	T149A	CBFB				Substitution	T149A	perturbed
RX1_68	68	perturbation	T151I	WT-like	CBFB					Position	T151A	-	-
RX1_69	69	perturbation	F153C	WT-like	CBFB					Position	F153A	-	-	Position	F153D	WT
RX1_70	70	perturbation	T154I	LOF-like	No	Position	T154G	-	DNA+CBFB	Position	T154A	-	-	Position	T154G	DNA+CBFB
RX1_71	71	perturbation	N155I	WT-like	CBFB					Position	N155A	-	-	Position	N155A	WT
RX1_72	72	perturbation	P156R	Hypomorphic	CBFB					Position	P156A	CBFB	RD fold
RX1_74	74	perturbation	Q158R	LOF-like	CBFB	Substitution	Q158R	CBFB	CBFB	Position	Q158A	CBFB	-	Substitution	Q158R	CBFB							Position	Q158P	non-functional
RX1_75	75	perturbation	V159D	LOF-like	CBFB					Position	V159A	CBFB	RD fold	Position	V159R	CBFB				Position	V159A	perturbed
RX1_77	77	perturbation	H163D	WT-like	No					Position	H163A	-	-
RX1_78	78	perturbation	R164K	WT-like	No					Position	R164A	-	-
RX1_79	79	perturbation	A165D	Hypomorphic	No					Position	A165G	-	-
RX1_80	80	perturbation	T169I	LOF-like	DNA	Substitution	T169I	DNA	DNA+CBFB	Position	T169A	DNA	DNA
RX1_81	81	perturbation	V170M	WT-like	DNA					Position	V170A	DNA	-				Position	V170A	WT
RX1_83	83	perturbation	R174Q	LOF-like	DNA	Substitution	R174Q	DNA	DNA	Position	R174A	DNA	DNA	Substitution	R174Q	DNA	Position	R174A	perturbed				Substitution	R174Q	non-functional
RX1_102	102	positive	F70S	LOF-like	-	Position	F70C	-	DNA+CBFB
