# Supplementary material for: Interface-guided phenotyping of coding variants in the transcription factor RUNX1
Source: Cell Rep. Author manuscript; Available in PMC 2024 Aug 25. (PMC11345852; doi:10.1016/j.celrep.2024.114436)
Supplement: 8 [file NIHMS2011877-supplement-8.xlsx]

## Sheet: Sheet1
AA_change	AA_location	Prediction	Score	Runt_domain	COSMIC	MLL	gnomAD	ClinVar	Clinical_significance
M1R	1	0	0.284	not_Runt	0	0	0	0
M1I	1	0	0.411	not_Runt	0	0	0	0
M1L	1	0	0.304	not_Runt	0	0	0	0
M1K	1	0	0.266	not_Runt	0	0	0	0
M1T	1	0	0.374	not_Runt	0	0	0	0
M1V	1	0	0.377	not_Runt	0	0	0	0
R2C	2	0	0.379	not_Runt	0	0	1	0
R2G	2	0	0.442	not_Runt	0	0	0	0
R2H	2	0	0.417	not_Runt	0	0	1	0
R2L	2	0	0.361	not_Runt	0	0	0	0
R2P	2	0	0.364	not_Runt	0	0	0	0
R2S	2	0	0.405	not_Runt	0	0	0	0
I3N	3	0	0.286	not_Runt	0	0	0	0
I3L	3	0	0.389	not_Runt	0	0	0	0
I3M	3	0	0.322	not_Runt	0	0	0	0
I3F	3	0	0.32	not_Runt	0	0	0	0
I3S	3	0	0.331	not_Runt	0	0	0	0
I3T	3	0	0.339	not_Runt	0	0	0	0
I3V	3	0	0.382	not_Runt	0	0	0	0
P4A	4	0	0.258	not_Runt	0	0	1	0
P4R	4	0	0.38	not_Runt	0	0	0	0
P4H	4	0	0.263	not_Runt	0	0	0	0
P4L	4	0	0.424	not_Runt	0	0	0	0
P4S	4	1	0.544	not_Runt	0	0	0	0
P4T	4	0	0.373	not_Runt	0	0	0	0
V5A	5	0	0.367	not_Runt	0	0	0	0
V5E	5	0	0.307	not_Runt	0	0	0	0
V5G	5	0	0.353	not_Runt	0	0	0	0
V5I	5	0	0.411	not_Runt	0	0	1	0
V5L	5	0	0.442	not_Runt	0	0	0	0
D6A	6	0	0.289	not_Runt	0	0	0	0
D6N	6	0	0.386	not_Runt	0	0	0	0
D6E	6	0	0.404	not_Runt	0	0	1	0
D6G	6	0	0.344	not_Runt	0	0	1	0
D6H	6	0	0.215	not_Runt	0	0	0	0
D6Y	6	0	0.308	not_Runt	0	0	0	0
D6V	6	0	0.457	not_Runt	0	0	0	0
A7D	7	0	0.333	not_Runt	0	0	0	1	Uncertain significance
A7G	7	0	0.374	not_Runt	0	0	0	1	Uncertain significance
A7P	7	0	0.34	not_Runt	0	0	0	0
A7S	7	0	0.398	not_Runt	0	0	0	0
A7T	7	0	0.456	not_Runt	0	0	0	0
A7V	7	0	0.432	not_Runt	0	0	0	1	Uncertain significance
S8R	8	0	0.449	not_Runt	0	0	0	1	Uncertain significance
S8N	8	0	0.423	not_Runt	0	0	0	1	Uncertain significance
S8C	8	0	0.403	not_Runt	0	0	0	0
S8G	8	0	0.377	not_Runt	0	0	1	0
S8I	8	0	0.374	not_Runt	0	0	0	0
S8T	8	0	0.39	not_Runt	0	0	0	0
T9A	9	0	0.425	not_Runt	0	0	0	0
T9R	9	0	0.231	not_Runt	0	0	1	1	Uncertain significance
T9K	9	0	0.222	not_Runt	0	0	0	0
T9M	9	0	0.205	not_Runt	0	0	1	0
T9P	9	0	0.301	not_Runt	0	0	0	0
T9S	9	0	0.39	not_Runt	0	0	0	0
S10R	10	0	0.478	not_Runt	0	0	0	0
S10N	10	0	0.438	not_Runt	0	0	0	0
S10C	10	0	0.41	not_Runt	0	0	0	0
S10G	10	0	0.405	not_Runt	0	0	1	0
S10I	10	0	0.405	not_Runt	0	0	1	1	Uncertain significance
S10T	10	0	0.418	not_Runt	0	0	0	0
R11C	11	0	0.465	not_Runt	0	0	1	0
R11G	11	1	0.576	not_Runt	0	0	1	0
R11H	11	1	0.507	not_Runt	0	0	1	0
R11L	11	1	0.508	not_Runt	0	0	0	0
R11P	11	1	0.508	not_Runt	0	0	0	0
R11S	11	1	0.566	not_Runt	0	0	0	0
R12C	12	0	0.495	not_Runt	0	0	1	1	Uncertain significance
R12G	12	1	0.567	not_Runt	0	0	0	0
R12H	12	0	0.498	not_Runt	0	0	1	0
R12L	12	0	0.499	not_Runt	0	0	0	0
R12P	12	0	0.492	not_Runt	0	0	0	0
R12S	12	1	0.548	not_Runt	0	0	1	0
F13C	13	0	0.243	not_Runt	0	0	0	0
F13I	13	0	0.298	not_Runt	0	0	1	0
F13L	13	1	0.518	not_Runt	0	0	1	0
F13S	13	0	0.368	not_Runt	0	0	1	0
F13Y	13	0	0.251	not_Runt	0	0	0	0
F13V	13	0	0.32	not_Runt	0	0	0	0
T14A	14	0	0.475	not_Runt	0	0	0	0
T14R	14	0	0.344	not_Runt	0	0	0	0
T14K	14	0	0.334	not_Runt	0	0	0	0
T14M	14	0	0.324	not_Runt	1	0	1	1	Uncertain significance
T14P	14	0	0.382	not_Runt	0	0	0	0
T14S	14	0	0.443	not_Runt	0	0	0	0
P15A	15	0	0.345	not_Runt	0	0	1	0
P15R	15	0	0.407	not_Runt	0	0	0	0
P15Q	15	0	0.384	not_Runt	0	0	0	1	Uncertain significance
P15L	15	0	0.458	not_Runt	0	0	0	0
P15S	15	1	0.565	not_Runt	0	0	0	0
P15T	15	0	0.431	not_Runt	0	0	0	0
P16A	16	0	0.363	not_Runt	0	0	0	0
P16R	16	0	0.442	not_Runt	0	0	0	0
P16H	16	0	0.323	not_Runt	0	0	0	0
P16L	16	0	0.496	not_Runt	0	0	0	0
P16S	16	1	0.596	not_Runt	1	0	1	1	Uncertain significance
P16T	16	0	0.459	not_Runt	0	0	0	0
S17A	17	0	0.452	not_Runt	0	0	0	0
S17C	17	0	0.453	not_Runt	0	0	0	0
S17F	17	1	0.516	not_Runt	0	0	0	0
S17P	17	1	0.553	not_Runt	0	0	0	0
S17T	17	0	0.455	not_Runt	0	0	0	0
S17Y	17	0	0.376	not_Runt	0	0	0	0
T18A	18	0	0.484	not_Runt	0	0	0	1	Uncertain significance
T18N	18	0	0.283	not_Runt	0	0	0	0
T18I	18	0	0.263	not_Runt	0	0	1	0
T18P	18	0	0.378	not_Runt	0	0	0	0
T18S	18	0	0.428	not_Runt	0	0	0	0
A19E	19	0	0.365	not_Runt	0	0	0	0
A19G	19	0	0.363	not_Runt	0	0	0	0
A19P	19	0	0.375	not_Runt	0	0	0	0
A19S	19	0	0.412	not_Runt	0	0	0	0
A19T	19	0	0.477	not_Runt	0	0	0	1	Uncertain significance
A19V	19	0	0.413	not_Runt	0	0	1	0
L20R	20	0	0.385	not_Runt	0	0	0	0
L20Q	20	0	0.294	not_Runt	0	0	1	1	Uncertain significance
L20M	20	0	0.259	not_Runt	0	0	0	0
L20P	20	0	0.33	not_Runt	0	0	0	0
L20V	20	0	0.383	not_Runt	0	0	0	0
S21R	21	0	0.442	not_Runt	0	0	1	0
S21N	21	0	0.404	not_Runt	0	0	1	1	Uncertain significance
S21C	21	0	0.349	not_Runt	0	0	0	0
S21G	21	0	0.377	not_Runt	0	0	0	0
S21I	21	0	0.354	not_Runt	0	0	0	0
S21T	21	0	0.366	not_Runt	0	0	0	0
P22A	22	0	0.351	not_Runt	0	0	1	0
P22R	22	0	0.437	not_Runt	0	0	1	0
P22Q	22	0	0.401	not_Runt	1	0	0	0
P22L	22	0	0.459	not_Runt	2	0	1	1	Uncertain significance
P22S	22	1	0.56	not_Runt	0	0	0	0
P22T	22	0	0.42	not_Runt	0	0	1	1	Uncertain significance
G23A	23	1	0.539	not_Runt	0	0	0	0
G23R	23	1	0.578	not_Runt	0	0	0	0
G23D	23	0	0.482	not_Runt	0	0	1	1	Uncertain significance
G23C	23	0	0.441	not_Runt	0	0	0	0
G23S	23	1	0.566	not_Runt	0	0	0	0
G23V	23	1	0.512	not_Runt	0	0	0	0
K24R	24	0	0.366	not_Runt	0	0	1	0
K24N	24	0	0.344	not_Runt	1	0	1	1	Uncertain significance
K24E	24	0	0.456	not_Runt	0	0	0	0
K24Q	24	0	0.332	not_Runt	0	0	0	0
K24M	24	0	0.36	not_Runt	0	0	0	0
K24T	24	0	0.348	not_Runt	0	0	0	0
M25R	25	0	0.227	not_Runt	0	0	0	0
M25I	25	0	0.377	not_Runt	0	0	0	1	Uncertain significance
M25L	25	0	0.279	not_Runt	0	0	0	0
M25K	25	0	0.228	not_Runt	3	0	1	1	Uncertain significance
M25T	25	0	0.38	not_Runt	0	0	1	0
M25V	25	0	0.36	not_Runt	0	0	0	0
S26R	26	0	0.422	not_Runt	0	0	0	0
S26N	26	0	0.377	not_Runt	0	0	1	0
S26C	26	0	0.354	not_Runt	0	0	0	0
S26G	26	0	0.321	not_Runt	1	0	0	1	Uncertain significance
S26I	26	0	0.341	not_Runt	0	0	0	0
S26T	26	0	0.343	not_Runt	0	0	0	0
E27A	27	0	0.349	not_Runt	0	0	0	0
E27D	27	0	0.406	not_Runt	0	0	1	0
E27Q	27	0	0.409	not_Runt	2	0	1	1	Uncertain significance
E27G	27	0	0.368	not_Runt	0	0	0	0
E27K	27	0	0.443	not_Runt	2	0	0	1	Uncertain significance
E27V	27	0	0.317	not_Runt	0	0	0	1	Pathogenic
A28E	28	0	0.372	not_Runt	1	0	0	1	Uncertain significance
A28G	28	0	0.342	not_Runt	0	0	0	0
A28P	28	0	0.331	not_Runt	0	0	0	0
A28S	28	0	0.376	not_Runt	0	0	0	0
A28T	28	0	0.443	not_Runt	0	0	0	0
A28V	28	0	0.396	not_Runt	0	0	1	0
L29M	29	0	0.274	not_Runt	0	0	0	0
L29F	29	0	0.378	not_Runt	0	0	0	0
L29S	29	0	0.335	not_Runt	23	0	1	1	Benign
L29W	29	0	0.286	not_Runt	0	0	0	0
L29V	29	0	0.4	not_Runt	0	0	0	0
P30A	30	0	0.276	not_Runt	0	0	0	0
P30R	30	0	0.33	not_Runt	0	0	1	1	Uncertain significance
P30Q	30	0	0.32	not_Runt	0	0	0	0
P30L	30	0	0.409	not_Runt	0	0	1	1	Conflicting classifications of pathogenicity
P30S	30	0	0.5	not_Runt	0	0	0	0
P30T	30	0	0.334	not_Runt	0	0	0	0
L31R	31	0	0.406	not_Runt	0	0	0	0
L31Q	31	0	0.285	not_Runt	0	0	0	0
L31M	31	0	0.286	not_Runt	0	0	0	0
L31P	31	0	0.336	not_Runt	1	0	0	0
L31V	31	0	0.377	not_Runt	0	0	0	0
G32A	32	0	0.494	not_Runt	0	0	0	0
G32R	32	1	0.514	not_Runt	0	0	0	0
G32D	32	0	0.405	not_Runt	0	0	1	0
G32C	32	0	0.377	not_Runt	0	0	0	0
G32S	32	1	0.541	not_Runt	0	0	0	0
G32V	32	0	0.456	not_Runt	0	0	0	0
A33D	33	0	0.301	not_Runt	0	0	0	0
A33G	33	0	0.326	not_Runt	0	0	0	0
A33P	33	0	0.338	not_Runt	0	0	0	1	Uncertain significance
A33S	33	0	0.361	not_Runt	0	0	0	0
A33T	33	0	0.429	not_Runt	0	0	1	0
A33V	33	0	0.382	not_Runt	3	0	1	1	Benign
P34A	34	0	0.264	not_Runt	1	0	0	0
P34R	34	0	0.288	not_Runt	0	0	1	1	Uncertain significance
P34Q	34	0	0.277	not_Runt	0	0	1	0
P34L	34	0	0.37	not_Runt	1	0	1	1	Uncertain significance
P34S	34	0	0.444	not_Runt	0	0	1	1	Uncertain significance
P34T	34	0	0.319	not_Runt	0	0	0	1	Uncertain significance
D35A	35	0	0.357	not_Runt	0	0	0	0
D35N	35	0	0.406	not_Runt	0	0	0	0
D35E	35	0	0.441	not_Runt	0	0	1	2	Uncertain significance
D35G	35	0	0.402	not_Runt	0	0	0	1	Uncertain significance
D35H	35	0	0.297	not_Runt	0	0	0	0
D35Y	35	0	0.35	not_Runt	0	0	0	0
D35V	35	0	0.479	not_Runt	0	0	0	0
A36D	36	0	0.306	not_Runt	0	0	0	0
A36G	36	0	0.37	not_Runt	0	0	0	0
A36P	36	0	0.354	not_Runt	0	0	0	0
A36S	36	0	0.4	not_Runt	0	0	0	0
A36T	36	0	0.457	not_Runt	0	0	1	0
A36V	36	0	0.398	not_Runt	1	0	1	1	Uncertain significance
G37A	37	1	0.515	not_Runt	0	0	1	0
G37R	37	0	0.494	not_Runt	0	0	0	0
G37D	37	0	0.406	not_Runt	1	0	0	0
G37C	37	0	0.36	not_Runt	0	0	0	0
G37S	37	1	0.504	not_Runt	1	0	1	1	Uncertain significance
G37V	37	0	0.468	not_Runt	0	0	0	0
A38D	38	0	0.286	not_Runt	0	0	0	0
A38G	38	0	0.336	not_Runt	0	0	0	0
A38P	38	0	0.327	not_Runt	0	0	1	0
A38S	38	0	0.36	not_Runt	0	0	0	0
A38T	38	0	0.427	not_Runt	0	0	1	0
A38V	38	0	0.373	not_Runt	0	0	1	1	Uncertain significance
A39D	39	0	0.27	not_Runt	0	0	0	1	Uncertain significance
A39G	39	0	0.319	not_Runt	0	0	0	0
A39P	39	0	0.311	not_Runt	0	0	0	0
A39S	39	0	0.328	not_Runt	0	0	0	0
A39T	39	0	0.43	not_Runt	0	0	1	0
A39V	39	0	0.375	not_Runt	4	0	0	0
L40R	40	0	0.399	not_Runt	0	0	1	0
L40Q	40	0	0.321	not_Runt	0	0	0	0
L40M	40	0	0.287	not_Runt	0	0	0	0
L40P	40	0	0.324	not_Runt	0	0	0	0
L40V	40	0	0.393	not_Runt	0	0	0	0
A41D	41	0	0.319	not_Runt	0	0	0	0
A41G	41	0	0.374	not_Runt	0	0	0	0
A41P	41	0	0.37	not_Runt	0	0	1	0
A41S	41	0	0.397	not_Runt	0	0	0	0
A41T	41	0	0.488	not_Runt	1	0	0	0
A41V	41	0	0.423	not_Runt	1	0	0	0
G42A	42	1	0.519	not_Runt	0	0	0	0
G42R	42	1	0.544	not_Runt	4	0	1	1	Benign
G42D	42	0	0.444	not_Runt	0	0	0	1	Uncertain significance
G42C	42	0	0.399	not_Runt	0	0	0	0
G42S	42	1	0.553	not_Runt	0	0	1	1	Uncertain significance
G42V	42	0	0.474	not_Runt	0	0	1	1	Uncertain significance
K43R	43	0	0.334	not_Runt	0	0	1	1	Uncertain significance
K43N	43	0	0.308	not_Runt	1	0	0	0
K43E	43	0	0.394	not_Runt	0	0	0	0
K43Q	43	0	0.315	not_Runt	0	0	1	0
K43M	43	0	0.332	not_Runt	0	0	1	0
K43T	43	0	0.317	not_Runt	0	0	0	1	Uncertain significance
L44R	44	0	0.428	not_Runt	0	0	0	0
L44Q	44	0	0.349	not_Runt	0	0	0	0
L44M	44	0	0.301	not_Runt	1	0	0	0
L44P	44	0	0.328	not_Runt	0	0	0	0
L44V	44	0	0.404	not_Runt	0	0	0	1	Uncertain significance
R45G	45	0	0.341	not_Runt	0	0	0	0
R45K	45	0	0.247	not_Runt	0	0	0	0
R45M	45	0	0.18	not_Runt	0	0	0	0
R45S	45	0	0.34	not_Runt	0	0	0	0
R45T	45	0	0.199	not_Runt	0	0	0	0
R45W	45	0	0.253	not_Runt	0	0	0	0
S46R	46	0	0.411	not_Runt	0	0	2	1	Uncertain significance
S46N	46	0	0.347	not_Runt	0	0	0	0
S46C	46	0	0.302	not_Runt	0	0	0	0
S46G	46	0	0.303	not_Runt	0	0	1	1	Uncertain significance
S46I	46	0	0.304	not_Runt	0	0	0	0
S46T	46	0	0.308	not_Runt	0	0	0	0
G47A	47	0	0.426	not_Runt	0	0	0	0
G47R	47	0	0.467	not_Runt	0	0	1	1	Uncertain significance
G47D	47	0	0.344	not_Runt	0	0	0	0
G47C	47	0	0.313	not_Runt	0	0	0	0
G47S	47	0	0.485	not_Runt	0	0	0	0
G47V	47	0	0.393	not_Runt	0	0	0	1	Uncertain significance
D48A	48	0	0.21	not_Runt	0	0	0	0
D48N	48	0	0.319	not_Runt	0	0	0	0
D48E	48	0	0.338	not_Runt	0	0	0	0
D48G	48	0	0.275	not_Runt	0	0	0	0
D48H	48	0	0.201	not_Runt	0	0	0	0
D48Y	48	0	0.269	not_Runt	2	0	0	1	Uncertain significance
D48V	48	0	0.322	not_Runt	0	0	0	0
R49C	49	0	0.248	not_Runt	0	0	1	1	Uncertain significance
R49G	49	0	0.367	not_Runt	0	0	1	0
R49H	49	0	0.334	not_Runt	2	0	1	1	Uncertain significance
R49L	49	0	0.245	not_Runt	0	0	0	0
R49P	49	0	0.275	not_Runt	0	0	1	1	Uncertain significance
R49S	49	0	0.342	not_Runt	0	0	0	0
S50R	50	0	0.391	Runt	1	0	0	0
S50N	50	0	0.322	Runt	0	0	0	0
S50C	50	0	0.272	Runt	0	0	0	0
S50G	50	0	0.304	Runt	1	0	0	0
S50I	50	0	0.306	Runt	0	0	0	0
S50T	50	0	0.32	Runt	0	0	0	0
M51R	51	0	0.184	Runt	0	0	0	0
M51I	51	0	0.304	Runt	0	0	2	1	Uncertain significance
M51L	51	0	0.242	Runt	0	0	1	2	Uncertain significance
M51K	51	0	0.169	Runt	0	0	0	0
M51T	51	0	0.269	Runt	0	0	0	1	Uncertain significance
M51V	51	0	0.278	Runt	0	0	0	1	Uncertain significance
V52A	52	0	0.286	Runt	0	0	0	1	Uncertain significance
V52E	52	0	0.247	Runt	0	0	1	1	Uncertain significance
V52G	52	0	0.213	Runt	0	0	0	0
V52L	52	0	0.339	Runt	0	0	0	0
V52M	52	0	0.267	Runt	0	0	1	0
E53A	53	0	0.244	Runt	0	0	1	1	Uncertain significance
E53D	53	0	0.353	Runt	1	0	0	0
E53Q	53	0	0.331	Runt	0	0	0	0
E53G	53	0	0.27	Runt	0	0	0	0
E53K	53	0	0.411	Runt	0	0	1	0
E53V	53	0	0.213	Runt	0	0	0	0
V54A	54	0	0.287	Runt	1	0	0	1	Uncertain significance
V54E	54	0	0.266	Runt	0	0	0	0
V54G	54	0	0.259	Runt	0	0	0	0
V54L	54	0	0.35	Runt	0	0	0	0
V54M	54	0	0.263	Runt	0	0	0	0
L55R	55	0	0.317	Runt	0	0	0	0
L55Q	55	0	0.23	Runt	0	0	0	1	Uncertain significance
L55M	55	0	0.226	Runt	0	0	0	0
L55P	55	0	0.216	Runt	0	0	0	0
L55V	55	0	0.316	Runt	1	0	0	0
A56D	56	0	0.353	Runt	0	0	0	0
A56G	56	0	0.378	Runt	0	0	0	0
A56P	56	0	0.37	Runt	0	0	0	0
A56S	56	0	0.399	Runt	0	0	0	0
A56T	56	1	0.501	Runt	0	0	0	0
A56V	56	0	0.438	Runt	2	0	0	1	Uncertain significance
D57A	57	0	0.295	Runt	0	0	0	0
D57N	57	0	0.398	Runt	0	0	1	0
D57E	57	0	0.407	Runt	0	0	0	1	Uncertain significance
D57G	57	0	0.333	Runt	0	0	0	1	Uncertain significance
D57H	57	0	0.257	Runt	0	0	0	0
D57Y	57	0	0.353	Runt	0	0	0	0
D57V	57	0	0.438	Runt	0	0	0	0
H58R	58	0	0.473	Runt	0	0	0	0
H58N	58	0	0.23	Runt	3	0	1	1	Likely benign
H58D	58	0	0.181	Runt	0	0	0	0
H58Q	58	0	0.25	Runt	1	0	0	0
H58L	58	0	0.293	Runt	0	0	0	0
H58P	58	0	0.261	Runt	0	0	0	0
H58Y	58	0	0.302	Runt	0	0	0	1	Uncertain significance
P59A	59	0	0.298	Runt	0	0	1	1	Uncertain significance
P59R	59	0	0.348	Runt	0	0	0	0
P59Q	59	0	0.333	Runt	0	0	0	0
P59L	59	0	0.412	Runt	0	0	1	1	Uncertain significance
P59S	59	0	0.499	Runt	0	0	1	0
P59T	59	0	0.363	Runt	0	0	0	0
G60A	60	1	0.663	Runt	0	0	0	0
G60R	60	1	0.743	Runt	0	0	0	0
G60D	60	1	0.694	Runt	0	0	0	0
G60C	60	1	0.582	Runt	0	0	1	1	Uncertain significance
G60S	60	1	0.696	Runt	0	0	0	0
G60V	60	1	0.72	Runt	0	0	0	0
E61A	61	0	0.215	Runt	0	0	0	0
E61D	61	0	0.371	Runt	0	0	1	2	Uncertain significance
E61Q	61	0	0.35	Runt	0	0	0	1	Uncertain significance
E61G	61	0	0.247	Runt	0	0	0	0
E61K	61	0	0.408	Runt	1	0	1	0
L62R	62	1	0.863	Runt	1	0	0	0
L62Q	62	1	0.834	Runt	0	0	0	0
L62M	62	1	0.528	Runt	0	0	0	0
L62V	62	1	0.695	Runt	0	0	0	0
V63A	63	0	0.295	Runt	1	0	0	0
V63G	63	0	0.235	Runt	0	0	0	0
V63L	63	0	0.382	Runt	0	0	1	0
V63M	63	0	0.297	Runt	0	0	0	1	Uncertain significance
R64C	64	0	0.347	Runt	0	1	0	0
R64G	64	0	0.333	Runt	0	0	0	0
R64H	64	0	0.35	Runt	0	0	1	0
R64L	64	0	0.292	Runt	0	0	0	0
R64S	64	0	0.31	Runt	0	0	1	0
T65A	65	0	0.497	Runt	3	1	0	0
T65N	65	0	0.293	Runt	0	2	0	0
T65P	65	0	0.389	Runt	0	0	0	0
T65S	65	0	0.438	Runt	0	0	0	0
D66A	66	0	0.455	Runt	0	0	0	0
D66N	66	1	0.525	Runt	1	0	0	0
D66E	66	1	0.567	Runt	0	0	0	0
D66G	66	1	0.555	Runt	1	0	0	1	Uncertain significance
D66H	66	0	0.453	Runt	0	0	0	0
D66Y	66	1	0.517	Runt	1	2	1	0
S67N	67	1	0.627	Runt	0	2	0	0
S67C	67	0	0.499	Runt	0	0	0	0
S67G	67	1	0.558	Runt	0	0	0	0
S67I	67	1	0.535	Runt	2	1	0	0
S67T	67	1	0.547	Runt	0	0	0	0
P68A	68	1	0.676	Runt	0	1	0	0
P68H	68	1	0.745	Runt	0	0	0	0
P68L	68	1	0.847	Runt	1	0	0	0
P68S	68	1	0.884	Runt	0	4	0	1	Uncertain significance
P68T	68	1	0.813	Runt	0	0	0	0
N69D	69	0	0.206	Runt	0	0	0	0
N69H	69	0	0.143	Runt	0	0	0	0
N69I	69	0	0.113	Runt	0	0	0	0
N69K	69	0	0.187	Runt	0	0	0	0
N69S	69	0	0.434	Runt	2	2	1	1	Uncertain significance
N69T	69	0	0.195	Runt	0	0	0	0
F70C	70	0	0.17	Runt	0	0	0	0
F70I	70	0	0.24	Runt	0	0	0	0
F70L	70	0	0.378	Runt	1	0	0	0
F70Y	70	0	0.209	Runt	1	0	0	0
F70V	70	0	0.222	Runt	0	0	0	0
L71R	71	0	0.307	Runt	0	0	0	0
L71H	71	0	0.264	Runt	0	0	0	0
L71I	71	0	0.275	Runt	0	0	0	0
L71F	71	0	0.296	Runt	0	0	0	0
L71V	71	0	0.311	Runt	0	0	0	0
C72R	72	1	0.608	Runt	0	0	0	0
C72G	72	1	0.567	Runt	0	0	0	0
C72F	72	0	0.498	Runt	0	0	0	0
C72S	72	1	0.56	Runt	0	0	0	0
C72W	72	1	0.572	Runt	0	0	0	0
C72Y	72	0	0.474	Runt	1	2	0	1	Uncertain significance
S73A	73	1	0.539	Runt	0	0	0	0
S73C	73	1	0.516	Runt	1	0	1	0
S73F	73	1	0.636	Runt	9	4	0	0
S73P	73	1	0.589	Runt	0	1	0	0
S73T	73	1	0.524	Runt	0	0	0	0
S73Y	73	1	0.585	Runt	1	0	1	0
V74A	74	0	0.264	Runt	0	0	0	0
V74G	74	0	0.249	Runt	0	0	0	0
V74L	74	0	0.369	Runt	0	0	0	0
V74M	74	0	0.293	Runt	0	0	0	1	Uncertain significance
L75R	75	1	0.795	Runt	0	1	0	0
L75Q	75	1	0.745	Runt	0	0	0	1	Uncertain significance
L75M	75	1	0.515	Runt	0	0	0	0
L75P	75	1	0.775	Runt	0	0	0	0
L75V	75	1	0.646	Runt	0	0	0	0
P76A	76	1	0.704	Runt	0	1	0	0
P76R	76	1	0.781	Runt	1	1	0	0
P76H	76	1	0.721	Runt	0	1	0	0
P76L	76	1	0.813	Runt	1	4	0	0
P76T	76	1	0.798	Runt	0	1	0	0
T77A	77	0	0.339	Runt	0	0	1	1	Uncertain significance
T77K	77	0	0.139	Runt	0	0	0	0
T77M	77	0	0.155	Runt	0	0	0	0
T77P	77	0	0.232	Runt	0	0	0	0
H78N	78	0	0.45	Runt	0	0	0	0
H78D	78	0	0.435	Runt	0	3	1	0
H78Q	78	1	0.509	Runt	2	1	0	1	Likely pathogenic
H78L	78	1	0.562	Runt	1	0	0	0
H78P	78	1	0.514	Runt	0	1	0	1	Likely pathogenic
H78Y	78	1	0.563	Runt	3	2	0	0
W79C	79	1	0.768	Runt	8	7	0	0
W79G	79	1	0.766	Runt	0	0	0	0
W79L	79	1	0.759	Runt	4	1	0	0
W79S	79	1	0.722	Runt	2	1	0	0
R80C	80	1	0.748	Runt	19	36	0	1	Likely pathogenic
R80H	80	1	0.761	Runt	7	17	1	1	Likely pathogenic
R80L	80	1	0.749	Runt	1	1	0	0
R80P	80	1	0.798	Runt	1	3	0	0
R80S	80	1	0.796	Runt	1	10	0	1	Uncertain significance
C81R	81	0	0.289	Runt	1	0	1	0
C81G	81	0	0.284	Runt	0	0	0	0
C81F	81	0	0.239	Runt	0	0	0	0
C81S	81	0	0.279	Runt	0	0	1	1	Uncertain significance
C81W	81	0	0.269	Runt	0	0	0	0
N82D	82	1	0.53	Runt	0	1	0	0
N82H	82	1	0.613	Runt	0	0	1	0
N82K	82	1	0.61	Runt	0	0	0	0
N82S	82	1	0.685	Runt	1	2	1	0
N82T	82	1	0.567	Runt	1	0	0	0
N82Y	82	1	0.725	Runt	1	0	0	0
K83R	83	1	0.543	Runt	3	5	0	0
K83N	83	1	0.605	Runt	7	6	0	2	Likely pathogenic
K83E	83	1	0.688	Runt	1	1	0	1	Pathogenic
K83Q	83	1	0.568	Runt	1	9	0	0
K83M	83	1	0.609	Runt	0	3	0	0
K83T	83	1	0.591	Runt	0	1	0	0
T84A	84	1	0.557	Runt	0	0	1	1	Uncertain significance
T84N	84	0	0.361	Runt	1	10	0	0
T84P	84	0	0.421	Runt	1	3	0	1	Uncertain significance
T84S	84	0	0.463	Runt	0	0	0	0
L85Q	85	1	0.841	Runt	2	2	0	1	Uncertain significance
L85M	85	1	0.586	Runt	0	0	0	0
L85P	85	1	0.869	Runt	2	3	0	0
L85V	85	1	0.721	Runt	0	2	0	0
P86A	86	0	0.338	Runt	1	0	1	0
P86H	86	0	0.409	Runt	1	0	0	0
P86L	86	1	0.541	Runt	5	7	0	0
P86S	86	1	0.559	Runt	2	2	0	0
P86T	86	0	0.415	Runt	0	0	0	1	Uncertain significance
I87L	87	0	0.243	Runt	0	0	0	0
I87M	87	0	0.155	Runt	0	0	0	1	Uncertain significance
I87F	87	0	0.169	Runt	0	0	0	0
I87S	87	0	0.13	Runt	0	0	0	0
I87T	87	0	0.131	Runt	0	0	0	0
A88D	88	0	0.3	Runt	0	0	0	0
A88G	88	0	0.295	Runt	0	0	0	0
A88S	88	0	0.301	Runt	0	0	0	0
A88T	88	0	0.384	Runt	0	0	0	0
A88V	88	0	0.335	Runt	0	0	0	0
F89C	89	0	0.387	Runt	0	0	0	0
F89I	89	0	0.365	Runt	0	0	0	0
F89L	89	0	0.489	Runt	2	1	1	0
F89S	89	0	0.381	Runt	1	1	0	0
F89Y	89	0	0.333	Runt	0	0	0	0
F89V	89	0	0.39	Runt	0	0	1	0
K90R	90	0	0.189	Runt	0	1	0	0
K90E	90	0	0.24	Runt	0	0	0	1	Uncertain significance
K90Q	90	0	0.141	Runt	0	0	0	0
K90M	90	0	0.181	Runt	0	0	0	0
K90T	90	0	0.144	Runt	0	0	0	0
V91E	91	0	0.362	Runt	1	1	0	0
V91G	91	0	0.454	Runt	0	0	0	0
V91L	91	0	0.48	Runt	0	0	0	1	Uncertain significance
V91M	91	0	0.356	Runt	0	0	0	0
V92A	92	1	0.521	Runt	0	0	0	1	Uncertain significance
V92G	92	1	0.513	Runt	0	0	0	0
V92L	92	0	0.463	Runt	0	0	0	0
V92M	92	0	0.393	Runt	0	0	1	1	Uncertain significance
A93D	93	0	0.498	Runt	0	0	1	0
A93G	93	0	0.394	Runt	0	0	0	0
A93P	93	0	0.395	Runt	0	0	0	0
A93S	93	0	0.401	Runt	1	0	0	0
A93T	93	0	0.487	Runt	0	0	0	1	Uncertain significance
A93V	93	0	0.434	Runt	0	0	0	0
L94R	94	1	0.875	Runt	0	0	0	0
L94Q	94	1	0.831	Runt	0	0	0	0
L94I	94	1	0.608	Runt	0	0	1	1	Uncertain significance
L94V	94	1	0.7	Runt	0	0	0	1	Uncertain significance
G95A	95	1	0.639	Runt	0	0	0	0
G95E	95	1	0.594	Runt	0	0	0	0
G95W	95	0	0.426	Runt	0	0	0	0
G95V	95	1	0.652	Runt	0	1	0	0
D96A	96	0	0.286	Runt	0	0	0	0
D96N	96	0	0.374	Runt	0	0	1	1	Uncertain significance
D96G	96	0	0.296	Runt	0	0	0	1	Uncertain significance
D96Y	96	0	0.264	Runt	0	0	1	0
D96V	96	0	0.389	Runt	0	0	1	0
V97A	97	1	0.577	Runt	0	0	0	0
V97G	97	1	0.603	Runt	0	0	0	0
V97L	97	1	0.56	Runt	0	0	0	0
V97F	97	1	0.554	Runt	0	0	0	0
P98A	98	0	0.194	Runt	0	0	0	0
P98Q	98	0	0.208	Runt	0	0	0	0
P98L	98	0	0.338	Runt	0	0	0	0
P98S	98	0	0.425	Runt	0	0	0	1	Uncertain significance
P98T	98	0	0.259	Runt	0	0	0	0
D99A	99	0	0.358	Runt	0	0	0	0
D99N	99	0	0.376	Runt	0	0	0	0
D99E	99	0	0.448	Runt	0	1	0	1	Uncertain significance
D99G	99	0	0.359	Runt	0	0	0	0
D99H	99	0	0.306	Runt	0	0	0	0
D99V	99	0	0.355	Runt	0	0	0	0
G100A	100	1	0.829	Runt	0	0	0	0
G100R	100	1	0.844	Runt	0	0	0	0
G100D	100	1	0.788	Runt	2	0	0	0
G100C	100	1	0.722	Runt	0	0	0	0
G100S	100	1	0.835	Runt	0	0	0	0
T101A	101	0	0.42	Runt	1	0	0	0
T101N	101	0	0.296	Runt	0	0	0	0
T101P	101	0	0.39	Runt	0	1	0	0
T101S	101	0	0.412	Runt	0	0	0	0
L102R	102	0	0.278	Runt	0	0	0	0
L102Q	102	0	0.191	Runt	0	0	0	0
L102M	102	0	0.194	Runt	1	0	0	0
V103A	103	1	0.576	Runt	0	0	0	0
V103D	103	1	0.702	Runt	0	0	0	1	Likely pathogenic
V103G	103	1	0.617	Runt	0	0	0	0
V103I	103	1	0.555	Runt	0	0	0	1	Uncertain significance
V103L	103	1	0.574	Runt	0	0	0	0
V103F	103	1	0.559	Runt	0	1	0	0
T104A	104	0	0.391	Runt	0	0	1	1	Uncertain significance
T104N	104	0	0.215	Runt	0	0	0	0
T104P	104	0	0.263	Runt	0	0	0	0
T104S	104	0	0.352	Runt	0	0	0	0
V105A	105	1	0.652	Runt	0	0	0	0
V105G	105	1	0.679	Runt	0	0	0	0
V105L	105	1	0.622	Runt	0	1	0	0
V105M	105	1	0.509	Runt	0	0	0	0
M106I	106	0	0.31	Runt	0	2	1	0
M106L	106	0	0.224	Runt	0	0	0	0
M106K	106	0	0.122	Runt	0	0	0	0
M106T	106	0	0.266	Runt	0	0	0	0
M106V	106	0	0.29	Runt	0	0	1	0
A107D	107	0	0.405	Runt	1	0	0	0
A107G	107	0	0.403	Runt	0	1	0	0
A107P	107	0	0.418	Runt	5	1	0	1	Pathogenic
A107S	107	0	0.424	Runt	0	0	0	0
A107T	107	1	0.518	Runt	0	0	0	0
A107V	107	0	0.474	Runt	0	0	0	1	Uncertain significance
G108A	108	1	0.715	Runt	0	0	0	0
G108R	108	1	0.795	Runt	0	0	1	0
G108D	108	1	0.71	Runt	1	1	0	0
G108C	108	1	0.668	Runt	0	0	0	0
G108S	108	1	0.783	Runt	3	3	0	1	Uncertain significance
G108V	108	1	0.741	Runt	0	0	0	0
N109D	109	0	0.476	Runt	0	0	0	0
N109H	109	1	0.504	Runt	0	0	0	0
N109I	109	0	0.488	Runt	0	0	0	0
N109K	109	0	0.499	Runt	0	3	0	1	Uncertain significance
N109S	109	1	0.679	Runt	0	1	0	0
N109T	109	1	0.505	Runt	0	0	0	0
D110A	110	0	0.305	Runt	0	0	0	0
D110N	110	0	0.409	Runt	2	0	1	0
D110E	110	0	0.461	Runt	0	0	0	0
D110G	110	0	0.33	Runt	0	0	0	0
D110H	110	0	0.398	Runt	0	0	0	0
D110Y	110	0	0.362	Runt	0	0	0	0
E111A	111	0	0.29	Runt	0	0	0	0
E111D	111	0	0.437	Runt	0	0	2	2	Uncertain significance
E111Q	111	0	0.417	Runt	0	0	0	0
E111G	111	0	0.36	Runt	1	0	0	0
E111K	111	1	0.517	Runt	2	0	0	1	Uncertain significance
N112D	112	1	0.507	Runt	0	2	0	1	Uncertain significance
N112H	112	0	0.427	Runt	0	0	0	0
N112I	112	0	0.396	Runt	0	2	0	0
N112K	112	0	0.499	Runt	1	2	0	0
N112T	112	0	0.478	Runt	1	0	0	0
N112Y	112	0	0.487	Runt	0	0	0	0
Y113D	113	0	0.206	Runt	0	0	0	0
Y113C	113	0	0.293	Runt	0	0	0	0
Y113H	113	0	0.284	Runt	0	0	0	1	Uncertain significance
Y113F	113	0	0.261	Runt	0	0	0	0
Y113S	113	0	0.219	Runt	0	0	0	0
S114A	114	1	0.516	Runt	0	0	1	1	Uncertain significance
S114P	114	1	0.58	Runt	2	5	0	1	Uncertain significance
S114T	114	1	0.517	Runt	0	0	0	0
S114W	114	0	0.429	Runt	0	0	0	0
A115G	115	1	0.593	Runt	0	0	0	0
A115P	115	1	0.65	Runt	0	0	0	0
A115S	115	1	0.615	Runt	0	0	0	0
A115T	115	1	0.703	Runt	1	1	0	0
A115V	115	1	0.674	Runt	0	0	0	0
E116A	116	1	0.689	Runt	0	0	0	0
E116D	116	1	0.663	Runt	0	0	0	0
E116Q	116	1	0.721	Runt	0	0	0	0
E116G	116	1	0.698	Runt	0	0	0	0
E116K	116	1	0.716	Runt	0	0	0	0
L117Q	117	1	0.848	Runt	0	1	0	0
L117M	117	1	0.612	Runt	0	0	0	0
L117P	117	1	0.846	Runt	4	6	0	0
L117V	117	1	0.731	Runt	0	0	0	0
R118I	118	1	0.746	Runt	0	0	0	0
R118K	118	1	0.571	Runt	0	0	0	0
R118S	118	1	0.813	Runt	0	1	0	0
R118T	118	1	0.683	Runt	1	1	0	0
N119D	119	0	0.497	Runt	0	0	1	0
N119H	119	1	0.61	Runt	0	0	0	0
N119K	119	1	0.583	Runt	4	1	0	0
N119S	119	1	0.725	Runt	0	1	0	0
N119T	119	1	0.576	Runt	1	0	0	0
N119Y	119	1	0.71	Runt	0	0	0	1	Uncertain significance
A120G	120	0	0.272	Runt	0	0	0	1	Uncertain significance
A120P	120	0	0.217	Runt	0	0	0	0
A120S	120	0	0.314	Runt	0	0	0	0
A120T	120	0	0.42	Runt	0	0	0	0
A120V	120	0	0.362	Runt	0	0	0	1	Uncertain significance
T121A	121	0	0.374	Runt	0	0	1	1	Uncertain significance
T121N	121	0	0.167	Runt	0	0	0	0
T121P	121	0	0.241	Runt	0	1	0	0
A122E	122	0	0.295	Runt	0	0	0	0
A122G	122	0	0.301	Runt	0	0	0	0
A122P	122	0	0.261	Runt	2	2	0	0
A122S	122	0	0.308	Runt	0	0	0	0
A122T	122	0	0.384	Runt	1	0	1	1	Uncertain significance
A122V	122	0	0.337	Runt	0	0	0	0
A123G	123	0	0.212	Runt	0	0	0	0
A123P	123	0	0.157	Runt	0	0	0	0
A123S	123	0	0.214	Runt	0	0	0	0
A123T	123	0	0.309	Runt	0	0	0	0
M124R	124	0	0.355	Runt	1	0	0	0
M124I	124	0	0.447	Runt	1	0	1	1	Uncertain significance
M124L	124	0	0.374	Runt	0	0	0	1	Uncertain significance
M124K	124	0	0.359	Runt	0	0	0	0
M124T	124	0	0.41	Runt	0	0	0	0
M124V	124	0	0.422	Runt	0	0	0	1	Uncertain significance
K125R	125	0	0.305	Runt	0	0	0	1	Uncertain significance
K125E	125	0	0.417	Runt	1	0	0	0
K125Q	125	0	0.245	Runt	0	0	0	1	Uncertain significance
K125M	125	0	0.382	Runt	0	0	0	0
K125T	125	0	0.292	Runt	0	0	0	0
N126D	126	0	0.258	Runt	0	0	0	0
N126H	126	0	0.182	Runt	0	0	0	0
N126K	126	0	0.254	Runt	0	0	0	0
N126S	126	0	0.496	Runt	0	0	0	0
N126T	126	0	0.251	Runt	0	0	1	0
N126Y	126	0	0.235	Runt	0	0	0	0
Q127R	127	1	0.654	Runt	0	0	1	1	Uncertain significance
Q127E	127	0	0.486	Runt	0	0	0	0
Q127H	127	0	0.379	Runt	0	0	1	0
Q127L	127	0	0.456	Runt	0	0	0	0
Q127K	127	0	0.466	Runt	0	0	0	0
V128A	128	0	0.378	Runt	0	0	1	1	Uncertain significance
V128G	128	0	0.316	Runt	0	0	0	0
V128I	128	0	0.405	Runt	0	0	0	1	Uncertain significance
V128L	128	0	0.435	Runt	0	0	1	1	Uncertain significance
V128F	128	0	0.351	Runt	0	0	0	0
A129G	129	1	0.571	Runt	0	0	0	0
A129P	129	1	0.619	Runt	0	0	0	0
A129S	129	1	0.577	Runt	0	0	0	0
A129T	129	1	0.664	Runt	0	0	0	1	Uncertain significance
A129V	129	1	0.601	Runt	0	0	0	0
R130G	130	0	0.398	Runt	0	0	0	0
R130I	130	0	0.199	Runt	1	0	0	0
R130K	130	0	0.259	Runt	0	0	0	0
R130S	130	0	0.373	Runt	0	0	0	0
F131C	131	1	0.585	Runt	0	2	0	0
F131I	131	1	0.52	Runt	1	0	0	0
F131L	131	1	0.607	Runt	0	0	0	0
F131S	131	1	0.617	Runt	0	1	0	0
F131Y	131	0	0.443	Runt	0	0	0	0
F131V	131	1	0.558	Runt	1	0	0	0
N132H	132	0	0.41	Runt	0	0	0	0
N132I	132	1	0.523	Runt	0	0	0	0
N132K	132	0	0.446	Runt	0	0	0	0
N132S	132	1	0.507	Runt	1	0	0	0
N132T	132	0	0.357	Runt	0	0	0	0
N132Y	132	1	0.537	Runt	0	0	0	0
D133A	133	0	0.327	Runt	0	0	0	0
D133N	133	0	0.398	Runt	0	3	0	0
D133E	133	0	0.403	Runt	3	4	0	0
D133H	133	0	0.404	Runt	0	0	0	0
D133Y	133	0	0.404	Runt	3	0	0	0
D133V	133	0	0.393	Runt	1	0	0	0
L134R	134	1	0.737	Runt	0	1	0	0
L134H	134	1	0.659	Runt	0	1	0	1	Uncertain significance
L134I	134	1	0.553	Runt	0	0	0	0
L134F	134	1	0.594	Runt	0	0	0	0
L134V	134	1	0.62	Runt	0	0	0	0
R135K	135	1	0.694	Runt	27	59	1	1	Likely pathogenic
R135M	135	1	0.704	Runt	0	10	0	0
R135S	135	1	0.854	Runt	3	5	0	2	Likely pathogenic
R135T	135	1	0.763	Runt	0	11	0	0
R135W	135	1	0.774	Runt	0	1	0	0
F136C	136	1	0.654	Runt	0	3	0	1	Uncertain significance
F136I	136	1	0.576	Runt	0	0	0	0
F136L	136	1	0.656	Runt	2	4	0	1	Uncertain significance
F136S	136	1	0.671	Runt	0	0	0	0
F136Y	136	0	0.482	Runt	1	2	0	0
F136V	136	1	0.621	Runt	1	1	0	0
V137A	137	1	0.732	Runt	3	0	0	0
V137G	137	1	0.823	Runt	0	0	0	0
V137I	137	1	0.686	Runt	1	0	1	1	Uncertain significance
V137L	137	1	0.714	Runt	0	0	0	0
V137F	137	1	0.711	Runt	2	1	0	1	Uncertain significance
G138A	138	1	0.835	Runt	0	0	0	0
G138R	138	1	0.873	Runt	3	2	0	0
G138D	138	1	0.797	Runt	2	0	0	0
G138C	138	1	0.727	Runt	5	1	0	0
G138S	138	1	0.847	Runt	5	4	1	1	Uncertain significance
G138V	138	1	0.83	Runt	3	2	0	0
R139G	139	1	0.814	Runt	13	22	0	0
R139L	139	1	0.675	Runt	3	3	0	0
R139P	139	1	0.738	Runt	2	2	0	0
S140R	140	1	0.641	Runt	1	0	0	0
S140N	140	1	0.55	Runt	2	5	0	0
S140C	140	1	0.53	Runt	0	0	0	0
S140G	140	1	0.52	Runt	0	0	0	1	Uncertain significance
S140I	140	1	0.51	Runt	0	1	0	0
S140T	140	0	0.488	Runt	0	0	0	1	Uncertain significance
G141A	141	1	0.782	Runt	1	0	0	0
G141R	141	1	0.822	Runt	3	0	0	1	Uncertain significance
G141E	141	1	0.793	Runt	2	0	0	0
G141V	141	1	0.766	Runt	1	1	0	1	Uncertain significance
R142G	142	1	0.834	Runt	0	1	0	1	Uncertain significance
R142I	142	1	0.526	Runt	0	0	0	1	Likely pathogenic
R142K	142	1	0.568	Runt	6	0	0	0
R142T	142	1	0.586	Runt	0	2	0	0
G143A	143	1	0.78	Runt	0	0	0	0
G143E	143	1	0.819	Runt	1	3	0	1	Uncertain significance
G143W	143	1	0.66	Runt	1	0	0	0
G143V	143	1	0.786	Runt	0	0	0	0
K144R	144	0	0.406	Runt	0	0	0	0
K144N	144	0	0.343	Runt	4	2	0	0
K144E	144	0	0.487	Runt	0	0	0	0
K144Q	144	0	0.347	Runt	0	0	0	0
K144I	144	0	0.357	Runt	0	0	0	1	Uncertain significance
K144T	144	0	0.345	Runt	0	0	0	0
S145R	145	1	0.59	Runt	0	0	0	0
S145N	145	1	0.543	Runt	0	0	1	0
S145C	145	1	0.519	Runt	0	0	0	0
S145G	145	0	0.483	Runt	0	0	0	0
S145I	145	0	0.497	Runt	0	0	0	0
S145T	145	0	0.469	Runt	0	0	1	0
F146C	146	1	0.561	Runt	0	1	0	0
F146I	146	0	0.426	Runt	0	1	0	0
F146L	146	1	0.58	Runt	0	0	1	1	Uncertain significance
F146S	146	1	0.614	Runt	0	0	0	0
F146Y	146	0	0.384	Runt	0	0	0	0
F146V	146	0	0.47	Runt	0	1	0	0
T147A	147	0	0.401	Runt	0	0	1	0
T147N	147	0	0.23	Runt	0	0	0	0
T147P	147	0	0.279	Runt	0	0	0	0
T147S	147	0	0.384	Runt	0	0	1	0
L148R	148	1	0.736	Runt	2	2	0	0
L148Q	148	1	0.704	Runt	0	1	0	0
L148M	148	0	0.496	Runt	0	0	0	0
L148P	148	1	0.732	Runt	2	1	0	0
L148V	148	1	0.61	Runt	0	0	1	1	Uncertain significance
T149N	149	1	0.615	Runt	0	0	0	1	Uncertain significance
T149I	149	1	0.665	Runt	0	0	0	0
T149P	149	1	0.709	Runt	0	0	0	0
T149S	149	1	0.725	Runt	0	0	0	0
I150N	150	1	0.556	Runt	0	2	0	0
I150L	150	1	0.501	Runt	0	0	0	0
I150M	150	0	0.5	Runt	0	0	0	0
I150F	150	0	0.466	Runt	0	0	0	0
I150S	150	1	0.602	Runt	0	0	0	0
I150T	150	1	0.575	Runt	2	0	0	0
I150V	150	0	0.475	Runt	0	1	0	0
T151A	151	0	0.372	Runt	0	0	0	0
T151N	151	0	0.217	Runt	0	0	0	0
T151P	151	0	0.293	Runt	0	0	0	1	Uncertain significance
T151S	151	0	0.373	Runt	0	0	0	1	Uncertain significance
V152A	152	1	0.597	Runt	0	0	0	0
V152D	152	1	0.73	Runt	1	2	0	0
V152G	152	1	0.616	Runt	0	0	0	0
V152I	152	1	0.567	Runt	0	0	1	1	Uncertain significance
V152L	152	1	0.593	Runt	0	0	1	0
V152F	152	1	0.598	Runt	0	0	0	0
F153I	153	0	0.151	Runt	0	0	0	0
F153L	153	0	0.324	Runt	1	0	1	0
F153S	153	0	0.165	Runt	0	0	0	0
F153Y	153	0	0.111	Runt	0	0	0	0
F153V	153	0	0.146	Runt	0	0	0	0
T154A	154	1	0.75	Runt	0	0	0	0
T154R	154	1	0.7	Runt	0	0	0	0
T154K	154	1	0.656	Runt	0	0	0	0
T154P	154	1	0.691	Runt	0	0	0	0
T154S	154	1	0.631	Runt	0	0	0	0
N155D	155	0	0.186	Runt	0	0	0	0
N155H	155	0	0.138	Runt	0	0	0	0
N155K	155	0	0.162	Runt	0	0	1	1	Uncertain significance
N155S	155	0	0.387	Runt	0	0	0	0
N155T	155	0	0.18	Runt	0	0	0	0
N155Y	155	0	0.13	Runt	0	0	0	0
P156A	156	1	0.665	Runt	1	0	0	0
P156Q	156	1	0.735	Runt	0	0	0	0
P156L	156	1	0.781	Runt	1	0	1	1	Uncertain significance
P156S	156	1	0.842	Runt	0	1	0	0
P156T	156	1	0.756	Runt	0	0	0	0
P157A	157	0	0.256	Runt	0	0	0	0
P157R	157	0	0.355	Runt	0	0	1	0
P157Q	157	0	0.331	Runt	0	0	0	0
P157L	157	0	0.369	Runt	2	0	1	0
P157S	157	1	0.501	Runt	0	0	1	0
P157T	157	0	0.332	Runt	0	0	1	0
Q158E	158	1	0.569	Runt	0	0	0	0
Q158H	158	0	0.468	Runt	1	1	0	0
Q158L	158	1	0.534	Runt	0	0	0	0
Q158K	158	1	0.585	Runt	1	0	0	0
Q158P	158	1	0.634	Runt	0	0	0	1	Uncertain significance
V159A	159	1	0.738	Runt	0	0	0	1	Uncertain significance
V159G	159	1	0.796	Runt	0	0	0	1	Uncertain significance
V159I	159	1	0.652	Runt	0	0	0	0
V159L	159	1	0.698	Runt	0	0	0	0
V159F	159	1	0.656	Runt	0	1	0	0
A160D	160	1	0.644	Runt	0	0	0	0
A160G	160	1	0.541	Runt	0	0	0	0
A160P	160	1	0.514	Runt	0	0	0	0
A160S	160	1	0.557	Runt	0	0	0	1	Uncertain significance
A160T	160	1	0.644	Runt	3	1	1	1	Uncertain significance
A160V	160	1	0.588	Runt	1	2	0	0
T161A	161	1	0.677	Runt	1	1	0	0
T161N	161	0	0.478	Runt	0	0	0	0
T161I	161	1	0.582	Runt	0	0	0	0
T161P	161	1	0.562	Runt	0	1	0	0
T161S	161	1	0.568	Runt	0	0	0	1	Uncertain significance
Y162N	162	0	0.375	Runt	0	0	0	0
Y162D	162	0	0.445	Runt	0	0	0	0
Y162C	162	0	0.446	Runt	0	0	0	0
Y162H	162	0	0.421	Runt	1	0	0	0
Y162F	162	0	0.382	Runt	0	0	0	0
Y162S	162	0	0.38	Runt	0	0	0	0
H163R	163	0	0.394	Runt	0	0	0	0
H163N	163	0	0.145	Runt	0	0	0	0
H163Q	163	0	0.161	Runt	0	0	0	0
H163L	163	0	0.231	Runt	0	0	0	0
H163P	163	0	0.159	Runt	0	0	0	0
H163Y	163	0	0.215	Runt	0	0	0	0
R164G	164	0	0.411	Runt	0	0	0	0
R164I	164	0	0.206	Runt	1	0	0	0
R164S	164	0	0.385	Runt	0	0	0	0
R164T	164	0	0.221	Runt	0	0	0	0
A165G	165	1	0.589	Runt	0	0	0	0
A165P	165	1	0.673	Runt	0	0	0	0
A165S	165	1	0.595	Runt	0	0	0	0
A165T	165	1	0.644	Runt	0	0	0	0
A165V	165	1	0.598	Runt	1	0	1	0
I166N	166	1	0.641	Runt	0	0	0	1	Likely pathogenic
I166L	166	1	0.514	Runt	0	0	0	0
I166M	166	1	0.554	Runt	1	1	0	0
I166F	166	0	0.488	Runt	0	0	0	0
I166T	166	1	0.592	Runt	1	0	0	0
I166V	166	1	0.531	Runt	1	0	0	1	Uncertain significance
K167R	167	0	0.313	Runt	0	0	0	0
K167N	167	0	0.257	Runt	4	1	0	1	Likely pathogenic
K167E	167	0	0.393	Runt	0	1	0	0
K167Q	167	0	0.28	Runt	0	0	0	0
K167I	167	0	0.306	Runt	0	0	0	0
K167T	167	0	0.286	Runt	0	0	0	1	Uncertain significance
I168N	168	0	0.457	Runt	0	0	0	0
I168L	168	1	0.504	Runt	0	0	0	0
I168M	168	0	0.425	Runt	0	0	0	0
I168F	168	0	0.448	Runt	0	0	0	0
I168S	168	0	0.489	Runt	0	0	0	0
I168T	168	0	0.476	Runt	0	0	0	0
I168V	168	0	0.486	Runt	1	0	0	0
T169A	169	1	0.741	Runt	0	1	0	1	Likely pathogenic
T169R	169	1	0.636	Runt	2	0	0	0
T169K	169	1	0.558	Runt	0	0	0	0
T169P	169	1	0.664	Runt	0	0	0	0
T169S	169	1	0.659	Runt	0	0	0	0
V170A	170	0	0.482	Runt	0	0	0	1	Uncertain significance
V170E	170	0	0.496	Runt	0	0	0	0
V170G	170	1	0.55	Runt	0	0	0	0
V170L	170	0	0.486	Runt	1	1	0	0
D171A	171	0	0.466	Runt	0	4	0	1	Likely pathogenic
D171N	171	1	0.522	Runt	26	38	0	0
D171E	171	1	0.532	Runt	1	1	0	0
D171G	171	1	0.506	Runt	19	42	1	0
D171H	171	0	0.499	Runt	0	4	0	0
D171Y	171	0	0.497	Runt	1	3	0	1	Likely pathogenic
D171V	171	1	0.558	Runt	5	5	0	1	Likely pathogenic
G172A	172	1	0.747	Runt	2	1	0	1	Uncertain significance
G172R	172	1	0.823	Runt	3	2	0	1	Uncertain significance
G172E	172	1	0.744	Runt	0	7	0	1	Likely pathogenic
G172W	172	1	0.575	Runt	0	0	0	0
G172V	172	1	0.73	Runt	1	1	0	0
P173A	173	1	0.7	Runt	0	0	0	0
P173R	173	1	0.801	Runt	0	0	0	0
P173H	173	1	0.707	Runt	0	1	0	1	Uncertain significance
P173L	173	1	0.85	Runt	0	0	1	0
P173T	173	1	0.82	Runt	0	1	0	0
R174G	174	1	0.823	Runt	5	0	0	0
R174L	174	1	0.68	Runt	1	1	0	0
R174P	174	1	0.729	Runt	2	2	0	0
E175A	175	0	0.416	Runt	0	0	0	0
E175D	175	0	0.494	Runt	0	0	0	0
E175Q	175	1	0.508	Runt	0	0	0	0
E175G	175	0	0.477	Runt	0	0	0	0
E175K	175	1	0.559	Runt	1	0	0	0
E175V	175	0	0.37	Runt	0	0	0	0
P176A	176	1	0.571	Runt	0	0	0	0
P176R	176	1	0.712	Runt	0	0	0	0
P176H	176	1	0.624	Runt	2	0	0	0
P176L	176	1	0.786	Runt	2	1	0	0
P176S	176	1	0.799	Runt	0	0	0	0
P176T	176	1	0.715	Runt	0	0	0	0
R177Q	177	1	0.811	Runt	28	47	1	1	Pathogenic
R177G	177	1	0.792	Runt	0	1	0	1	Likely pathogenic
R177L	177	1	0.718	Runt	3	3	0	0
R177P	177	1	0.744	Runt	2	1	0	0
R178G	178	1	0.533	not_Runt	0	0	0	0
R178I	178	0	0.388	not_Runt	0	1	0	0
R178K	178	0	0.399	not_Runt	0	0	1	0
R178S	178	1	0.503	not_Runt	0	0	1	0
R178T	178	0	0.39	not_Runt	0	0	0	0
H179R	179	1	0.59	not_Runt	0	0	0	1	Uncertain significance
H179N	179	0	0.369	not_Runt	0	0	0	0
H179D	179	0	0.337	not_Runt	0	0	0	0
H179Q	179	0	0.394	not_Runt	0	0	0	0
H179L	179	0	0.461	not_Runt	0	0	0	0
H179P	179	0	0.411	not_Runt	0	0	0	0
H179Y	179	0	0.472	not_Runt	0	0	0	0
R180Q	180	1	0.536	not_Runt	2	1	1	1	Uncertain significance
R180G	180	0	0.499	not_Runt	1	0	0	1	Uncertain significance
R180L	180	0	0.457	not_Runt	1	1	0	0
R180P	180	0	0.429	not_Runt	1	0	1	0
R180W	180	0	0.409	not_Runt	3	10	1	1	Uncertain significance
Q181R	181	1	0.614	not_Runt	0	0	1	1	Uncertain significance
Q181E	181	0	0.434	not_Runt	0	0	0	0
Q181H	181	0	0.387	not_Runt	0	0	0	0
Q181L	181	0	0.448	not_Runt	0	0	1	1	Uncertain significance
Q181K	181	0	0.455	not_Runt	0	0	0	0
Q181P	181	1	0.512	not_Runt	0	0	0	0
K182R	182	0	0.417	not_Runt	0	0	0	0
K182N	182	0	0.364	not_Runt	0	0	0	0
K182E	182	0	0.482	not_Runt	0	0	0	0
K182Q	182	0	0.369	not_Runt	0	0	0	0
K182I	182	0	0.374	not_Runt	0	0	0	0
K182T	182	0	0.36	not_Runt	0	0	0	0
L183R	183	0	0.453	not_Runt	0	0	0	0
L183Q	183	0	0.385	not_Runt	0	0	0	0
L183I	183	0	0.396	not_Runt	0	0	0	0
L183P	183	0	0.404	not_Runt	0	0	1	1	Uncertain significance
L183V	183	0	0.47	not_Runt	2	0	0	0
D184A	184	0	0.401	not_Runt	0	0	0	0
D184N	184	1	0.504	not_Runt	0	0	0	0
D184E	184	1	0.526	not_Runt	0	0	0	0
D184G	184	0	0.453	not_Runt	0	0	0	0
D184H	184	0	0.39	not_Runt	0	0	0	1	Uncertain significance
D184Y	184	0	0.464	not_Runt	0	0	0	0
D184V	184	1	0.539	not_Runt	0	0	0	0
D185A	185	0	0.317	not_Runt	0	0	0	0
D185N	185	0	0.415	not_Runt	0	0	0	0
D185E	185	0	0.428	not_Runt	0	0	0	0
D185G	185	0	0.367	not_Runt	0	0	0	0
D185H	185	0	0.301	not_Runt	0	0	0	0
D185Y	185	0	0.382	not_Runt	1	0	0	0
D185V	185	0	0.459	not_Runt	0	0	0	0
Q186R	186	1	0.523	not_Runt	0	0	0	0
Q186E	186	0	0.365	not_Runt	1	0	0	0
Q186H	186	0	0.322	not_Runt	1	0	0	0
Q186L	186	0	0.354	not_Runt	0	0	0	0
Q186K	186	0	0.35	not_Runt	0	0	0	0
Q186P	186	0	0.446	not_Runt	0	0	0	0
T187A	187	1	0.509	not_Runt	0	0	0	0
T187N	187	0	0.339	not_Runt	0	0	0	0
T187I	187	0	0.378	not_Runt	2	0	1	1	Uncertain significance
T187P	187	0	0.396	not_Runt	0	0	0	0
T187S	187	0	0.446	not_Runt	0	0	0	0
K188R	188	0	0.248	not_Runt	0	0	0	0
K188N	188	0	0.197	not_Runt	0	0	0	1	Uncertain significance
K188E	188	0	0.328	not_Runt	0	0	1	0
K188Q	188	0	0.231	not_Runt	0	0	0	0
K188M	188	0	0.263	not_Runt	0	0	0	0
K188T	188	0	0.213	not_Runt	0	0	0	0
P189A	189	0	0.291	not_Runt	0	0	0	0
P189R	189	0	0.325	not_Runt	0	0	0	0
P189H	189	0	0.248	not_Runt	0	0	0	0
P189L	189	0	0.395	not_Runt	0	0	1	1	Uncertain significance
P189S	189	1	0.514	not_Runt	0	0	1	1	Uncertain significance
P189T	189	0	0.367	not_Runt	0	0	0	0
G190A	190	0	0.491	not_Runt	0	0	1	1	Uncertain significance
G190R	190	1	0.516	not_Runt	1	0	2	1	Uncertain significance
G190E	190	0	0.376	not_Runt	0	0	0	0
G190W	190	0	0.284	not_Runt	0	0	0	0
G190V	190	0	0.431	not_Runt	0	0	0	0
S191R	191	0	0.434	not_Runt	0	0	0	0
S191N	191	0	0.357	not_Runt	0	0	1	0
S191C	191	0	0.337	not_Runt	0	0	1	0
S191G	191	0	0.325	not_Runt	0	0	0	0
S191I	191	0	0.316	not_Runt	0	0	0	0
S191T	191	0	0.345	not_Runt	1	0	0	0
L192M	192	0	0.301	not_Runt	0	0	0	0
L192F	192	0	0.423	not_Runt	0	0	1	1	Uncertain significance
L192S	192	0	0.38	not_Runt	0	0	0	1	Uncertain significance
L192W	192	0	0.298	not_Runt	0	0	0	0
L192V	192	0	0.453	not_Runt	0	0	0	0
S193A	193	0	0.329	not_Runt	0	0	0	0
S193C	193	0	0.34	not_Runt	0	0	0	0
S193F	193	0	0.405	not_Runt	0	0	1	0
S193P	193	0	0.416	not_Runt	0	0	0	1	Uncertain significance
S193T	193	0	0.382	not_Runt	0	0	0	0
S193Y	193	0	0.315	not_Runt	0	0	0	0
F194C	194	0	0.155	not_Runt	0	0	0	1	Uncertain significance
F194I	194	0	0.224	not_Runt	0	0	0	0
F194L	194	0	0.427	not_Runt	0	0	0	0
F194S	194	0	0.299	not_Runt	1	0	1	0
F194Y	194	0	0.193	not_Runt	0	0	0	0
F194V	194	0	0.244	not_Runt	0	0	0	0
S195A	195	0	0.32	not_Runt	0	0	0	0
S195C	195	0	0.329	not_Runt	0	0	0	0
S195F	195	0	0.38	not_Runt	0	0	0	0
S195P	195	0	0.404	not_Runt	0	0	0	1	Uncertain significance
S195T	195	0	0.351	not_Runt	0	0	0	0
S195Y	195	0	0.297	not_Runt	0	0	0	0
E196A	196	0	0.268	not_Runt	0	0	0	0
E196D	196	0	0.399	not_Runt	0	0	0	0
E196Q	196	0	0.366	not_Runt	0	0	0	0
E196G	196	0	0.303	not_Runt	1	0	1	1	Likely benign
E196K	196	0	0.429	not_Runt	1	0	1	1	Uncertain significance
E196V	196	0	0.249	not_Runt	0	0	0	0
R197Q	197	0	0.446	not_Runt	0	0	1	1	Uncertain significance
R197G	197	0	0.378	not_Runt	0	0	0	0
R197L	197	0	0.276	not_Runt	3	0	0	0
R197P	197	0	0.266	not_Runt	0	0	0	0
R197W	197	0	0.209	not_Runt	3	0	1	1	Uncertain significance
L198R	198	0	0.423	not_Runt	0	0	1	1	Uncertain significance
L198H	198	0	0.292	not_Runt	0	0	0	0
L198I	198	0	0.343	not_Runt	0	0	0	0
L198F	198	0	0.38	not_Runt	0	0	0	1	Uncertain significance
L198P	198	0	0.352	not_Runt	0	0	1	0
L198V	198	0	0.39	not_Runt	0	0	0	0
S199R	199	0	0.481	not_Runt	1	0	0	0
S199N	199	0	0.41	not_Runt	1	0	0	0
S199C	199	0	0.327	not_Runt	0	0	0	0
S199G	199	0	0.361	not_Runt	0	0	0	0
S199I	199	0	0.375	not_Runt	0	0	0	0
S199T	199	0	0.371	not_Runt	0	0	1	0
E200A	200	0	0.298	not_Runt	0	0	0	0
E200D	200	0	0.409	not_Runt	0	0	0	0
E200Q	200	0	0.411	not_Runt	0	0	0	0
E200G	200	0	0.325	not_Runt	0	0	0	0
E200K	200	0	0.482	not_Runt	0	0	0	0
E200V	200	0	0.289	not_Runt	0	0	0	0
L201R	201	0	0.46	not_Runt	0	0	0	0
L201Q	201	0	0.365	not_Runt	0	0	1	0
L201M	201	0	0.335	not_Runt	0	0	0	0
L201P	201	0	0.343	not_Runt	0	0	1	0
L201V	201	0	0.452	not_Runt	0	0	0	0
E202A	202	0	0.326	not_Runt	0	0	0	0
E202D	202	0	0.42	not_Runt	0	0	0	0
E202Q	202	0	0.402	not_Runt	1	0	0	0
E202G	202	0	0.338	not_Runt	0	0	0	0
E202K	202	0	0.448	not_Runt	1	0	0	1	Uncertain significance
E202V	202	0	0.299	not_Runt	0	0	0	0
Q203R	203	0	0.457	not_Runt	0	0	0	1	Uncertain significance
Q203E	203	0	0.319	not_Runt	0	0	0	0
Q203H	203	0	0.221	not_Runt	0	0	0	0
Q203L	203	0	0.264	not_Runt	0	0	1	0
Q203K	203	0	0.293	not_Runt	0	0	0	0
Q203P	203	0	0.324	not_Runt	0	0	0	0
L204R	204	0	0.422	not_Runt	1	0	0	0
L204Q	204	0	0.321	not_Runt	0	0	0	0
L204M	204	0	0.288	not_Runt	0	0	1	0
L204P	204	0	0.283	not_Runt	0	0	1	1	Uncertain significance
L204V	204	0	0.392	not_Runt	0	0	1	0
R205Q	205	0	0.451	not_Runt	1	0	1	1	Uncertain significance
R205G	205	0	0.386	not_Runt	0	0	0	0
R205L	205	0	0.302	not_Runt	2	0	0	0
R205P	205	0	0.297	not_Runt	0	0	0	0
R205W	205	0	0.218	not_Runt	7	0	0	1	Uncertain significance
R206C	206	0	0.289	not_Runt	0	0	1	1	Uncertain significance
R206G	206	0	0.364	not_Runt	0	0	0	0
R206H	206	0	0.334	not_Runt	1	0	1	1	Likely benign
R206L	206	0	0.28	not_Runt	0	0	0	0
R206P	206	0	0.296	not_Runt	0	0	0	0
R206S	206	0	0.35	not_Runt	0	0	1	0
T207A	207	0	0.375	not_Runt	0	0	1	0
T207R	207	0	0.199	not_Runt	0	0	0	0
T207I	207	0	0.118	not_Runt	0	0	1	1	Uncertain significance
T207K	207	0	0.16	not_Runt	0	0	0	0
T207P	207	0	0.243	not_Runt	0	0	0	0
T207S	207	0	0.326	not_Runt	0	0	0	0
A208D	208	0	0.15	not_Runt	0	0	0	0
A208G	208	0	0.231	not_Runt	0	0	1	0
A208P	208	0	0.195	not_Runt	0	0	0	0
A208S	208	0	0.249	not_Runt	0	0	0	0
A208T	208	0	0.346	not_Runt	2	0	1	0
A208V	208	0	0.287	not_Runt	2	0	1	0
M209R	209	0	0.211	not_Runt	0	0	0	0
M209I	209	0	0.319	not_Runt	1	0	1	2	Uncertain significance
M209L	209	0	0.254	not_Runt	0	0	0	0
M209K	209	0	0.169	not_Runt	0	0	0	0
M209T	209	0	0.291	not_Runt	0	0	0	0
M209V	209	0	0.297	not_Runt	0	0	1	1	Uncertain significance
R210G	210	0	0.355	not_Runt	0	0	0	0
R210K	210	0	0.232	not_Runt	2	0	0	0
R210M	210	0	0.166	not_Runt	0	0	1	0
R210S	210	0	0.338	not_Runt	0	0	0	0
R210T	210	0	0.186	not_Runt	0	0	0	0
R210W	210	0	0.249	not_Runt	0	0	0	0
V211A	211	0	0.277	not_Runt	1	0	1	0
V211D	211	0	0.258	not_Runt	0	0	0	0
V211G	211	0	0.19	not_Runt	0	0	0	0
V211I	211	0	0.321	not_Runt	0	0	1	1	Uncertain significance
V211L	211	0	0.32	not_Runt	0	0	0	0
V211F	211	0	0.269	not_Runt	0	0	0	0
S212R	212	1	0.503	not_Runt	0	0	1	0
S212N	212	0	0.431	not_Runt	0	0	0	1	Uncertain significance
S212C	212	0	0.357	not_Runt	0	0	0	1	Uncertain significance
S212G	212	0	0.392	not_Runt	0	0	1	0
S212I	212	0	0.388	not_Runt	0	0	1	0
S212T	212	0	0.407	not_Runt	0	0	0	0
P213A	213	0	0.29	not_Runt	0	0	1	1	Uncertain significance
P213R	213	0	0.353	not_Runt	0	0	0	0
P213Q	213	0	0.336	not_Runt	0	0	0	0
P213L	213	0	0.385	not_Runt	0	0	0	1	Uncertain significance
P213S	213	1	0.52	not_Runt	0	0	0	1	Uncertain significance
P213T	213	0	0.379	not_Runt	0	0	0	0
H214R	214	0	0.437	not_Runt	0	0	0	0
H214N	214	0	0.193	not_Runt	0	0	0	0
H214D	214	0	0.172	not_Runt	0	0	0	0
H214Q	214	0	0.23	not_Runt	0	0	0	1	Uncertain significance
H214L	214	0	0.291	not_Runt	0	0	0	0
H214P	214	0	0.233	not_Runt	0	0	0	0
H214Y	214	0	0.298	not_Runt	0	0	0	0
H215R	215	0	0.427	not_Runt	0	0	0	0
H215N	215	0	0.214	not_Runt	0	0	0	0
H215D	215	0	0.184	not_Runt	0	0	0	0
H215Q	215	0	0.232	not_Runt	0	0	1	0
H215L	215	0	0.296	not_Runt	0	0	0	0
H215P	215	0	0.268	not_Runt	0	0	0	0
H215Y	215	0	0.295	not_Runt	1	0	0	0
P216A	216	0	0.275	not_Runt	0	0	0	0
P216R	216	0	0.298	not_Runt	0	0	0	0
P216Q	216	0	0.312	not_Runt	0	0	0	0
P216L	216	0	0.348	not_Runt	1	0	1	1	Uncertain significance
P216S	216	0	0.436	not_Runt	0	0	0	0
P216T	216	0	0.34	not_Runt	0	0	0	1	Uncertain significance
A217D	217	0	0.246	not_Runt	0	0	0	0
A217G	217	0	0.337	not_Runt	0	0	0	0
A217P	217	0	0.321	not_Runt	0	0	0	0
A217S	217	0	0.327	not_Runt	0	0	0	0
A217T	217	0	0.407	not_Runt	0	0	0	1	Uncertain significance
A217V	217	0	0.358	not_Runt	1	0	0	1	Uncertain significance
P218A	218	0	0.33	not_Runt	0	0	0	0
P218R	218	0	0.374	not_Runt	0	0	0	0
P218H	218	0	0.294	not_Runt	0	0	0	0
P218L	218	0	0.438	not_Runt	1	0	1	0
P218S	218	1	0.519	not_Runt	2	0	1	1	Uncertain significance
P218T	218	0	0.412	not_Runt	0	0	0	0
T219A	219	0	0.475	not_Runt	0	0	1	1	Uncertain significance
T219R	219	0	0.322	not_Runt	0	0	0	1	Uncertain significance
T219K	219	0	0.298	not_Runt	0	0	1	1	Uncertain significance
T219M	219	0	0.281	not_Runt	3	0	1	1	Uncertain significance
T219P	219	0	0.364	not_Runt	0	0	0	0
T219S	219	0	0.422	not_Runt	0	0	0	0
P220A	220	0	0.285	not_Runt	0	0	0	0
P220R	220	0	0.349	not_Runt	0	0	0	0
P220H	220	0	0.276	not_Runt	0	0	0	0
P220L	220	0	0.414	not_Runt	0	0	0	0
P220S	220	0	0.5	not_Runt	0	0	1	1	Uncertain significance
P220T	220	0	0.371	not_Runt	0	0	0	0
N221D	221	0	0.234	not_Runt	0	0	0	0
N221H	221	0	0.19	not_Runt	0	0	0	0
N221I	221	0	0.151	not_Runt	0	0	0	0
N221K	221	0	0.214	not_Runt	0	0	0	0
N221S	221	0	0.411	not_Runt	0	0	0	0
N221T	221	0	0.233	not_Runt	0	0	1	1	Uncertain significance
N221Y	221	0	0.192	not_Runt	0	0	0	0
P222A	222	0	0.246	not_Runt	0	0	0	0
P222R	222	0	0.304	not_Runt	0	0	0	0
P222H	222	0	0.22	not_Runt	0	0	0	0
P222L	222	0	0.365	not_Runt	0	0	0	0
P222S	222	0	0.462	not_Runt	1	0	0	0
P222T	222	0	0.329	not_Runt	0	0	1	0
R223C	223	0	0.306	not_Runt	7	0	1	1	Uncertain significance
R223G	223	0	0.437	not_Runt	0	0	0	0
R223H	223	0	0.385	not_Runt	1	0	1	1	Uncertain significance
R223L	223	0	0.359	not_Runt	0	0	1	0
R223P	223	0	0.34	not_Runt	1	0	1	0
R223S	223	0	0.416	not_Runt	0	0	0	0
A224D	224	0	0.226	not_Runt	0	0	0	0
A224G	224	0	0.288	not_Runt	0	0	0	0
A224P	224	0	0.325	not_Runt	0	0	0	0
A224S	224	0	0.328	not_Runt	0	0	0	0
A224T	224	0	0.408	not_Runt	1	0	1	0
A224V	224	0	0.366	not_Runt	0	0	0	0
S225A	225	0	0.335	not_Runt	0	0	0	0
S225C	225	0	0.328	not_Runt	0	0	1	0
S225F	225	0	0.366	not_Runt	2	0	0	0
S225P	225	0	0.395	not_Runt	0	0	0	0
S225T	225	0	0.344	not_Runt	0	0	0	0
S225Y	225	0	0.275	not_Runt	0	0	0	0
L226R	226	0	0.373	not_Runt	0	0	0	0
L226Q	226	0	0.308	not_Runt	0	0	0	0
L226M	226	0	0.285	not_Runt	0	0	0	0
L226P	226	0	0.301	not_Runt	0	0	0	0
L226V	226	0	0.4	not_Runt	0	0	0	0
N227D	227	0	0.255	not_Runt	0	0	0	0
N227H	227	0	0.2	not_Runt	0	0	0	0
N227I	227	0	0.185	not_Runt	0	0	0	0
N227K	227	0	0.239	not_Runt	0	0	0	1	Uncertain significance
N227S	227	0	0.432	not_Runt	0	0	1	1	Uncertain significance
N227T	227	0	0.243	not_Runt	0	0	0	0
N227Y	227	0	0.238	not_Runt	0	0	0	0
H228R	228	0	0.429	not_Runt	0	0	1	1	Uncertain significance
H228N	228	0	0.196	not_Runt	0	0	1	1	Uncertain significance
H228D	228	0	0.153	not_Runt	0	0	0	0
H228Q	228	0	0.225	not_Runt	0	0	0	0
H228L	228	0	0.286	not_Runt	0	0	0	0
H228P	228	0	0.234	not_Runt	0	0	0	0
H228Y	228	0	0.297	not_Runt	0	0	1	0
S229A	229	0	0.319	not_Runt	0	0	0	0
S229C	229	0	0.33	not_Runt	0	0	0	0
S229F	229	0	0.363	not_Runt	1	0	0	0
S229P	229	0	0.379	not_Runt	1	0	1	1	Uncertain significance
S229T	229	0	0.35	not_Runt	0	0	0	0
S229Y	229	0	0.283	not_Runt	0	0	0	0
T230A	230	0	0.437	not_Runt	0	0	0	1	Uncertain significance
T230N	230	0	0.235	not_Runt	0	0	0	0
T230I	230	0	0.22	not_Runt	0	0	0	1	Uncertain significance
T230P	230	0	0.3	not_Runt	0	0	1	0
T230S	230	0	0.39	not_Runt	1	0	0	0
A231D	231	0	0.269	not_Runt	0	0	0	0
A231G	231	0	0.315	not_Runt	0	0	0	0
A231P	231	0	0.304	not_Runt	0	0	0	0
A231S	231	0	0.351	not_Runt	0	0	0	1	Uncertain significance
A231T	231	0	0.423	not_Runt	0	0	0	0
A231V	231	0	0.377	not_Runt	0	0	0	0
F232C	232	0	0.261	not_Runt	0	0	0	0
F232I	232	0	0.308	not_Runt	0	0	0	0
F232L	232	0	0.486	not_Runt	0	0	0	0
F232S	232	0	0.374	not_Runt	0	0	0	0
F232Y	232	0	0.278	not_Runt	0	0	0	0
F232V	232	0	0.333	not_Runt	0	0	0	0
N233D	233	0	0.21	not_Runt	0	0	0	0
N233H	233	0	0.182	not_Runt	0	0	0	0
N233I	233	0	0.16	not_Runt	0	0	0	0
N233K	233	0	0.229	not_Runt	1	0	1	1	Uncertain significance
N233S	233	0	0.425	not_Runt	0	0	0	1	Uncertain significance
N233T	233	0	0.202	not_Runt	0	0	0	0
N233Y	233	0	0.215	not_Runt	0	0	0	0
P234A	234	0	0.297	not_Runt	0	0	0	0
P234R	234	0	0.352	not_Runt	0	0	0	0
P234H	234	0	0.267	not_Runt	0	0	0	0
P234L	234	0	0.386	not_Runt	0	0	0	1	Uncertain significance
P234S	234	0	0.483	not_Runt	0	0	0	1	Uncertain significance
P234T	234	0	0.368	not_Runt	0	0	0	0
Q235R	235	1	0.536	not_Runt	0	0	1	1	Uncertain significance
Q235E	235	0	0.379	not_Runt	1	0	1	0
Q235H	235	0	0.331	not_Runt	0	0	0	0
Q235L	235	0	0.354	not_Runt	0	0	0	0
Q235K	235	0	0.375	not_Runt	0	0	0	0
Q235P	235	0	0.423	not_Runt	0	0	0	0
P236A	236	0	0.309	not_Runt	0	0	0	0
P236R	236	0	0.363	not_Runt	0	0	0	0
P236H	236	0	0.278	not_Runt	0	0	0	0
P236L	236	0	0.414	not_Runt	0	0	0	0
P236S	236	0	0.47	not_Runt	1	0	1	1	Uncertain significance
P236T	236	0	0.365	not_Runt	0	0	0	0
Q237R	237	1	0.543	not_Runt	1	0	0	1	Uncertain significance
Q237E	237	0	0.381	not_Runt	0	0	1	1	Uncertain significance
Q237H	237	0	0.334	not_Runt	0	0	0	1	Uncertain significance
Q237L	237	0	0.378	not_Runt	0	0	0	0
Q237K	237	0	0.381	not_Runt	0	0	0	0
Q237P	237	0	0.448	not_Runt	0	0	0	0
S238R	238	0	0.418	not_Runt	0	0	0	0
S238N	238	0	0.379	not_Runt	0	0	0	0
S238C	238	0	0.353	not_Runt	0	0	0	0
S238G	238	0	0.352	not_Runt	0	0	0	0
S238I	238	0	0.344	not_Runt	0	0	0	0
S238T	238	0	0.346	not_Runt	0	0	0	0
Q239R	239	1	0.546	not_Runt	0	0	0	0
Q239E	239	0	0.349	not_Runt	0	0	0	0
Q239H	239	0	0.296	not_Runt	0	0	0	0
Q239L	239	0	0.339	not_Runt	0	0	0	0
Q239K	239	0	0.359	not_Runt	0	0	0	0
Q239P	239	0	0.433	not_Runt	0	0	0	0
M240R	240	0	0.212	not_Runt	0	0	0	0
M240I	240	0	0.335	not_Runt	6	0	1	1	Uncertain significance
M240L	240	0	0.255	not_Runt	0	0	0	0
M240K	240	0	0.2	not_Runt	0	0	0	0
M240T	240	0	0.3	not_Runt	0	0	0	0
M240V	240	0	0.299	not_Runt	0	0	1	0
Q241R	241	1	0.531	not_Runt	0	0	0	1	Uncertain significance
Q241E	241	0	0.362	not_Runt	0	0	0	0
Q241H	241	0	0.306	not_Runt	0	0	0	0
Q241L	241	0	0.339	not_Runt	0	0	0	0
Q241K	241	0	0.371	not_Runt	0	0	0	0
Q241P	241	0	0.41	not_Runt	0	0	0	0
D242A	242	0	0.249	not_Runt	0	0	0	0
D242N	242	0	0.39	not_Runt	0	0	0	0
D242E	242	0	0.416	not_Runt	0	0	0	0
D242G	242	0	0.329	not_Runt	0	0	0	0
D242H	242	0	0.255	not_Runt	0	0	1	1	Uncertain significance
D242Y	242	0	0.33	not_Runt	0	0	0	0
D242V	242	0	0.407	not_Runt	0	0	0	0
T243A	243	0	0.413	not_Runt	0	0	1	0
T243R	243	0	0.27	not_Runt	0	0	0	0
T243I	243	0	0.283	not_Runt	1	0	0	0
T243K	243	0	0.249	not_Runt	1	0	0	0
T243P	243	0	0.307	not_Runt	0	0	0	0
T243S	243	0	0.365	not_Runt	0	0	0	0
R244G	244	0	0.406	not_Runt	0	0	0	0
R244K	244	0	0.272	not_Runt	0	0	1	1	Likely benign
R244M	244	0	0.211	not_Runt	0	0	0	0
R244S	244	0	0.379	not_Runt	0	0	0	0
R244T	244	0	0.247	not_Runt	0	0	0	0
R244W	244	0	0.246	not_Runt	0	0	0	0
Q245R	245	1	0.59	not_Runt	0	0	0	0
Q245E	245	0	0.39	not_Runt	0	0	0	0
Q245H	245	0	0.366	not_Runt	0	0	0	0
Q245L	245	0	0.397	not_Runt	0	0	0	0
Q245K	245	0	0.407	not_Runt	0	0	0	0
Q245P	245	0	0.486	not_Runt	0	0	0	0
I246N	246	0	0.181	not_Runt	0	0	0	0
I246L	246	0	0.31	not_Runt	0	0	0	0
I246M	246	0	0.235	not_Runt	0	0	0	0
I246F	246	0	0.232	not_Runt	0	0	0	0
I246S	246	0	0.204	not_Runt	0	0	0	0
I246T	246	0	0.209	not_Runt	0	0	0	1	Uncertain significance
I246V	246	0	0.303	not_Runt	0	0	0	0
Q247R	247	1	0.578	not_Runt	0	0	1	0
Q247E	247	0	0.381	not_Runt	0	0	0	0
Q247H	247	0	0.306	not_Runt	0	0	1	1	Uncertain significance
Q247L	247	0	0.359	not_Runt	0	0	0	0
Q247K	247	0	0.373	not_Runt	0	0	0	0
Q247P	247	0	0.452	not_Runt	0	0	0	0
P248A	248	0	0.31	not_Runt	0	0	0	0
P248R	248	0	0.35	not_Runt	0	0	0	0
P248Q	248	0	0.341	not_Runt	0	0	0	0
P248L	248	0	0.411	not_Runt	0	0	1	1	Benign
P248S	248	1	0.521	not_Runt	0	0	0	1	Uncertain significance
P248T	248	0	0.375	not_Runt	0	0	0	0
S249A	249	0	0.43	not_Runt	0	0	1	0
S249C	249	0	0.384	not_Runt	0	0	0	0
S249F	249	0	0.448	not_Runt	0	0	0	0
S249P	249	1	0.541	not_Runt	0	0	0	0
S249T	249	0	0.428	not_Runt	0	0	0	0
S249Y	249	0	0.335	not_Runt	0	0	0	0
P250A	250	0	0.321	not_Runt	0	0	0	1	Uncertain significance
P250R	250	0	0.369	not_Runt	0	0	0	0
P250Q	250	0	0.353	not_Runt	0	0	0	0
P250L	250	0	0.398	not_Runt	1	0	0	0
P250S	250	1	0.519	not_Runt	0	0	0	1	Uncertain significance
P250T	250	0	0.384	not_Runt	0	0	0	0
P251A	251	0	0.292	not_Runt	0	0	0	0
P251R	251	0	0.337	not_Runt	0	0	0	0
P251Q	251	0	0.323	not_Runt	0	0	1	0
P251L	251	0	0.405	not_Runt	1	0	1	1	Uncertain significance
P251S	251	1	0.506	not_Runt	1	0	1	1	Uncertain significance
P251T	251	0	0.361	not_Runt	0	0	0	0
W252R	252	0	0.322	not_Runt	0	0	0	0
W252C	252	0	0.287	not_Runt	0	0	0	1	Uncertain significance
W252G	252	0	0.299	not_Runt	0	0	0	0
W252L	252	0	0.348	not_Runt	0	0	0	0
W252S	252	0	0.292	not_Runt	0	0	0	0
S253A	253	0	0.339	not_Runt	0	0	0	0
S253C	253	0	0.341	not_Runt	0	0	0	0
S253F	253	0	0.411	not_Runt	0	0	0	0
S253P	253	0	0.421	not_Runt	0	0	0	0
S253T	253	0	0.37	not_Runt	0	0	0	0
S253Y	253	0	0.315	not_Runt	0	0	0	0
Y254N	254	0	0.236	not_Runt	0	0	0	0
Y254D	254	0	0.289	not_Runt	0	0	0	0
Y254C	254	0	0.34	not_Runt	0	0	0	0
Y254H	254	0	0.341	not_Runt	0	0	0	0
Y254F	254	0	0.298	not_Runt	0	0	0	0
Y254S	254	0	0.253	not_Runt	0	0	0	0
D255A	255	0	0.221	not_Runt	0	0	0	0
D255N	255	0	0.334	not_Runt	0	0	1	1	Uncertain significance
D255E	255	0	0.346	not_Runt	0	0	1	0
D255G	255	0	0.283	not_Runt	0	0	0	0
D255H	255	0	0.23	not_Runt	0	0	0	0
D255Y	255	0	0.292	not_Runt	0	0	0	0
D255V	255	0	0.356	not_Runt	0	0	0	0
Q256R	256	1	0.517	not_Runt	0	0	0	1	Uncertain significance
Q256E	256	0	0.37	not_Runt	0	0	0	0
Q256H	256	0	0.297	not_Runt	0	0	1	1	Uncertain significance
Q256L	256	0	0.347	not_Runt	0	0	0	0
Q256K	256	0	0.347	not_Runt	0	0	1	1	Uncertain significance
Q256P	256	0	0.399	not_Runt	0	0	0	1	Uncertain significance
S257A	257	0	0.331	not_Runt	0	0	0	0
S257C	257	0	0.342	not_Runt	0	0	0	0
S257F	257	0	0.405	not_Runt	0	0	0	0
S257P	257	0	0.424	not_Runt	0	0	0	0
S257T	257	0	0.372	not_Runt	0	0	0	0
S257Y	257	0	0.31	not_Runt	0	0	0	0
Y258N	258	0	0.134	not_Runt	0	0	0	0
Y258D	258	0	0.186	not_Runt	0	0	0	0
Y258C	258	0	0.271	not_Runt	1	0	1	1	Uncertain significance
Y258H	258	0	0.227	not_Runt	0	0	0	0
Y258F	258	0	0.205	not_Runt	0	0	0	0
Y258S	258	0	0.147	not_Runt	0	0	0	0
Q259R	259	0	0.473	not_Runt	0	0	1	0
Q259E	259	0	0.314	not_Runt	0	0	0	0
Q259H	259	0	0.265	not_Runt	0	0	0	0
Q259L	259	0	0.285	not_Runt	0	0	0	0
Q259K	259	0	0.29	not_Runt	0	0	1	1	Uncertain significance
Q259P	259	0	0.379	not_Runt	0	0	0	0
Y260N	260	0	0.139	not_Runt	0	0	0	0
Y260D	260	0	0.188	not_Runt	0	0	0	0
Y260C	260	0	0.294	not_Runt	0	0	0	0
Y260H	260	0	0.25	not_Runt	0	0	1	0
Y260F	260	0	0.227	not_Runt	1	0	0	0
Y260S	260	0	0.138	not_Runt	0	0	0	0
L261R	261	0	0.41	not_Runt	0	0	0	0
L261Q	261	0	0.339	not_Runt	0	0	0	0
L261M	261	0	0.295	not_Runt	0	0	0	0
L261P	261	0	0.323	not_Runt	1	0	0	0
L261V	261	0	0.4	not_Runt	0	0	0	0
G262A	262	0	0.413	not_Runt	0	0	0	0
G262R	262	0	0.415	not_Runt	2	0	1	1	Uncertain significance
G262E	262	0	0.283	not_Runt	0	0	0	0
G262V	262	0	0.334	not_Runt	0	0	0	0
S263A	263	0	0.251	not_Runt	0	0	0	0
S263C	263	0	0.247	not_Runt	0	0	0	0
S263F	263	0	0.301	not_Runt	1	0	0	0
S263P	263	0	0.34	not_Runt	0	0	1	0
S263T	263	0	0.293	not_Runt	0	0	0	0
S263Y	263	0	0.226	not_Runt	0	0	0	0
I264N	264	0	0.114	not_Runt	0	0	0	0
I264L	264	0	0.316	not_Runt	1	0	0	0
I264M	264	0	0.223	not_Runt	0	0	0	0
I264F	264	0	0.21	not_Runt	0	0	0	0
I264S	264	0	0.189	not_Runt	0	0	1	0
I264T	264	0	0.199	not_Runt	0	0	1	1	Uncertain significance
I264V	264	0	0.297	not_Runt	0	0	0	0
A265D	265	0	0.156	not_Runt	0	0	0	0
A265G	265	0	0.23	not_Runt	0	0	0	0
A265P	265	0	0.196	not_Runt	0	0	1	0
A265S	265	0	0.264	not_Runt	1	0	0	0
A265T	265	0	0.346	not_Runt	0	0	0	0
A265V	265	0	0.285	not_Runt	0	0	0	0
S266A	266	0	0.298	not_Runt	0	0	0	0
S266C	266	0	0.285	not_Runt	0	0	0	0
S266F	266	0	0.331	not_Runt	0	0	0	0
S266P	266	0	0.383	not_Runt	0	0	1	0
S266T	266	0	0.313	not_Runt	0	0	0	0
S266Y	266	0	0.236	not_Runt	0	0	0	0
P267A	267	0	0.226	not_Runt	0	0	0	0
P267R	267	0	0.277	not_Runt	0	0	0	0
P267H	267	0	0.176	not_Runt	0	0	0	0
P267L	267	0	0.321	not_Runt	0	0	0	0
P267S	267	0	0.445	not_Runt	2	0	0	0
P267T	267	0	0.291	not_Runt	0	0	0	0
S268A	268	0	0.282	not_Runt	0	0	0	0
S268C	268	0	0.298	not_Runt	0	0	0	0
S268F	268	0	0.337	not_Runt	3	0	1	1	Uncertain significance
S268P	268	0	0.346	not_Runt	0	0	1	1	Uncertain significance
S268T	268	0	0.311	not_Runt	0	0	0	0
S268Y	268	0	0.244	not_Runt	0	0	0	0
V269A	269	0	0.333	not_Runt	0	0	0	0
V269E	269	0	0.237	not_Runt	0	0	0	0
V269G	269	0	0.275	not_Runt	0	0	0	0
V269L	269	0	0.394	not_Runt	0	0	0	0
V269M	269	0	0.305	not_Runt	0	0	1	1	Uncertain significance
H270R	270	0	0.459	not_Runt	0	0	0	0
H270N	270	0	0.231	not_Runt	0	0	0	0
H270D	270	0	0.197	not_Runt	0	0	0	0
H270Q	270	0	0.259	not_Runt	0	0	0	1	Uncertain significance
H270L	270	0	0.348	not_Runt	0	0	0	0
H270P	270	0	0.29	not_Runt	0	0	1	0
H270Y	270	0	0.321	not_Runt	0	0	0	0
P271A	271	0	0.22	not_Runt	0	0	0	0
P271R	271	0	0.248	not_Runt	0	0	0	0
P271Q	271	0	0.249	not_Runt	1	0	0	0
P271L	271	0	0.311	not_Runt	0	0	0	1	Uncertain significance
P271S	271	0	0.419	not_Runt	1	0	0	0
P271T	271	0	0.289	not_Runt	0	0	0	0
A272E	272	0	0.303	not_Runt	0	0	0	0
A272G	272	0	0.325	not_Runt	1	0	0	0
A272P	272	0	0.28	not_Runt	0	0	0	0
A272S	272	0	0.332	not_Runt	0	0	0	0
A272T	272	0	0.411	not_Runt	0	0	1	1	Uncertain significance
A272V	272	0	0.357	not_Runt	0	0	0	0
T273A	273	0	0.447	not_Runt	0	0	0	0
T273R	273	0	0.278	not_Runt	0	0	1	1	Uncertain significance
T273K	273	0	0.261	not_Runt	0	0	0	0
T273M	273	0	0.236	not_Runt	3	0	1	1	Uncertain significance
T273P	273	0	0.337	not_Runt	0	0	0	0
T273S	273	0	0.41	not_Runt	0	0	0	0
P274A	274	0	0.327	not_Runt	0	0	0	0
P274R	274	0	0.376	not_Runt	0	0	0	0
P274H	274	0	0.284	not_Runt	0	0	0	0
P274L	274	0	0.463	not_Runt	0	0	1	0
P274S	274	1	0.572	not_Runt	0	0	1	0
P274T	274	0	0.402	not_Runt	0	0	0	0
I275N	275	0	0.144	not_Runt	0	0	0	0
I275L	275	0	0.298	not_Runt	0	0	0	0
I275M	275	0	0.22	not_Runt	0	0	0	0
I275F	275	0	0.217	not_Runt	0	0	0	0
I275S	275	0	0.221	not_Runt	0	0	0	0
I275T	275	0	0.213	not_Runt	0	0	1	0
I275V	275	0	0.3	not_Runt	0	0	0	0
S276A	276	0	0.357	not_Runt	0	0	0	0
S276L	276	0	0.418	not_Runt	3	0	0	0
S276P	276	0	0.454	not_Runt	0	0	0	0
S276T	276	0	0.36	not_Runt	0	0	0	0
P277A	277	0	0.252	not_Runt	0	0	0	0
P277R	277	0	0.3	not_Runt	0	0	0	0
P277H	277	0	0.208	not_Runt	0	0	0	0
P277L	277	0	0.359	not_Runt	0	0	0	0
P277S	277	0	0.485	not_Runt	0	0	1	1	Uncertain significance
P277T	277	0	0.321	not_Runt	0	0	0	0
G278A	278	1	0.522	not_Runt	0	0	1	0
G278R	278	1	0.565	not_Runt	0	0	0	0
G278E	278	0	0.41	not_Runt	0	0	0	0
G278V	278	0	0.476	not_Runt	0	0	0	0
R279C	279	0	0.259	not_Runt	1	0	1	1	Uncertain significance
R279G	279	0	0.398	not_Runt	0	0	0	0
R279H	279	0	0.339	not_Runt	0	0	1	1	Uncertain significance
R279L	279	0	0.302	not_Runt	0	0	0	0
R279P	279	0	0.316	not_Runt	1	0	1	1	Uncertain significance
R279S	279	0	0.366	not_Runt	0	0	0	0
A280D	280	0	0.225	not_Runt	0	0	0	0
A280G	280	0	0.302	not_Runt	0	0	0	0
A280P	280	0	0.286	not_Runt	0	0	0	0
A280S	280	0	0.328	not_Runt	0	0	0	0
A280T	280	0	0.404	not_Runt	0	0	0	0
A280V	280	0	0.352	not_Runt	0	0	0	1	Uncertain significance
S281R	281	0	0.381	not_Runt	0	0	0	0
S281N	281	0	0.32	not_Runt	0	0	0	0
S281C	281	0	0.268	not_Runt	0	0	0	0
S281G	281	0	0.296	not_Runt	0	0	0	0
S281I	281	0	0.284	not_Runt	0	0	0	0
S281T	281	0	0.302	not_Runt	0	0	0	0
G282A	282	0	0.468	not_Runt	0	0	0	0
G282R	282	1	0.511	not_Runt	0	0	0	0
G282D	282	0	0.388	not_Runt	0	0	1	0
G282C	282	0	0.344	not_Runt	0	0	0	0
G282S	282	1	0.515	not_Runt	2	0	1	1	Uncertain significance
G282V	282	0	0.436	not_Runt	0	0	1	0
M283R	283	0	0.158	not_Runt	0	0	0	0
M283I	283	0	0.344	not_Runt	0	0	0	0
M283L	283	0	0.254	not_Runt	0	0	1	1	Uncertain significance
M283K	283	0	0.148	not_Runt	0	0	0	0
M283T	283	0	0.304	not_Runt	0	0	0	0
M283V	283	0	0.299	not_Runt	0	0	0	0
T284A	284	0	0.371	not_Runt	0	0	1	0
T284R	284	0	0.178	not_Runt	0	0	0	0
T284I	284	0	0.12	not_Runt	0	0	0	0
T284K	284	0	0.162	not_Runt	0	0	0	0
T284P	284	0	0.233	not_Runt	0	0	0	0
T284S	284	0	0.334	not_Runt	0	0	0	0
T285A	285	0	0.364	not_Runt	0	0	1	0
T285N	285	0	0.189	not_Runt	0	0	0	1	Uncertain significance
T285I	285	0	0.149	not_Runt	0	0	0	0
T285P	285	0	0.234	not_Runt	0	0	0	0
T285S	285	0	0.348	not_Runt	0	0	0	0
L286R	286	0	0.344	not_Runt	0	0	1	1	Uncertain significance
L286H	286	0	0.206	not_Runt	0	0	0	0
L286I	286	0	0.284	not_Runt	0	0	0	0
L286F	286	0	0.345	not_Runt	0	0	0	0
L286P	286	0	0.282	not_Runt	0	0	1	1	Uncertain significance
L286V	286	0	0.369	not_Runt	0	0	1	0
S287A	287	0	0.322	not_Runt	0	0	0	0
S287C	287	0	0.316	not_Runt	0	0	0	1	Uncertain significance
S287F	287	0	0.369	not_Runt	1	0	0	0
S287P	287	0	0.375	not_Runt	0	0	1	0
S287T	287	0	0.321	not_Runt	0	0	0	0
S287Y	287	0	0.262	not_Runt	0	0	0	0
A288E	288	0	0.331	not_Runt	0	0	0	0
A288G	288	0	0.311	not_Runt	0	0	0	0
A288P	288	0	0.291	not_Runt	0	0	0	0
A288S	288	0	0.341	not_Runt	0	0	0	0
A288T	288	0	0.426	not_Runt	0	0	0	0
A288V	288	0	0.359	not_Runt	1	0	0	0
E289A	289	0	0.32	not_Runt	0	0	0	0
E289D	289	0	0.387	not_Runt	0	0	0	1	Uncertain significance
E289Q	289	0	0.375	not_Runt	0	0	1	1	Uncertain significance
E289G	289	0	0.334	not_Runt	0	0	0	0
E289K	289	0	0.447	not_Runt	2	0	0	1	Uncertain significance
E289V	289	0	0.291	not_Runt	0	0	0	0
L290R	290	0	0.401	not_Runt	0	0	1	1	Uncertain significance
L290H	290	0	0.259	not_Runt	0	0	0	0
L290I	290	0	0.309	not_Runt	0	0	0	0
L290F	290	0	0.372	not_Runt	1	0	0	0
L290P	290	0	0.314	not_Runt	0	0	0	0
L290V	290	0	0.379	not_Runt	0	0	0	0
S291A	291	0	0.383	not_Runt	1	0	1	1	Benign
S291C	291	0	0.37	not_Runt	0	0	0	0
S291F	291	0	0.435	not_Runt	0	0	0	0
S291P	291	0	0.489	not_Runt	0	0	1	1	Uncertain significance
S291T	291	0	0.394	not_Runt	0	0	1	0
S291Y	291	0	0.332	not_Runt	0	0	0	0
S292R	292	0	0.46	not_Runt	0	0	0	0
S292N	292	0	0.417	not_Runt	0	0	1	1	Uncertain significance
S292C	292	0	0.365	not_Runt	0	0	0	0
S292G	292	0	0.378	not_Runt	0	0	1	0
S292I	292	0	0.383	not_Runt	0	0	1	0
S292T	292	0	0.387	not_Runt	0	0	0	0
R293Q	293	1	0.525	not_Runt	2	0	1	1	Uncertain significance
R293G	293	0	0.457	not_Runt	0	0	0	0
R293L	293	0	0.378	not_Runt	0	0	0	0
R293P	293	0	0.363	not_Runt	0	0	1	0
L294R	294	0	0.496	not_Runt	0	0	0	0
L294H	294	0	0.335	not_Runt	0	0	0	0
L294I	294	0	0.377	not_Runt	0	0	0	0
L294F	294	0	0.459	not_Runt	0	0	0	0
L294P	294	0	0.416	not_Runt	1	0	0	0
L294V	294	0	0.464	not_Runt	0	0	0	0
S295A	295	0	0.33	not_Runt	0	0	0	0
S295L	295	0	0.415	not_Runt	0	0	0	0
S295P	295	0	0.412	not_Runt	0	0	0	0
S295T	295	0	0.34	not_Runt	0	0	0	0
T296A	296	0	0.449	not_Runt	0	0	1	1	Uncertain significance
T296R	296	0	0.256	not_Runt	0	0	1	1	Uncertain significance
T296K	296	0	0.266	not_Runt	0	0	0	1	Uncertain significance
T296M	296	0	0.25	not_Runt	1	0	1	1	Uncertain significance
T296P	296	0	0.332	not_Runt	0	0	1	0
T296S	296	0	0.402	not_Runt	0	0	0	0
A297E	297	0	0.34	not_Runt	0	0	0	0
A297G	297	0	0.342	not_Runt	0	0	0	0
A297P	297	0	0.361	not_Runt	0	0	1	0
A297S	297	0	0.39	not_Runt	0	0	0	0
A297T	297	0	0.465	not_Runt	0	0	0	0
A297V	297	0	0.423	not_Runt	1	0	0	0
P298A	298	0	0.301	not_Runt	0	0	0	0
P298R	298	0	0.33	not_Runt	0	0	1	0
P298H	298	0	0.247	not_Runt	0	0	0	0
P298L	298	0	0.426	not_Runt	0	0	0	0
P298S	298	0	0.5	not_Runt	0	0	1	1	Uncertain significance
P298T	298	0	0.359	not_Runt	0	0	0	0
D299A	299	0	0.274	not_Runt	0	0	0	0
D299N	299	0	0.375	not_Runt	1	0	1	1	Uncertain significance
D299E	299	0	0.392	not_Runt	0	0	0	0
D299G	299	0	0.329	not_Runt	0	0	0	0
D299H	299	0	0.273	not_Runt	0	0	0	0
D299Y	299	0	0.332	not_Runt	0	0	0	1	Uncertain significance
D299V	299	0	0.424	not_Runt	0	0	0	0
L300R	300	0	0.441	not_Runt	0	0	1	1	Uncertain significance
L300Q	300	0	0.361	not_Runt	0	0	0	0
L300M	300	0	0.315	not_Runt	0	0	0	0
L300P	300	0	0.382	not_Runt	0	0	0	0
L300V	300	0	0.452	not_Runt	0	0	0	1	Uncertain significance
T301A	301	0	0.431	not_Runt	0	0	0	0
T301R	301	0	0.265	not_Runt	0	0	0	0
T301I	301	0	0.261	not_Runt	2	0	0	0
T301K	301	0	0.253	not_Runt	0	0	1	1	Uncertain significance
T301P	301	0	0.298	not_Runt	0	0	1	0
T301S	301	0	0.384	not_Runt	0	0	1	0
A302E	302	0	0.393	not_Runt	0	0	0	0
A302G	302	0	0.395	not_Runt	0	0	0	0
A302P	302	0	0.39	not_Runt	0	0	0	0
A302S	302	0	0.421	not_Runt	0	0	0	0
A302T	302	0	0.483	not_Runt	0	0	1	1	Likely benign
A302V	302	0	0.452	not_Runt	3	0	0	1	Uncertain significance
F303C	303	0	0.259	not_Runt	0	0	0	0
F303I	303	0	0.321	not_Runt	0	0	0	0
F303L	303	0	0.49	not_Runt	0	0	0	0
F303S	303	0	0.41	not_Runt	0	0	0	0
F303Y	303	0	0.276	not_Runt	0	0	0	0
F303V	303	0	0.329	not_Runt	0	0	0	1	Uncertain significance
S304R	304	0	0.474	not_Runt	0	0	2	1	Uncertain significance
S304N	304	0	0.419	not_Runt	0	0	0	0
S304C	304	0	0.37	not_Runt	0	0	0	0
S304G	304	0	0.409	not_Runt	0	0	1	1	Uncertain significance
S304I	304	0	0.41	not_Runt	0	0	0	0
S304T	304	0	0.407	not_Runt	0	0	0	1	Uncertain significance
D305A	305	0	0.225	not_Runt	1	0	0	0
D305N	305	0	0.325	not_Runt	0	0	1	1	Likely benign
D305E	305	0	0.344	not_Runt	0	0	0	1	Uncertain significance
D305G	305	0	0.282	not_Runt	0	0	0	0
D305H	305	0	0.189	not_Runt	2	0	0	0
D305Y	305	0	0.255	not_Runt	0	0	1	1	Uncertain significance
D305V	305	0	0.337	not_Runt	0	0	0	0
P306A	306	0	0.284	not_Runt	0	0	0	0
P306R	306	0	0.355	not_Runt	0	0	1	1	Uncertain significance
P306Q	306	0	0.332	not_Runt	0	0	1	0
P306L	306	0	0.414	not_Runt	0	0	1	1	Uncertain significance
P306S	306	1	0.502	not_Runt	0	0	1	0
P306T	306	0	0.356	not_Runt	0	0	0	0
R307C	307	0	0.347	not_Runt	1	0	0	1	Uncertain significance
R307G	307	0	0.482	not_Runt	0	0	0	0
R307H	307	0	0.434	not_Runt	1	0	1	0
R307L	307	0	0.374	not_Runt	0	0	0	0
R307P	307	0	0.377	not_Runt	0	0	1	0
R307S	307	0	0.444	not_Runt	0	0	0	0
Q308R	308	1	0.52	not_Runt	0	0	0	1	Uncertain significance
Q308E	308	0	0.355	not_Runt	0	0	0	0
Q308H	308	0	0.279	not_Runt	3	0	1	1	Benign
Q308L	308	0	0.343	not_Runt	0	0	0	0
Q308K	308	0	0.348	not_Runt	0	0	0	0
Q308P	308	0	0.405	not_Runt	0	0	0	0
F309C	309	0	0.246	not_Runt	0	0	0	0
F309I	309	0	0.314	not_Runt	0	0	1	1	Uncertain significance
F309L	309	0	0.496	not_Runt	0	0	1	1	Uncertain significance
F309S	309	0	0.373	not_Runt	1	0	1	1	Uncertain significance
F309Y	309	0	0.245	not_Runt	0	0	0	0
F309V	309	0	0.312	not_Runt	0	0	0	0
P310A	310	0	0.301	not_Runt	0	0	0	0
P310R	310	0	0.35	not_Runt	0	0	0	0
P310H	310	0	0.25	not_Runt	0	0	1	0
P310L	310	0	0.394	not_Runt	2	0	0	0
P310S	310	1	0.501	not_Runt	0	0	1	0
P310T	310	0	0.367	not_Runt	0	0	0	0
A311E	311	0	0.343	not_Runt	0	0	0	0
A311G	311	0	0.346	not_Runt	0	0	0	0
A311P	311	0	0.351	not_Runt	0	0	0	0
A311S	311	0	0.371	not_Runt	0	0	0	0
A311T	311	0	0.463	not_Runt	0	0	1	1	Uncertain significance
A311V	311	0	0.413	not_Runt	2	0	1	1	Uncertain significance
L312R	312	0	0.431	not_Runt	3	0	0	1	Uncertain significance
L312Q	312	0	0.332	not_Runt	0	0	0	0
L312M	312	0	0.285	not_Runt	0	0	0	0
L312P	312	0	0.377	not_Runt	0	0	1	1	Uncertain significance
L312V	312	0	0.41	not_Runt	0	0	0	0
P313A	313	0	0.283	not_Runt	0	0	0	0
P313R	313	0	0.349	not_Runt	0	0	0	0
P313H	313	0	0.226	not_Runt	0	0	0	0
P313L	313	0	0.396	not_Runt	0	0	1	1	Uncertain significance
P313S	313	1	0.519	not_Runt	0	0	0	0
P313T	313	0	0.351	not_Runt	0	0	0	0
S314A	314	0	0.355	not_Runt	0	0	0	0
S314C	314	0	0.392	not_Runt	0	0	0	0
S314F	314	0	0.449	not_Runt	0	0	0	0
S314P	314	0	0.458	not_Runt	0	0	0	0
S314T	314	0	0.391	not_Runt	0	0	0	0
S314Y	314	0	0.355	not_Runt	0	0	1	0
I315N	315	0	0.216	not_Runt	0	0	0	0
I315L	315	0	0.329	not_Runt	0	0	0	0
I315M	315	0	0.268	not_Runt	0	0	0	1	Uncertain significance
I315F	315	0	0.251	not_Runt	0	0	0	0
I315S	315	0	0.277	not_Runt	0	0	0	0
I315T	315	0	0.279	not_Runt	0	0	0	1	Uncertain significance
I315V	315	0	0.332	not_Runt	0	0	0	1	Uncertain significance
S316A	316	0	0.439	not_Runt	0	0	0	0
S316C	316	0	0.444	not_Runt	0	0	0	0
S316F	316	1	0.502	not_Runt	0	0	0	0
S316P	316	1	0.539	not_Runt	0	0	0	0
S316T	316	0	0.455	not_Runt	0	0	0	0
S316Y	316	0	0.406	not_Runt	0	0	0	0
D317A	317	0	0.249	not_Runt	0	0	0	0
D317N	317	0	0.337	not_Runt	1	0	1	1	Uncertain significance
D317E	317	0	0.36	not_Runt	0	0	1	0
D317G	317	0	0.303	not_Runt	0	0	0	0
D317H	317	0	0.19	not_Runt	0	0	0	0
D317Y	317	0	0.278	not_Runt	0	0	0	0
D317V	317	0	0.375	not_Runt	0	0	0	0
P318A	318	0	0.211	not_Runt	0	0	0	0
P318R	318	0	0.305	not_Runt	1	0	1	1	Uncertain significance
P318H	318	0	0.202	not_Runt	0	0	0	1	Uncertain significance
P318L	318	0	0.354	not_Runt	0	0	0	0
P318S	318	0	0.464	not_Runt	0	0	1	1	Uncertain significance
P318T	318	0	0.308	not_Runt	0	0	0	0
R319C	319	0	0.315	not_Runt	0	0	1	1	Uncertain significance
R319G	319	0	0.43	not_Runt	0	0	0	0
R319H	319	0	0.39	not_Runt	2	0	1	1	Uncertain significance
R319L	319	0	0.325	not_Runt	0	0	0	0
R319P	319	0	0.305	not_Runt	0	0	0	1	Uncertain significance
R319S	319	0	0.394	not_Runt	1	0	0	0
M320R	320	0	0.258	not_Runt	0	0	0	0
M320I	320	0	0.389	not_Runt	0	0	1	1	Uncertain significance
M320L	320	0	0.312	not_Runt	0	0	0	0
M320K	320	0	0.249	not_Runt	0	0	0	0
M320T	320	0	0.331	not_Runt	0	0	0	0
M320V	320	0	0.356	not_Runt	0	0	1	1	Uncertain significance
H321R	321	0	0.473	not_Runt	0	0	1	0
H321N	321	0	0.227	not_Runt	0	0	0	0
H321D	321	0	0.201	not_Runt	0	0	0	0
H321Q	321	0	0.271	not_Runt	0	0	0	0
H321L	321	0	0.353	not_Runt	0	0	0	0
H321P	321	0	0.281	not_Runt	0	0	0	0
H321Y	321	0	0.341	not_Runt	0	0	0	1	Uncertain significance
Y322N	322	0	0.173	not_Runt	0	0	0	0
Y322D	322	0	0.216	not_Runt	0	0	0	0
Y322C	322	0	0.265	not_Runt	1	0	0	0
Y322H	322	0	0.244	not_Runt	0	0	0	1	Uncertain significance
Y322F	322	0	0.233	not_Runt	0	0	0	0
Y322S	322	0	0.194	not_Runt	0	0	0	0
P323A	323	0	0.316	not_Runt	0	0	0	0
P323R	323	0	0.376	not_Runt	0	0	0	0
P323Q	323	0	0.365	not_Runt	0	0	1	0
P323L	323	0	0.399	not_Runt	0	0	0	1	Uncertain significance
P323S	323	0	0.483	not_Runt	2	0	1	0
P323T	323	0	0.391	not_Runt	0	0	0	0
G324A	324	0	0.484	not_Runt	0	0	0	0
G324R	324	0	0.458	not_Runt	0	0	0	0
G324D	324	0	0.338	not_Runt	0	0	0	0
G324C	324	0	0.329	not_Runt	0	0	0	0
G324S	324	1	0.51	not_Runt	0	0	1	1	Uncertain significance
G324V	324	0	0.408	not_Runt	0	0	0	0
A325D	325	0	0.314	not_Runt	0	0	0	0
A325G	325	0	0.352	not_Runt	0	0	0	0
A325P	325	0	0.355	not_Runt	0	0	0	0
A325S	325	0	0.379	not_Runt	0	0	0	0
A325T	325	0	0.44	not_Runt	0	0	1	1	Uncertain significance
A325V	325	0	0.406	not_Runt	0	0	0	0
F326C	326	0	0.197	not_Runt	0	0	0	0
F326I	326	0	0.256	not_Runt	0	0	0	0
F326L	326	0	0.447	not_Runt	0	0	1	0
F326S	326	0	0.313	not_Runt	2	0	0	0
F326Y	326	0	0.232	not_Runt	0	0	0	0
F326V	326	0	0.279	not_Runt	0	0	0	0
T327A	327	0	0.405	not_Runt	0	0	0	0
T327N	327	0	0.226	not_Runt	0	0	0	0
T327I	327	0	0.205	not_Runt	0	0	0	0
T327P	327	0	0.296	not_Runt	0	0	0	0
T327S	327	0	0.38	not_Runt	0	0	0	0
Y328N	328	0	0.193	not_Runt	0	0	0	0
Y328D	328	0	0.252	not_Runt	0	0	0	0
Y328C	328	0	0.323	not_Runt	0	0	0	0
Y328H	328	0	0.302	not_Runt	0	0	0	0
Y328F	328	0	0.276	not_Runt	0	0	0	0
Y328S	328	0	0.243	not_Runt	0	0	0	0
S329A	329	0	0.358	not_Runt	0	0	0	0
S329C	329	0	0.35	not_Runt	0	0	0	0
S329F	329	0	0.389	not_Runt	1	0	0	0
S329P	329	0	0.433	not_Runt	0	0	0	0
S329T	329	0	0.38	not_Runt	0	0	1	0
S329Y	329	0	0.307	not_Runt	0	0	0	0
P330A	330	0	0.251	not_Runt	0	0	0	0
P330R	330	0	0.303	not_Runt	0	0	0	1	Uncertain significance
P330Q	330	0	0.303	not_Runt	0	0	0	0
P330L	330	0	0.358	not_Runt	0	0	1	1	Uncertain significance
P330S	330	0	0.464	not_Runt	0	0	1	1	Uncertain significance
P330T	330	0	0.335	not_Runt	0	0	0	0
T331A	331	0	0.407	not_Runt	0	0	0	0
T331R	331	0	0.235	not_Runt	0	0	0	0
T331K	331	0	0.203	not_Runt	0	0	1	1	Uncertain significance
T331M	331	0	0.158	not_Runt	0	0	0	1	Uncertain significance
T331P	331	0	0.286	not_Runt	0	0	0	1	Uncertain significance
T331S	331	0	0.369	not_Runt	0	0	0	0
P332A	332	0	0.264	not_Runt	0	0	1	0
P332R	332	0	0.328	not_Runt	0	0	1	1	Uncertain significance
P332Q	332	0	0.329	not_Runt	0	0	0	0
P332L	332	0	0.378	not_Runt	3	0	1	1	Uncertain significance
P332S	332	0	0.498	not_Runt	0	0	0	0
P332T	332	0	0.359	not_Runt	0	0	1	0
V333A	333	0	0.379	not_Runt	0	0	0	0
V333D	333	0	0.35	not_Runt	0	0	0	0
V333G	333	0	0.318	not_Runt	0	0	0	0
V333I	333	0	0.412	not_Runt	0	0	0	0
V333L	333	0	0.448	not_Runt	0	0	0	1	Uncertain significance
V333F	333	0	0.363	not_Runt	0	0	0	0
T334A	334	0	0.403	not_Runt	0	0	1	0
T334N	334	0	0.211	not_Runt	0	0	0	0
T334I	334	0	0.181	not_Runt	0	0	1	1	Uncertain significance
T334P	334	0	0.298	not_Runt	0	0	0	0
T334S	334	0	0.367	not_Runt	0	0	1	1	Uncertain significance
S335A	335	0	0.325	not_Runt	0	0	0	1	Uncertain significance
S335L	335	0	0.397	not_Runt	3	0	1	1	Uncertain significance
S335P	335	0	0.416	not_Runt	0	0	0	0
S335T	335	0	0.353	not_Runt	0	0	0	0
S335W	335	0	0.277	not_Runt	0	0	0	0
G336A	336	0	0.454	not_Runt	0	0	1	1	Uncertain significance
G336R	336	0	0.485	not_Runt	0	0	0	0
G336D	336	0	0.372	not_Runt	0	0	0	0
G336C	336	0	0.338	not_Runt	0	0	0	0
G336S	336	0	0.497	not_Runt	0	0	0	0
G336V	336	0	0.414	not_Runt	0	0	0	0
I337N	337	0	0.182	not_Runt	0	0	0	0
I337L	337	0	0.317	not_Runt	0	0	0	0
I337M	337	0	0.239	not_Runt	0	0	0	1	Uncertain significance
I337F	337	0	0.221	not_Runt	0	0	0	1	Uncertain significance
I337S	337	0	0.251	not_Runt	0	0	0	0
I337T	337	0	0.248	not_Runt	0	0	0	0
I337V	337	0	0.294	not_Runt	0	0	0	0
G338A	338	0	0.453	not_Runt	0	0	0	0
G338R	338	0	0.5	not_Runt	0	0	1	1	Uncertain significance
G338D	338	0	0.367	not_Runt	0	0	1	0
G338C	338	0	0.319	not_Runt	0	0	1	0
G338S	338	0	0.5	not_Runt	0	0	1	1	Uncertain significance
G338V	338	0	0.409	not_Runt	1	0	0	0
I339N	339	0	0.168	not_Runt	0	0	0	0
I339L	339	0	0.31	not_Runt	0	0	0	0
I339M	339	0	0.233	not_Runt	0	0	0	1	Uncertain significance
I339F	339	0	0.227	not_Runt	0	0	0	0
I339S	339	0	0.227	not_Runt	0	0	0	0
I339T	339	0	0.206	not_Runt	0	0	0	0
I339V	339	0	0.298	not_Runt	0	0	0	0
G340A	340	0	0.405	not_Runt	0	0	0	0
G340R	340	0	0.42	not_Runt	0	0	1	1	Uncertain significance
G340D	340	0	0.307	not_Runt	2	0	0	0
G340C	340	0	0.278	not_Runt	0	0	0	1	Uncertain significance
G340S	340	0	0.467	not_Runt	0	0	1	0
G340V	340	0	0.355	not_Runt	0	0	0	0
M341R	341	0	0.184	not_Runt	0	0	0	0
M341I	341	0	0.323	not_Runt	0	0	1	1	Uncertain significance
M341L	341	0	0.237	not_Runt	1	0	1	2	Uncertain significance
M341K	341	0	0.167	not_Runt	0	0	0	0
M341T	341	0	0.281	not_Runt	0	0	0	0
M341V	341	0	0.285	not_Runt	0	0	0	0
S342A	342	0	0.344	not_Runt	0	0	0	0
S342L	342	0	0.374	not_Runt	2	0	1	1	Uncertain significance
S342P	342	0	0.389	not_Runt	0	0	0	0
S342T	342	0	0.348	not_Runt	0	0	0	0
S342W	342	0	0.242	not_Runt	0	0	0	0
A343D	343	0	0.231	not_Runt	0	0	0	0
A343G	343	0	0.294	not_Runt	0	0	0	0
A343P	343	0	0.263	not_Runt	0	0	0	0
A343S	343	0	0.324	not_Runt	0	0	0	0
A343T	343	0	0.41	not_Runt	1	0	0	0
A343V	343	0	0.358	not_Runt	0	0	1	1	Uncertain significance
M344R	344	0	0.224	not_Runt	0	0	0	0
M344I	344	0	0.357	not_Runt	0	0	2	1	Uncertain significance
M344L	344	0	0.275	not_Runt	0	0	1	0
M344K	344	0	0.204	not_Runt	0	0	0	0
M344T	344	0	0.328	not_Runt	0	0	1	1	Uncertain significance
M344V	344	0	0.33	not_Runt	2	0	0	0
G345A	345	0	0.449	not_Runt	0	0	0	0
G345R	345	0	0.427	not_Runt	0	0	0	0
G345D	345	0	0.313	not_Runt	1	0	1	0
G345C	345	0	0.293	not_Runt	0	0	1	0
G345S	345	0	0.475	not_Runt	0	0	0	1	Uncertain significance
G345V	345	0	0.376	not_Runt	0	0	0	0
S346A	346	0	0.332	not_Runt	0	0	0	0
S346L	346	0	0.391	not_Runt	1	0	1	0
S346P	346	0	0.397	not_Runt	0	0	0	0
S346T	346	0	0.346	not_Runt	0	0	0	0
S346W	346	0	0.268	not_Runt	0	0	0	0
A347D	347	0	0.217	not_Runt	0	0	0	0
A347G	347	0	0.316	not_Runt	0	0	0	0
A347P	347	0	0.291	not_Runt	0	0	0	0
A347S	347	0	0.331	not_Runt	0	0	0	0
A347T	347	0	0.423	not_Runt	0	0	0	1	Uncertain significance
A347V	347	0	0.359	not_Runt	0	0	1	0
T348A	348	0	0.387	not_Runt	0	0	0	0
T348R	348	0	0.214	not_Runt	0	0	0	0
T348K	348	0	0.193	not_Runt	0	0	0	0
T348M	348	0	0.184	not_Runt	2	0	1	0
T348P	348	0	0.261	not_Runt	0	0	1	1	Uncertain significance
T348S	348	0	0.353	not_Runt	0	0	0	0
R349C	349	0	0.349	not_Runt	2	0	1	0
R349G	349	0	0.45	not_Runt	0	0	0	0
R349H	349	0	0.421	not_Runt	0	0	0	0
R349L	349	0	0.349	not_Runt	1	0	0	0
R349P	349	0	0.341	not_Runt	0	0	0	0
R349S	349	0	0.424	not_Runt	0	0	0	0
Y350N	350	0	0.216	not_Runt	0	0	0	0
Y350D	350	0	0.252	not_Runt	0	0	0	0
Y350C	350	0	0.326	not_Runt	0	0	0	0
Y350H	350	0	0.333	not_Runt	4	0	0	0
Y350F	350	0	0.279	not_Runt	0	0	0	0
Y350S	350	0	0.228	not_Runt	0	0	0	0
H351R	351	0	0.452	not_Runt	0	0	0	0
H351N	351	0	0.213	not_Runt	0	0	0	0
H351D	351	0	0.176	not_Runt	0	0	0	0
H351Q	351	0	0.238	not_Runt	0	0	0	0
H351L	351	0	0.325	not_Runt	0	0	0	0
H351P	351	0	0.258	not_Runt	0	0	1	0
H351Y	351	0	0.319	not_Runt	0	0	0	0
T352A	352	0	0.463	not_Runt	0	0	1	0
T352N	352	0	0.287	not_Runt	0	0	0	0
T352I	352	0	0.306	not_Runt	0	0	0	0
T352P	352	0	0.352	not_Runt	0	0	0	0
T352S	352	0	0.414	not_Runt	0	0	0	0
Y353N	353	0	0.23	not_Runt	0	0	0	0
Y353D	353	0	0.278	not_Runt	0	0	0	0
Y353C	353	0	0.365	not_Runt	2	0	1	1	Uncertain significance
Y353H	353	0	0.337	not_Runt	0	0	0	0
Y353F	353	0	0.309	not_Runt	0	0	0	0
Y353S	353	0	0.247	not_Runt	0	0	0	0
L354R	354	0	0.453	not_Runt	0	0	0	0
L354Q	354	0	0.385	not_Runt	0	0	0	0
L354M	354	0	0.345	not_Runt	0	0	0	0
L354P	354	0	0.392	not_Runt	0	0	0	0
L354V	354	0	0.46	not_Runt	0	0	0	0
P355A	355	0	0.375	not_Runt	0	0	0	0
[truncated: 583 more rows]
