# Supplementary material for: Interface-guided phenotyping of coding variants in the transcription factor RUNX1
Source: Cell Rep. Author manuscript; Available in PMC 2024 Aug 25. (PMC11345852; doi:10.1016/j.celrep.2024.114436)
Supplement: 9 [file NIHMS2011877-supplement-9.xlsx]

## Sheet: Upregulated in Hypo
Order	Term	Overlap	Gene.Ratio	P.value	Adjusted.P.value	Old.P.value	Old.Adjusted.P.value	Odds.Ratio	Combined.Score	Genes
1	Interleukin-10 Signaling	3/45	0.0666666666666667	0.000384598225374391	0.104610717301834	0	0	23.6845238095238	186.238784630988	CXCL8;STAT3;CXCL2
2	PERK Regulates Gene Expression	2/32	0.0625	0.00455755366326491	0.256333908050174	0	0	21.7562841530055	117.287459445432	CXCL8;HSPA5
3	Mitochondrial Fatty Acid Beta-Oxidation	2/36	0.0555555555555556	0.00574221442161774	0.256333908050174	0	0	19.1928640308582	99.0334578608695	ACSM3;DECR1
4	Chemokine Receptors Bind Chemokines	2/56	0.0357142857142857	0.0134818591387473	0.256333908050174	0	0	12.0722525804493	51.9880724305358	CXCL8;CXCL2
5	Beta Oxidation Of butanoyl-CoA To acetyl-CoA	1/5	0.2	0.0156525100040084	0.256333908050174	0	0	80.375	334.128840793773	ACSM3
6	Neutrophil Degranulation	5/468	0.0106837606837607	0.0158866310142407	0.256333908050174	0	0	3.62590303120578	15.0194959637631	DOK3;NBEAL2;PYGL;UNC13D;VPS35L
7	Mitochondrial Fatty Acid Beta-Oxidation Of Unsaturated Fatty Acids	1/6	0.166666666666667	0.0187539657915919	0.256333908050174	0	0	64.2967741935484	255.666480639323	DECR1
8	Mitotic Prometaphase	3/186	0.0161290322580645	0.0209043987988373	0.256333908050174	0	0	5.39726775956284	20.8755288881486	CEP70;PPP2R5C;HDAC8
9	Formation Of Editosome	1/8	0.125	0.0249280582059939	0.256333908050174	0	0	45.9216589861751	169.531802298245	APOBEC3C
10	Senescence-Associated Secretory Phenotype (SASP)	2/81	0.0246913580246914	0.0269772702544739	0.256333908050174	0	0	8.2415438887736	29.7747251265604	CXCL8;STAT3
11	Metabolism Of Lipids	6/732	0.00819672131147541	0.0273829317038271	0.256333908050174	0	0	2.78541394809337	10.0214608788271	IDI1;STARD4;ACSM3;ABHD3;PLBD1;DECR1
12	ATF6 (ATF6-alpha) Activates Chaperone Genes	1/9	0.111111111111111	0.0280007529737584	0.256333908050174	0	0	40.179435483871	143.662530946949	HSPA5
13	BH3-only Proteins Associate With And Inactivate Anti-Apoptotic BCL-2 Members	1/9	0.111111111111111	0.0280007529737584	0.256333908050174	0	0	40.179435483871	143.662530946949	STAT3
14	Hydrolysis Of LPC	1/9	0.111111111111111	0.0280007529737584	0.256333908050174	0	0	40.179435483871	143.662530946949	PLBD1
15	Interleukin-23 Signaling	1/9	0.111111111111111	0.0280007529737584	0.256333908050174	0	0	40.179435483871	143.662530946949	STAT3
16	Interleukin-9 Signaling	1/9	0.111111111111111	0.0280007529737584	0.256333908050174	0	0	40.179435483871	143.662530946949	STAT3
17	Maturation Of Protein 3A	1/9	0.111111111111111	0.0280007529737584	0.256333908050174	0	0	40.179435483871	143.662530946949	ST3GAL1
18	Platelet Homeostasis	2/83	0.0240963855421687	0.0282213812958981	0.256333908050174	0	0	8.03723942521757	28.6742612715167	PDE11A;PPP2R5C
19	HDL Remodeling	1/10	0.1	0.0310639188209323	0.256333908050174	0	0	35.7132616487455	123.98602688033	PLTP
20	Caspase Activation Via Dependence Receptors In Absence Of Ligand	1/10	0.1	0.0310639188209323	0.256333908050174	0	0	35.7132616487455	123.98602688033	DAPK2
21	Interleukin-21 Signaling	1/10	0.1	0.0310639188209323	0.256333908050174	0	0	35.7132616487455	123.98602688033	STAT3
22	mRNA Editing	1/10	0.1	0.0310639188209323	0.256333908050174	0	0	35.7132616487455	123.98602688033	APOBEC3C
23	Crosslinking Of Collagen Fibrils	1/10	0.1	0.0310639188209323	0.256333908050174	0	0	35.7132616487455	123.98602688033	LOXL2
24	STAT3 Nuclear Events Downstream Of ALK Signaling	1/10	0.1	0.0310639188209323	0.256333908050174	0	0	35.7132616487455	123.98602688033	STAT3
25	Unfolded Protein Response (UPR)	2/89	0.0224719101123595	0.0320888256973727	0.256333908050174	0	0	7.48068588656491	25.7279296244739	CXCL8;HSPA5
26	ATF6 (ATF6-alpha) Activates Chaperones	1/11	0.0909090909090909	0.0341175847222141	0.256333908050174	0	0	32.1403225806452	108.568156678773	HSPA5
27	Interleukin-27 Signaling	1/11	0.0909090909090909	0.0341175847222141	0.256333908050174	0	0	32.1403225806452	108.568156678773	STAT3
28	Mitochondrial Fatty Acid Beta-Oxidation Of Saturated Fatty Acids	1/11	0.0909090909090909	0.0341175847222141	0.256333908050174	0	0	32.1403225806452	108.568156678773	ACSM3
29	Interleukin-6 Signaling	1/11	0.0909090909090909	0.0341175847222141	0.256333908050174	0	0	32.1403225806452	108.568156678773	STAT3
30	Regulation Of BACH1 Activity	1/11	0.0909090909090909	0.0341175847222141	0.256333908050174	0	0	32.1403225806452	108.568156678773	FBXL17
31	Regulation Of Signaling By NODAL	1/11	0.0909090909090909	0.0341175847222141	0.256333908050174	0	0	32.1403225806452	108.568156678773	LEFTY2
32	Signaling By Leptin	1/11	0.0909090909090909	0.0341175847222141	0.256333908050174	0	0	32.1403225806452	108.568156678773	STAT3
33	Signaling By PDGFRA Extracellular Domain Mutants	1/11	0.0909090909090909	0.0341175847222141	0.256333908050174	0	0	32.1403225806452	108.568156678773	STAT3
34	Hemostasis	5/576	0.00868055555555556	0.0348713095549839	0.256333908050174	0	0	2.92378766833746	9.81249708096511	PDE11A;HSPA5;PPP2R5C;GP6;LEFTY2
35	POU5F1 (OCT4), SOX2, NANOG Activate Genes Related To Proliferation	1/12	0.0833333333333333	0.0371617795762727	0.256333908050174	0	0	29.217008797654	96.1962557493748	STAT3
36	Platelet Adhesion To Exposed Collagen	1/12	0.0833333333333333	0.0371617795762727	0.256333908050174	0	0	29.217008797654	96.1962557493748	GP6
37	Glutathione Synthesis And Recycling	1/12	0.0833333333333333	0.0371617795762727	0.256333908050174	0	0	29.217008797654	96.1962557493748	CHAC1
38	Pregnenolone Biosynthesis	1/12	0.0833333333333333	0.0371617795762727	0.256333908050174	0	0	29.217008797654	96.1962557493748	STARD4
39	Interleukin-35 Signaling	1/12	0.0833333333333333	0.0371617795762727	0.256333908050174	0	0	29.217008797654	96.1962557493748	STAT3
40	APC Truncation Mutants Have Impaired AXIN Binding	1/14	0.0714285714285714	0.0432218714274677	0.256333908050174	0	0	24.7196029776675	77.6543740947244	PPP2R5C
41	Glycogen Breakdown (Glycogenolysis)	1/14	0.0714285714285714	0.0432218714274677	0.256333908050174	0	0	24.7196029776675	77.6543740947244	PYGL
42	Interleukin-15 Signaling	1/14	0.0714285714285714	0.0432218714274677	0.256333908050174	0	0	24.7196029776675	77.6543740947244	STAT3
43	Resolution Of Sister Chromatid Cohesion	2/106	0.0188679245283019	0.0440826846387589	0.256333908050174	0	0	6.25252206809584	19.5184244365511	PPP2R5C;HDAC8
44	Interleukin-4 And Interleukin-13 Signaling	2/107	0.0186915887850467	0.0448331402957881	0.256333908050174	0	0	6.19266198282592	19.2270244485481	CXCL8;STAT3
45	Platelet Activation, Signaling And Aggregation	3/254	0.0118110236220472	0.0460589517178675	0.256333908050174	0	0	3.92151394422311	12.069765591815	HSPA5;GP6;LEFTY2
46	CTNNB1 S33 Mutants Not Phosphorylated	1/15	0.0666666666666667	0.046237825875189	0.256333908050174	0	0	22.9527649769585	70.5558142686329	PPP2R5C
47	cGMP Effects	1/15	0.0666666666666667	0.046237825875189	0.256333908050174	0	0	22.9527649769585	70.5558142686329	PDE11A
48	Response Of EIF2AK1 (HRI) To Heme Deficiency	1/15	0.0666666666666667	0.046237825875189	0.256333908050174	0	0	22.9527649769585	70.5558142686329	CHAC1
49	Signaling By NTRK1 (TRKA)	2/114	0.0175438596491228	0.0502174994632324	0.256333908050174	0	0	5.80357142857143	17.3607555070882	STAT3;TRIB1
50	Acyl Chain Remodelling Of PI	1/17	0.0588235294117647	0.0522416948243142	0.256333908050174	0	0	20.0816532258065	59.2785170930165	PLBD1
51	Platelet Sensitization By LDL	1/17	0.0588235294117647	0.0522416948243142	0.256333908050174	0	0	20.0816532258065	59.2785170930165	PPP2R5C
52	Beta-catenin Phosphorylation Cascade	1/17	0.0588235294117647	0.0522416948243142	0.256333908050174	0	0	20.0816532258065	59.2785170930165	PPP2R5C
53	Signaling By Cytosolic FGFR1 Fusion Mutants	1/17	0.0588235294117647	0.0522416948243142	0.256333908050174	0	0	20.0816532258065	59.2785170930165	STAT3
54	Metabolism	11/2049	0.00536847242557345	0.0537712194832884	0.256333908050174	0	0	1.85786404468936	5.43056801687017	ALDH4A1;IDI1;STARD4;ACSM3;ABHD3;PLBD1;PYGL;CHAC1;ST3GAL1;ACADSB;DECR1
55	GABA Synthesis, Release, Reuptake And Degradation	1/19	0.0526315789473684	0.0582083669568901	0.256333908050174	0	0	17.8485663082437	50.7564351511345	GAD1
56	Signaling By KIT In Disease	1/19	0.0526315789473684	0.0582083669568901	0.256333908050174	0	0	17.8485663082437	50.7564351511345	STAT3
57	Signaling By PDGFR In Disease	1/19	0.0526315789473684	0.0582083669568901	0.256333908050174	0	0	17.8485663082437	50.7564351511345	STAT3
58	Nuclear Events Stimulated By ALK Signaling In Cancer	1/19	0.0526315789473684	0.0582083669568901	0.256333908050174	0	0	17.8485663082437	50.7564351511345	STAT3
59	Platelet Degranulation	2/125	0.016	0.0591202201543724	0.256333908050174	0	0	5.28162068505931	14.937386023207	HSPA5;LEFTY2
60	Glycerophospholipid Biosynthesis	2/127	0.015748031496063	0.0607938921545727	0.256333908050174	0	0	5.19659016393443	14.5518345079695	ABHD3;PLBD1
61	Response To Elevated Platelet Cytosolic Ca2+	2/130	0.0153846153846154	0.0633347864695257	0.256333908050174	0	0	5.07402663934426	14.0008659847874	HSPA5;LEFTY2
62	Branched-chain Amino Acid Catabolism	1/21	0.0476190476190476	0.0641380688592213	0.256333908050174	0	0	16.0620967741935	44.1180373714645	ACADSB
63	CTLA4 Inhibitory Signaling	1/21	0.0476190476190476	0.0641380688592213	0.256333908050174	0	0	16.0620967741935	44.1180373714645	PPP2R5C
64	Interleukin-37 Signaling	1/21	0.0476190476190476	0.0641380688592213	0.256333908050174	0	0	16.0620967741935	44.1180373714645	STAT3
65	Nitric Oxide Stimulates Guanylate Cyclase	1/21	0.0476190476190476	0.0641380688592213	0.256333908050174	0	0	16.0620967741935	44.1180373714645	PDE11A
66	Signaling By NTRKs	2/132	0.0151515151515152	0.0650485907195723	0.256333908050174	0	0	4.99546027742749	13.6506983541028	STAT3;TRIB1
67	Signaling By NODAL	1/22	0.0454545454545455	0.0670891264160782	0.256333908050174	0	0	15.2964669738863	41.3269741737809	LEFTY2
68	Glycogen Metabolism	1/24	0.0416666666666667	0.0729637949173501	0.256333908050174	0	0	13.9649368863955	36.5572989570693	PYGL
69	Growth Hormone Receptor Signaling	1/24	0.0416666666666667	0.0729637949173501	0.256333908050174	0	0	13.9649368863955	36.5572989570693	STAT3
70	Interleukin-6 Family Signaling	1/24	0.0416666666666667	0.0729637949173501	0.256333908050174	0	0	13.9649368863955	36.5572989570693	STAT3
71	Termination Of O-glycan Biosynthesis	1/25	0.04	0.0758874616960385	0.256333908050174	0	0	13.3823924731183	34.5065498888189	ST3GAL1
72	Inactivation Of CSF3 (G-CSF) Signaling	1/25	0.04	0.0758874616960385	0.256333908050174	0	0	13.3823924731183	34.5065498888189	STAT3
73	Interleukin-7 Signaling	1/25	0.04	0.0758874616960385	0.256333908050174	0	0	13.3823924731183	34.5065498888189	STAT3
74	Cellular Responses To Stress	5/722	0.00692520775623269	0.0768041221517179	0.256333908050174	0	0	2.31087385177704	5.93085073036139	CXCL8;HSPA5;STAT3;FBXL17;CHAC1
75	Caspase Activation Via Extrinsic Apoptotic Signaling Pathway	1/26	0.0384615384615385	0.078802053875781	0.256333908050174	0	0	12.8464516129032	32.6404726023886	DAPK2
76	Interleukin-20 Family Signaling	1/26	0.0384615384615385	0.078802053875781	0.256333908050174	0	0	12.8464516129032	32.6404726023886	STAT3
77	Cholesterol Biosynthesis	1/26	0.0384615384615385	0.078802053875781	0.256333908050174	0	0	12.8464516129032	32.6404726023886	IDI1
78	Signaling By ALK	1/26	0.0384615384615385	0.078802053875781	0.256333908050174	0	0	12.8464516129032	32.6404726023886	STAT3
79	DNA Double-Strand Break Repair	2/149	0.0134228187919463	0.0802201442861102	0.256333908050174	0	0	4.41396230623397	11.1363413560905	CNKSR3;SPIDR
80	Immune System	10/1943	0.00514668039114771	0.0813780920951877	0.256333908050174	0	0	1.75736219972865	4.40860524320629	CXCL8;DOK3;HSPA5;STAT3;NBEAL2;PYGL;PPP2R5C;CXCL2;UNC13D;VPS35L
81	ATF4 Activates Genes In Response To Endoplasmic Reticulum Stress	1/27	0.037037037037037	0.0817075991872228	0.256333908050174	0	0	12.3517369727047	30.9362625476545	CXCL8
82	Synthesis Of PC	1/27	0.037037037037037	0.0817075991872228	0.256333908050174	0	0	12.3517369727047	30.9362625476545	ABHD3
83	Acyl Chain Remodelling Of PC	1/27	0.037037037037037	0.0817075991872228	0.256333908050174	0	0	12.3517369727047	30.9362625476545	PLBD1
84	Cellular Responses To Stimuli	5/736	0.00679347826086957	0.0818411789753255	0.256333908050174	0	0	2.26496532855323	5.66915103058568	CXCL8;HSPA5;STAT3;FBXL17;CHAC1
85	Metabolism Of Steroids	2/153	0.0130718954248366	0.0839371199274373	0.256333908050174	0	0	4.29616762566497	10.6445601054866	IDI1;STARD4
86	Antigen Presentation: Folding, Assembly, Peptide Loading Of Class I MHC	1/28	0.0357142857142857	0.0846041252452367	0.256333908050174	0	0	11.8936678614098	29.3746508561729	HSPA5
87	Keratan Sulfate Biosynthesis	1/28	0.0357142857142857	0.0846041252452367	0.256333908050174	0	0	11.8936678614098	29.3746508561729	ST3GAL1
88	Downstream Signal Transduction	1/28	0.0357142857142857	0.0846041252452367	0.256333908050174	0	0	11.8936678614098	29.3746508561729	STAT3
89	Notch-HLH Transcription Pathway	1/28	0.0357142857142857	0.0846041252452367	0.256333908050174	0	0	11.8936678614098	29.3746508561729	HDAC8
90	Acyl Chain Remodelling Of PE	1/29	0.0344827586206897	0.0874916595913278	0.256333908050174	0	0	11.4683179723502	27.9392516749594	PLBD1
91	Disassembly Of Destruction Complex And Recruitment Of AXIN To Membrane	1/29	0.0344827586206897	0.0874916595913278	0.256333908050174	0	0	11.4683179723502	27.9392516749594	PPP2R5C
92	Transcriptional Regulation Of Pluripotent Stem Cells	1/30	0.0333333333333333	0.0903702296798191	0.256333908050174	0	0	11.0723025583982	26.6160480284528	STAT3
93	Translation Of Structural Proteins	1/30	0.0333333333333333	0.0903702296798191	0.256333908050174	0	0	11.0723025583982	26.6160480284528	ST3GAL1
94	Signaling By CSF3 (G-CSF)	1/30	0.0333333333333333	0.0903702296798191	0.256333908050174	0	0	11.0723025583982	26.6160480284528	STAT3
95	FGFR1 Mutant Receptor Activation	1/30	0.0333333333333333	0.0903702296798191	0.256333908050174	0	0	11.0723025583982	26.6160480284528	STAT3
96	Glyoxylate Metabolism And Glycine Degradation	1/31	0.032258064516129	0.0932398628808904	0.256333908050174	0	0	10.702688172043	25.3929832120417	ALDH4A1
97	Cellular Senescence	2/165	0.0121212121212121	0.0953933029289236	0.256333908050174	0	0	3.9774715880519	9.34605154539167	CXCL8;STAT3
98	GPVI-mediated Activation Cascade	1/32	0.03125	0.096100586502737	0.256333908050174	0	0	10.3569198751301	24.2596333885166	GP6
99	RAF Activation	1/32	0.03125	0.096100586502737	0.256333908050174	0	0	10.3569198751301	24.2596333885166	PPP2R5C
100	Amino Acid Transport Across Plasma Membrane	1/33	0.0303030303030303	0.0989524277399569	0.256333908050174	0	0	10.0327620967742	23.2069432547808	SLC25A29
101	Plasma Lipoprotein Remodeling	1/33	0.0303030303030303	0.0989524277399569	0.256333908050174	0	0	10.0327620967742	23.2069432547808	PLTP
102	Keratan Sulfate/Keratin Metabolism	1/33	0.0303030303030303	0.0989524277399569	0.256333908050174	0	0	10.0327620967742	23.2069432547808	ST3GAL1
103	Resolution Of D-loop Structures Thru Holliday Junction Intermediates	1/33	0.0303030303030303	0.0989524277399569	0.256333908050174	0	0	10.0327620967742	23.2069432547808	SPIDR
104	Sialic Acid Metabolism	1/33	0.0303030303030303	0.0989524277399569	0.256333908050174	0	0	10.0327620967742	23.2069432547808	ST3GAL1
105	Signaling By WNT In Cancer	1/33	0.0303030303030303	0.0989524277399569	0.256333908050174	0	0	10.0327620967742	23.2069432547808	PPP2R5C
106	Separation Of Sister Chromatids	2/170	0.0117647058823529	0.100293473179605	0.25735683683823	0	0	3.85811865729899	8.87234054568224	PPP2R5C;HDAC8
107	Resolution Of D-Loop Structures	1/34	0.0294117647058824	0.101795413751264	0.258345303166696	0	0	9.72825024437928	22.2270110884472	SPIDR
108	Fatty Acid Metabolism	2/173	0.0115606936416185	0.103267180816157	0.258345303166696	0	0	3.78985715655258	8.60462683767922	ACSM3;DECR1
109	Metabolism Of Steroid Hormones	1/35	0.0285714285714286	0.104629571547544	0.258345303166696	0	0	9.44165085388994	21.3129128140677	STARD4
110	Glutathione Conjugation	1/36	0.0277777777777778	0.107454928134757	0.258345303166696	0	0	9.17142857142857	20.4585570683483	CHAC1
111	Regulation Of TP53 Degradation	1/36	0.0277777777777778	0.107454928134757	0.258345303166696	0	0	9.17142857142857	20.4585570683483	PPP2R5C
112	NR1H3 And NR1H2 Regulate Gene Expression Linked To Cholesterol Transport And Efflux	1/36	0.0277777777777778	0.107454928134757	0.258345303166696	0	0	9.17142857142857	20.4585570683483	PLTP
113	Signaling By FGFR1 In Disease	1/36	0.0277777777777778	0.107454928134757	0.258345303166696	0	0	9.17142857142857	20.4585570683483	STAT3
114	Apoptosis	2/178	0.0112359550561798	0.108277075591924	0.258345303166696	0	0	3.68125931445604	8.1836670404431	DAPK2;STAT3
115	Regulation Of TP53 Expression And Degradation	1/37	0.027027027027027	0.110271510372827	0.260816094099207	0	0	8.91621863799283	19.6585651465583	PPP2R5C
116	Cellular Response To Chemical Stress	2/182	0.010989010989011	0.112331470550665	0.262885315093596	0	0	3.59872495446266	7.86789675863954	STAT3;FBXL17
117	Association Of TriC/CCT With Target Proteins During Biosynthesis	1/38	0.0263157894736842	0.113079345095407	0.262885315093596	0	0	8.67480383609416	18.9081709677485	STAT3
118	NGF-stimulated Transcription	1/39	0.0256410256410256	0.115878458993222	0.264865049127365	0	0	8.44609507640068	18.2031373240654	TRIB1
119	Elastic Fibre Formation	1/39	0.0256410256410256	0.115878458993222	0.264865049127365	0	0	8.44609507640068	18.2031373240654	LOXL2
120	M Phase	3/380	0.00789473684210526	0.117898554960528	0.267236724577196	0	0	2.59416445623342	5.54614390446165	CEP70;PPP2R5C;HDAC8
121	Negative Regulation Of MAPK Pathway	1/41	0.024390243902439	0.121450630934636	0.268165538276292	0	0	8.02298387096774	16.9144351151208	PPP2R5C
122	Activation Of Gene Expression By SREBF (SREBP)	1/42	0.0238095238095238	0.124223741995635	0.268165538276292	0	0	7.82690794649882	16.3243546760876	IDI1
123	RHOF GTPase Cycle	1/42	0.0238095238095238	0.124223741995635	0.268165538276292	0	0	7.82690794649882	16.3243546760876	BAIAP2L1
124	tRNA Modification In Nucleus And Cytosol	1/42	0.0238095238095238	0.124223741995635	0.268165538276292	0	0	7.82690794649882	16.3243546760876	THADA
125	Deactivation Of Beta-Catenin Transactivating Complex	1/42	0.0238095238095238	0.124223741995635	0.268165538276292	0	0	7.82690794649882	16.3243546760876	ASH2L
126	Signaling By SCF-KIT	1/42	0.0238095238095238	0.124223741995635	0.268165538276292	0	0	7.82690794649882	16.3243546760876	STAT3
127	Peptide Ligand-Binding Receptors	2/196	0.0102040816326531	0.126823006590005	0.271620927499854	0	0	3.33665708974142	6.8900728115603	CXCL8;CXCL2
128	TCF Dependent Signaling In Response To WNT	2/198	0.0101010101010101	0.128928880307314	0.273569052877483	0	0	3.302275008364	6.76469167068491	ASH2L;PPP2R5C
129	Interleukin-2 Family Signaling	1/44	0.0227272727272727	0.129744146401453	0.273569052877483	0	0	7.46211552888222	15.239064221829	STAT3
130	NR1H2 And NR1H3-mediated Signaling	1/46	0.0217391304347826	0.135230302278678	0.282943401690772	0	0	7.12974910394265	14.2650309730883	PLTP
131	PKMTs Methylate Histone Lysines	1/47	0.0212765957446809	0.137960602391848	0.283449021327655	0	0	6.97440392706872	13.8148094997935	ASH2L
132	Phospholipid Metabolism	2/208	0.00961538461538462	0.139579820266872	0.283449021327655	0	0	3.14037879993634	6.18377847264463	ABHD3;PLBD1
133	Programmed Cell Death	2/208	0.00961538461538462	0.139579820266872	0.283449021327655	0	0	3.14037879993634	6.18377847264463	DAPK2;STAT3
134	IRE1alpha Activates Chaperones	1/48	0.0208333333333333	0.140682418673652	0.283449021327655	0	0	6.82566918325326	13.3868455885929	HSPA5
135	NOTCH1 Intracellular Domain Regulates Transcription	1/48	0.0208333333333333	0.140682418673652	0.283449021327655	0	0	6.82566918325326	13.3868455885929	HDAC8
136	Neurotransmitter Release Cycle	1/50	0.02	0.146100703414545	0.292201406829091	0	0	6.54641211323239	12.5917562502396	GAD1
137	Diseases Of Signal Transduction By Growth Factor Receptors And Second Messengers	3/424	0.00707547169811321	0.149216970930451	0.292534659838006	0	0	2.31781472684086	4.40930377266549	STAT3;PPP2R5C;HDAC8
138	SARS-CoV-1 Infection	1/52	0.0192307692307692	0.151485363035306	0.292534659838006	0	0	6.28905755850727	11.8691262149031	ST3GAL1
139	Signaling By Non-Receptor Tyrosine Kinases	1/52	0.0192307692307692	0.151485363035306	0.292534659838006	0	0	6.28905755850727	11.8691262149031	STAT3
140	Signaling By PDGF	1/52	0.0192307692307692	0.151485363035306	0.292534659838006	0	0	6.28905755850727	11.8691262149031	STAT3
141	Ion Transport By P-type ATPases	1/53	0.0188679245283019	0.154165147644792	0.292534659838006	0	0	6.16780397022332	11.532133445372	ATP8B3
142	Interleukin-12 Family Signaling	1/54	0.0185185185185185	0.156836602882495	0.292534659838006	0	0	6.05112598904443	11.2100180592837	STAT3
143	Intrinsic Pathway For Apoptosis	1/55	0.0181818181818182	0.159499754210804	0.292534659838006	0	0	5.93876941457587	10.9018756111389	STAT3
144	Regulation Of Cholesterol Biosynthesis By SREBP (SREBF)	1/55	0.0181818181818182	0.159499754210804	0.292534659838006	0	0	5.93876941457587	10.9018756111389	IDI1
145	Signaling By ALK Fusions And Activated Point Mutants	1/55	0.0181818181818182	0.159499754210804	0.292534659838006	0	0	5.93876941457587	10.9018756111389	STAT3
146	Assembly Of Collagen Fibrils And Other Multimeric Structures	1/57	0.0175438596491228	0.164801246633985	0.292534659838006	0	0	5.72609447004608	10.3242347763915	LOXL2
147	Cytoprotection By HMOX1	1/57	0.0175438596491228	0.164801246633985	0.292534659838006	0	0	5.72609447004608	10.3242347763915	STAT3
148	Mitotic Anaphase	2/232	0.00862068965517241	0.165861752284375	0.292534659838006	0	0	2.80926585887384	5.04712888261297	PPP2R5C;HDAC8
149	Mitotic Metaphase And Anaphase	2/233	0.00858369098712446	0.16697584668955	0.292534659838006	0	0	2.79696260024129	5.00630044097588	PPP2R5C;HDAC8
150	Late SARS-CoV-2 Infection Events	1/58	0.0172413793103448	0.167439638285874	0.292534659838006	0	0	5.62535370684776	10.0532516521858	ST3GAL1
151	Constitutive Signaling By NOTCH1 HD+PEST Domain Mutants	1/58	0.0172413793103448	0.167439638285874	0.292534659838006	0	0	5.62535370684776	10.0532516521858	HDAC8
152	O-linked Glycosylation Of Mucins	1/59	0.0169491525423729	0.170069827170501	0.292534659838006	0	0	5.52808676307008	9.7932609778969	ST3GAL1
153	Transcriptional Regulation Of Granulopoiesis	1/59	0.0169491525423729	0.170069827170501	0.292534659838006	0	0	5.52808676307008	9.7932609778969	STAT3
154	Generic Transcription Pathway	6/1190	0.00504201680672269	0.17089986739753	0.292534659838006	0	0	1.66722972972973	2.94545719210423	GAD1;DDIT4;ASH2L;HIVEP3;PPP2R5C;HDAC8
155	Signaling By Interleukins	3/453	0.00662251655629139	0.171192875377122	0.292534659838006	0	0	2.16522222222222	3.82154020944297	CXCL8;STAT3;CXCL2
156	Chromatin Modifying Enzymes	2/238	0.00840336134453781	0.17256617715648	0.292534659838006	0	0	2.73701028063351	4.80885721563907	ASH2L;HDAC8
157	Formation Of beta-catenin:TCF Transactivating Complex	1/60	0.0166666666666667	0.172691838369424	0.292534659838006	0	0	5.43411700382723	9.54364926175244	ASH2L
158	HDACs Deacetylate Histones	1/60	0.0166666666666667	0.172691838369424	0.292534659838006	0	0	5.43411700382723	9.54364926175244	HDAC8
159	Transcriptional Regulation By MECP2	1/60	0.0166666666666667	0.172691838369424	0.292534659838006	0	0	5.43411700382723	9.54364926175244	GAD1
160	Recruitment And ATM-mediated Phosphorylation Of Repair And Signal Proteins At DNA Double Strand Breaks	1/60	0.0166666666666667	0.172691838369424	0.292534659838006	0	0	5.43411700382723	9.54364926175244	CNKSR3
161	DNA Double Strand Break Response	1/61	0.0163934426229508	0.175305696888217	0.292534659838006	0	0	5.34327956989247	9.30384657048636	CNKSR3
162	Signaling By FGFR In Disease	1/61	0.0163934426229508	0.175305696888217	0.292534659838006	0	0	5.34327956989247	9.30384657048636	STAT3
163	Nuclear Events (Kinase And Transcription Factor Activation)	1/61	0.0163934426229508	0.175305696888217	0.292534659838006	0	0	5.34327956989247	9.30384657048636	TRIB1
164	RAB Geranylgeranylation	1/62	0.0161290322580645	0.1779114276899	0.295072611778371	0	0	5.25542041248017	9.07332278789932	RAB3B
165	Synthesis Of Substrates In N-glycan Biosythesis	1/63	0.0158730158730159	0.180509055593241	0.295773874225069	0	0	5.170395421436	8.85158425283513	ST3GAL1
166	Signaling By MET	1/63	0.0158730158730159	0.180509055593241	0.295773874225069	0	0	5.170395421436	8.85158425283513	STAT3
167	RUNX1 Regulates Genes Involved In Megakaryocyte Differentiation And Platelet Function	1/66	0.0151515151515152	0.188253569684575	0.306616592540146	0	0	4.93101736972705	8.23462864086336	ASH2L
168	HDR Thru Homologous Recombination (HRR)	1/67	0.0149253731343284	0.190819033273745	0.308945101490824	0	0	4.85606060606061	8.04372335202449	SPIDR
169	Costimulation By CD28 Family	1/68	0.0147058823529412	0.193376517247407	0.311233211191093	0	0	4.78334135772749	7.85958531137885	PPP2R5C
170	Loss Of Nlp From Mitotic Centrosomes	1/69	0.0144927536231884	0.195926045971874	0.313481673554999	0	0	4.71276091081594	7.68188514931118	CEP70
171	Plasma Lipoprotein Assembly, Remodeling, And Clearance	1/71	0.0140845070422535	0.201001335005918	0.3197214217638	0	0	4.57764976958525	7.34458146693986	PLTP
172	AURKA Activation By TPX2	1/72	0.0138888888888889	0.203527143797723	0.319996434179079	0	0	4.51294865970014	7.18441523725963	CEP70
173	Regulation Of RUNX2 Expression And Activity	1/72	0.0138888888888889	0.203527143797723	0.319996434179079	0	0	4.51294865970014	7.18441523725963	HIVEP3
174	Signaling By NOTCH1	1/74	0.0135135135135135	0.208555210591326	0.326017340694486	0	0	4.38886433937251	6.87977076347929	HDAC8
175	Biosynthesis Of N-glycan Precursor (Dolichol LLO) And Transfer To Protein	1/77	0.012987012987013	0.216038793500909	0.334585828116226	0	0	4.21498302207131	6.45860705319188	ST3GAL1
176	COPI-dependent Golgi-to-ER Retrograde Traffic	1/78	0.0128205128205128	0.218517811977594	0.334585828116226	0	0	4.16003351487222	6.32694400578891	COPG1
177	Asparagine N-linked Glycosylation	2/282	0.00709219858156028	0.222867635877878	0.334585828116226	0	0	2.30175644028103	3.45534439130203	COPG1;ST3GAL1
178	COPI-mediated Anterograde Transport	1/80	0.0125	0.223452727406194	0.334585828116226	0	0	4.05430788076766	6.07560495901409	COPG1
179	Recruitment Of NuMA To Mitotic Centrosomes	1/80	0.0125	0.223452727406194	0.334585828116226	0	0	4.05430788076766	6.07560495901409	CEP70
180	TP53 Regulates Metabolic Genes	1/81	0.0123456790123457	0.225908671554218	0.334585828116226	0	0	4.00342741935484	5.95559659110262	DDIT4
181	Centrosome Maturation	1/81	0.0123456790123457	0.225908671554218	0.334585828116226	0	0	4.00342741935484	5.95559659110262	CEP70
182	Regulation Of HSF1-mediated Heat Shock Response	1/81	0.0123456790123457	0.225908671554218	0.334585828116226	0	0	4.00342741935484	5.95559659110262	HSPA5
183	Innate Immune System	5/1035	0.00483091787439614	0.226319668980575	0.334585828116226	0	0	1.58244057582859	2.3512009912762	DOK3;NBEAL2;PYGL;UNC13D;VPS35L
184	Metabolism Of Carbohydrates	2/285	0.00701754385964912	0.226349378357175	0.334585828116226	0	0	2.2770086311765	3.38289605385395	PYGL;ST3GAL1
185	Cell Cycle, Mitotic	3/523	0.00573613766730402	0.227567566917286	0.334585828116226	0	0	1.86701923076923	2.76376366635434	CEP70;PPP2R5C;HDAC8
186	RNA Polymerase II Transcription	6/1312	0.00457317073170732	0.230823975465997	0.337549039391136	0	0	1.50165229306037	2.20157223150284	GAD1;DDIT4;ASH2L;HIVEP3;PPP2R5C;HDAC8
187	Degradation Of Beta-Catenin By Destruction Complex	1/84	0.0119047619047619	0.233230731286929	0.33757735827311	0	0	3.85814224640497	5.61640203998094	PPP2R5C
188	Extracellular Matrix Organization	2/291	0.00687285223367698	0.233325527041709	0.33757735827311	0	0	2.22905439900165	3.24398898310935	ADAM19;LOXL2
189	Signaling By WNT	2/294	0.00680272108843537	0.236819172728606	0.340819126889846	0	0	2.20581630361554	3.1773866528148	ASH2L;PPP2R5C
190	RAC2 GTPase Cycle	1/87	0.0114942528735632	0.240484621381466	0.342470246155804	0	0	3.72299324831208	5.30563446091015	BAIAP2L1
191	Regulation Of PLK1 Activity At G2/M Transition	1/87	0.0114942528735632	0.240484621381466	0.342470246155804	0	0	3.72299324831208	5.30563446091015	CEP70
192	Signal Transduction	10/2465	0.00405679513184584	0.244152817110315	0.345883157572947	0	0	1.34358067863044	1.89439629017813	PDE11A;CXCL8;BAIAP2L1;STAT3;ASH2L;PPP2R5C;TRIB1;HDAC8;CXCL2;PLTP
193	Chaperonin-mediated Protein Folding	1/90	0.0111111111111111	0.247670966339959	0.347250014662211	0	0	3.59695541862994	5.02010580182187	STAT3
194	Collagen Formation	1/90	0.0111111111111111	0.247670966339959	0.347250014662211	0	0	3.59695541862994	5.02010580182187	LOXL2
195	Activation Of HOX Genes During Differentiation	1/91	0.010989010989011	0.250051511762788	0.348789801022965	0	0	3.55681003584229	4.93005290153593	ASH2L
196	Unattached Kinetochores Signal Amplification Via A MAD2 Inhibitory Signal	1/93	0.010752688172043	0.254790385060471	0.350986533104931	0	0	3.47913744740533	4.75707365718972	PPP2R5C
197	RAC3 GTPase Cycle	1/93	0.010752688172043	0.254790385060471	0.350986533104931	0	0	3.47913744740533	4.75707365718972	BAIAP2L1
198	DNA Repair	2/310	0.00645161290322581	0.255497549833736	0.350986533104931	0	0	2.08952522886949	2.85124589410332	CNKSR3;SPIDR
199	G Alpha (I) Signaling Events	2/312	0.00641025641025641	0.257836109442585	0.352419204866247	0	0	2.07583289264939	2.8136485246749	CXCL8;CXCL2
200	UCH Proteinases	1/95	0.0105263157894737	0.259499786078766	0.352919709067122	0	0	3.4047700754976	4.5930327914895	CNKSR3
201	Protein Folding	1/96	0.0104166666666667	0.261843490894303	0.353975031917917	0	0	3.36876061120543	4.51416723602791	STAT3
202	Anchoring Of Basal Body To Plasma Membrane	1/97	0.0103092783505155	0.264179895144622	0.353975031917917	0	0	3.33350134408602	4.4373069329621	CEP70
203	EML4 And NUDC In Mitotic Spindle Formation	1/97	0.0103092783505155	0.264179895144622	0.353975031917917	0	0	3.33350134408602	4.4373069329621	PPP2R5C
204	Cellular Response To Heat Stress	1/99	0.0101010101010101	0.268830891570266	0.358441188760354	0	0	3.26514154048716	4.28932747623011	HSPA5
205	KEAP1-NFE2L2 Pathway	1/100	0.01	0.271145528260931	0.359763822863284	0	0	3.23199739328772	4.21807849737542	FBXL17
206	Class A/1 (Rhodopsin-like Receptors)	2/327	0.00611620795107034	0.27538467956253	0.363614722529166	0	0	1.97851197982346	2.5514619910518	CXCL8;CXCL2
207	Transport Of Inorganic Cations/Anions And Amino Acids/Oligopeptides	1/104	0.00961538461538462	0.280332181450425	0.368359194949351	0	0	3.10585656122769	3.94996630918679	SLC25A29
208	tRNA Processing	1/105	0.00952380952380952	0.282610981367847	0.369568206404107	0	0	3.07583746898263	3.88688644587848	THADA
209	PI5P, PP2A And IER3 Regulate PI3K/AKT Signaling	1/106	0.00943396226415094	0.284882679780308	0.370161446239515	0	0	3.04639016897081	3.82528460693705	PPP2R5C
210	O-linked Glycosylation	1/107	0.00934579439252336	0.287147298369624	0.370161446239515	0	0	3.01749847839318	3.76511378113764	ST3GAL1
211	Phase II - Conjugation Of Compounds	1/107	0.00934579439252336	0.287147298369624	0.370161446239515	0	0	3.01749847839318	3.76511378113764	CHAC1
212	Mitotic Spindle Checkpoint	1/110	0.00909090909090909	0.293898892184374	0.377077823934669	0	0	2.93400414323764	3.59274521291049	PPP2R5C
213	Golgi-to-ER Retrograde Transport	1/112	0.00892857142857143	0.298364952076973	0.381010643027872	0	0	2.88084859052601	3.48420738420094	COPG1
214	Negative Regulation Of PI3K/AKT Network	1/113	0.00884955752212389	0.300587545525325	0.38205519805088	0	0	2.85498271889401	3.43173557753618	PPP2R5C
215	HDR Thru Homologous Recombination (HRR) Or Single Strand Annealing (SSA)	1/114	0.0087719298245614	0.302803209834645	0.383081270116389	0	0	2.82957465029974	3.38041405076513	SPIDR
216	Gene Expression (Transcription)	6/1449	0.0041407867494824	0.304996833857398	0.384070087079687	0	0	1.34908998066893	1.60198213636394	GAD1;DDIT4;ASH2L;HIVEP3;PPP2R5C;HDAC8
217	Transcriptional Regulation By TP53	2/354	0.00564971751412429	0.306920203673417	0.38471103870585	0	0	1.82423621460507	2.15472850724891	DDIT4;PPP2R5C
218	GPCR Downstream Signaling	3/619	0.00484652665589661	0.309478304587571	0.386138068109263	0	0	1.56826298701299	1.83936435578624	PDE11A;CXCL8;CXCL2
219	Transcriptional Regulation By RUNX2	1/119	0.00840336134453781	0.313778335129499	0.386188720159383	0	0	2.70899398578458	3.1399095453449	HIVEP3
220	RHO GTPases Activate Formins	1/119	0.00840336134453781	0.313778335129499	0.386188720159383	0	0	2.70899398578458	3.1399095453449	PPP2R5C
221	Homology Directed Repair	1/119	0.00840336134453781	0.313778335129499	0.386188720159383	0	0	2.70899398578458	3.1399095453449	SPIDR
222	Glycosaminoglycan Metabolism	1/120	0.00833333333333333	0.31595286842179	0.387113424372644	0	0	2.68609379235565	3.09481580595493	ST3GAL1
223	Metabolism Of Amino Acids And Derivatives	2/364	0.00549450549450549	0.318549895524701	0.388545164048065	0	0	1.7729372339462	2.02819792595836	ALDH4A1;ACADSB
224	Cell Cycle	3/654	0.00458715596330275	0.339845102964406	0.412669053599636	0	0	1.48125960061444	1.59867215344179	CEP70;PPP2R5C;HDAC8
225	ER To Golgi Anterograde Transport	1/133	0.0075187969924812	0.343612174699795	0.41538894008153	0	0	2.41996578690127	2.58510826142859	COPG1
226	Cell Surface Interactions At Vascular Wall	1/134	0.00746268656716418	0.345693634619565	0.416056055825317	0	0	2.40164928450158	2.55103750244732	GP6
227	Signaling By GPCR	3/689	0.00435413642960813	0.370167337319457	0.443548527536971	0	0	1.40313411078717	1.39443483723483	PDE11A;CXCL8;CXCL2
228	Cytokine Signaling In Immune System	3/702	0.00427350427350427	0.381383550755892	0.453130125151593	0	0	1.3761087267525	1.32649961542387	CXCL8;STAT3;CXCL2
229	Interleukin-1 Family Signaling	1/152	0.00657894736842105	0.38206818593741	0.453130125151593	0	0	2.11343729972228	2.03345677817288	STAT3
230	G Alpha (S) Signaling Events	1/153	0.0065359477124183	0.384029574248764	0.453130125151593	0	0	2.09942699490662	2.00922661114495	PDE11A
231	Transport Of Small Molecules	3/706	0.00424929178470255	0.384827422463302	0.453130125151593	0	0	1.36799431009957	1.30638025476275	SLC25A29;ATP8B3;PLTP
232	Regulation Of TP53 Activity	1/157	0.00636942675159236	0.391814043622692	0.45936818907488	0	0	2.04518196856907	1.91626991609175	PPP2R5C
233	Transport To Golgi And Subsequent Modification	1/164	0.00609756097560976	0.405204566659412	0.473028507001545	0	0	1.95665941025134	1.76757417764007	COPG1
234	GPCR Ligand Binding	2/458	0.00436681222707424	0.424790240830851	0.492682043085606	0	0	1.40070463042853	1.19922697226717	CXCL8;CXCL2
235	Ion Channel Transport	1/175	0.00571428571428571	0.425662794577638	0.492682043085606	0	0	1.83194289951798	1.56467673463238	ATP8B3
236	RAC1 GTPase Cycle	1/178	0.00561797752808989	0.431121073328764	0.49688530485349	0	0	1.80061964643703	1.51498071795595	BAIAP2L1
237	Intra-Golgi And Retrograde Golgi-to-ER Traffic	1/181	0.00552486187845304	0.436528294267113	0.500936498730209	0	0	1.77034050179211	1.46743893315021	COPG1
238	G2/M Transition	1/182	0.00549450549450549	0.438319436388933	0.500936498730209	0	0	1.76047050436642	1.45204897201917	CEP70
239	Mitotic G2-G2/M Phases	1/184	0.00543478260869565	0.441884927311008	0.502898327316293	0	0	1.74105411598801	1.42192895329196	CEP70
240	Cilium Assembly	1/186	0.00537634408602151	0.445428141846416	0.504818560759271	0	0	1.72205754141238	1.39266124323149	CEP70
241	Signaling By Receptor Tyrosine Kinases	2/496	0.00403225806451613	0.465430770486203	0.525299458806005	0	0	1.29043605229973	0.986915058442704	STAT3;TRIB1
242	Signaling By NOTCH	1/203	0.00492610837438424	0.474665189477809	0.533183756514455	0	0	1.57577451293516	1.17418142558418	HDAC8
243	Transcriptional Regulation By RUNX1	1/204	0.00490196078431373	0.4763369589449	0.533183756514455	0	0	1.56793262354998	1.16282552391197	ASH2L
244	Biological Oxidations	1/218	0.00458715596330275	0.499199237643549	0.556484396061661	0	0	1.46573509736881	1.01831944289766	CHAC1
245	Transmission Across Chemical Synapses	1/246	0.0040650406504065	0.542016485859565	0.600917764325616	0	0	1.29637919684003	0.793978926696694	GAD1
246	SLC-mediated Transmembrane Transport	1/247	0.00404858299595142	0.543477095676844	0.600917764325616	0	0	1.29104379753475	0.787236827133652	SLC25A29
247	Signaling By Nuclear Receptors	1/260	0.00384615384615385	0.562052942877727	0.618940892561708	0	0	1.22543280607797	0.706044420884117	PLTP
248	PIP3 Activates AKT Signaling	1/268	0.00373134328358209	0.573112370952025	0.625479066298509	0	0	1.18823245137127	0.66145748380887	PPP2R5C
249	RHO GTPase Effectors	1/269	0.00371747211895911	0.574475326687483	0.625479066298509	0	0	1.18373856523832	0.656144073203269	PPP2R5C
250	RAF/MAP Kinase Cascade	1/271	0.003690036900369	0.577188403091639	0.625479066298509	0	0	1.17485065710872	0.645682112295524	PPP2R5C
251	Cell Cycle Checkpoints	1/271	0.003690036900369	0.577188403091639	0.625479066298509	0	0	1.17485065710872	0.645682112295524	PPP2R5C
252	Organelle Biogenesis And Maintenance	1/275	0.00363636363636364	0.582563585060314	0.628798790223831	0	0	1.15746409230045	0.62539745720365	CEP70
253	MAPK1/MAPK3 Signaling	1/277	0.0036101083032491	0.585225900221657	0.629175671384548	0	0	1.1489597942964	0.615563657019755	PPP2R5C
254	Deubiquitination	1/279	0.003584229390681	0.587871503424341	0.629531688706381	0	0	1.14057786029241	0.605928437155361	CNKSR3
255	SARS-CoV-2 Infection	1/283	0.00353356890459364	0.593112986491962	0.632653852258092	0	0	1.12417067032716	0.587233442729519	ST3GAL1
256	Signaling By Rho GTPases	2/644	0.0031055900621118	0.606595702019877	0.64450793339612	0	0	0.985394004392013	0.492591337523845	BAIAP2L1;PPP2R5C
257	Signaling By Rho GTPases, Miro GTPases And RHOBTB3	2/660	0.00303030303030303	0.620095431498287	0.655754775824648	0	0	0.960635806467687	0.459070455772755	BAIAP2L1;PPP2R5C
258	Intracellular Signaling By Second Messengers	1/306	0.00326797385620915	0.622002691774849	0.655754775824648	0	0	1.03818085668958	0.492939543988416	PPP2R5C
259	Metabolism Of RNA	2/666	0.003003003003003	0.625067507556029	0.656441552336833	0	0	0.951659095397985	0.447180443505161	APOBEC3C;THADA
260	MAPK Family Signaling Cascades	1/318	0.00314465408805031	0.636264268159992	0.665630311305838	0	0	0.998270072249924	0.451359114212486	PPP2R5C
261	Post-translational Protein Modification	4/1383	0.00289226319595083	0.641886566712409	0.668939257263507	0	0	0.912378166443382	0.404497092281579	RAB3B;CNKSR3;COPG1;ST3GAL1
262	Developmental Biology	3/1073	0.00279589934762349	0.664192604221792	0.689543466978349	0	0	0.881635514018692	0.360750357076052	STAT3;ASH2L;LEFTY2
263	Adaptive Immune System	2/733	0.00272851296043656	0.677269243033675	0.700445757053839	0	0	0.861429436433361	0.335687322959598	HSPA5;PPP2R5C
264	SARS-CoV Infections	1/369	0.002710027100271	0.691194249662315	0.712139529955112	0	0	0.857687587657784	0.316773514177066	ST3GAL1
265	Class I MHC Mediated Antigen Processing And Presentation	1/378	0.00264550264550265	0.700001543224338	0.718492150026491	0	0	0.836827243946265	0.298473465448443	HSPA5
266	Neuronal System	1/386	0.00259067357512953	0.70762241207429	0.723583819865439	0	0	0.819103477167993	0.283282550322209	GAD1
267	Metabolism Of Proteins	5/1890	0.00264550264550265	0.722264134530743	0.735789680121206	0	0	0.825573950425318	0.268612348013658	RAB3B;CNKSR3;STAT3;COPG1;ST3GAL1
268	RHO GTPase Cycle	1/441	0.00226757369614512	0.755097846980918	0.766367964100036	0	0	0.714699413489736	0.200764739591016	BAIAP2L1
269	Disease	4/1736	0.00230414746543779	0.807886591220962	0.816896478855397	0	0	0.712608134027479	0.152023249864738	STAT3;PPP2R5C;HDAC8;ST3GAL1
270	Membrane Trafficking	1/599	0.00166944908180301	0.853201666624618	0.859521678969985	0	0	0.521604272305535	0.0828095494938852	COPG1
271	Vesicle-mediated Transport	1/637	0.00156985871271586	0.870284106152191	0.873495486617697	0	0	0.489475552850477	0.068005560945458	COPG1
272	Infectious Disease	1/961	0.00104058272632674	0.955273745629923	0.955273745629923	0	0	0.318834005376344	0.0145889943734602	ST3GAL1

## Sheet: Downregulated in Hypo
Order	Term	Overlap	Gene.Ratio	P.value	Adjusted.P.value	Old.P.value	Old.Adjusted.P.value	Odds.Ratio	Combined.Score	Genes
1	Signaling By FGFR1	2/49	0.0408163265306122	0.00198474859894515	0.0585282468110187	0	0	33.9165957446808	211.0379795773	FGFRL1;FGFR1
2	IRS-related Events Triggered By IGF1R	2/51	0.0392156862745098	0.00214825924330195	0.0585282468110187	0	0	32.5289795918367	199.828690575521	IGF1R;FGFR1
3	IGF1R Signaling Cascade	2/52	0.0384615384615385	0.00223233425038119	0.0585282468110187	0	0	31.8768	194.598539778437	IGF1R;FGFR1
4	Signaling By Type 1 Insulin-like Growth Factor 1 Receptor (IGF1R)	2/53	0.0377358490566038	0.00231795036875322	0.0585282468110187	0	0	31.2501960784314	189.59718791978	IGF1R;FGFR1
5	Signaling By Receptor Tyrosine Kinases	4/496	0.00806451612903226	0.00417036837670148	0.08424144120937	0	0	6.88617886178862	37.7345448659682	PTPN12;FGFRL1;IGF1R;FGFR1
6	Signaling By FGFR	2/86	0.0232558139534884	0.00598204270127352	0.100697718804771	0	0	18.9419047619048	96.9634813019857	FGFRL1;FGFR1
7	FGFR1b Ligand Binding And Activation	1/6	0.166666666666667	0.00807362689081275	0.116490902281727	0	0	153.6	740.221819209832	FGFR1
8	GLI Proteins Bind Promoters Of Hh Responsive Genes To Promote Transcription	1/7	0.142857142857143	0.00941312053617665	0.11884064676923	0	0	127.99358974359	597.173389417304	GLI1
9	SHC-related Events Triggered By IGF1R	1/8	0.125	0.0107508728609496	0.119111629250854	0	0	109.703296703297	497.259629140004	IGF1R
10	Constitutive Signaling By Overexpressed ERBB2	1/10	0.1	0.0134211618656948	0.119111629250854	0	0	85.3162393162393	367.791701998077	PTPN12
11	Mucopolysaccharidoses	1/11	0.0909090909090909	0.014753702756032	0.119111629250854	0	0	76.7807692307692	323.727777706547	SGSH
12	Signaling By Activated Point Mutants Of FGFR1	1/11	0.0909090909090909	0.014753702756032	0.119111629250854	0	0	76.7807692307692	323.727777706547	FGFR1
13	FGFR1c Ligand Binding And Activation	1/12	0.0833333333333333	0.0160845107297618	0.119111629250854	0	0	69.7972027972028	288.255365687391	FGFR1
14	FGFRL1 Modulation Of FGFR1 Signaling	1/13	0.0769230769230769	0.0174135879176466	0.119111629250854	0	0	63.9775641025641	259.141408910732	FGFRL1
15	Phospholipase C-mediated Cascade: FGFR1	1/16	0.0625	0.0213904560937907	0.119111629250854	0	0	51.174358974359	196.755709304987	FGFR1
16	FGFR1 Ligand Binding And Activation	1/16	0.0625	0.0213904560937907	0.119111629250854	0	0	51.174358974359	196.755709304987	FGFR1
17	Regulation Of FZD By Ubiquitination	1/20	0.05	0.0266688455361458	0.119111629250854	0	0	40.3927125506073	146.393661234119	LGR4
18	SHC-mediated cascade:FGFR1	1/20	0.05	0.0266688455361458	0.119111629250854	0	0	40.3927125506073	146.393661234119	FGFR1
19	Signal Transduction By L1	1/20	0.05	0.0266688455361458	0.119111629250854	0	0	40.3927125506073	146.393661234119	FGFR1
20	Interleukin-37 Signaling	1/21	0.0476190476190476	0.027984153316514	0.119111629250854	0	0	38.3711538461538	137.219731051066	PTPN12
21	PI-3K cascade:FGFR1	1/21	0.0476190476190476	0.027984153316514	0.119111629250854	0	0	38.3711538461538	137.219731051066	FGFR1
22	SHC1 Events In ERBB2 Signaling	1/21	0.0476190476190476	0.027984153316514	0.119111629250854	0	0	38.3711538461538	137.219731051066	PTPN12
23	HS-GAG Degradation	1/21	0.0476190476190476	0.027984153316514	0.119111629250854	0	0	38.3711538461538	137.219731051066	SGSH
24	FRS-mediated FGFR1 Signaling	1/22	0.0454545454545455	0.0292977495261991	0.119111629250854	0	0	36.5421245421245	129.002636883195	FGFR1
25	Post-chaperonin Tubulin Folding Pathway	1/23	0.0434782608695652	0.0306096363049702	0.119111629250854	0	0	34.8793706293706	121.604847156372	TUBB3
26	Signaling By ERBB2 In Cancer	1/25	0.04	0.0332282900970065	0.119111629250854	0	0	31.9695512820513	108.83565874121	PTPN12
27	Formation Of Tubulin Folding Intermediates By CCT/TriC	1/26	0.0384615384615385	0.0345350613606547	0.119111629250854	0	0	30.6892307692308	103.293205266352	TUBB3
28	Metal Ion SLC Transporters	1/26	0.0384615384615385	0.0345350613606547	0.119111629250854	0	0	30.6892307692308	103.293205266352	SLC41A2
29	Prefoldin Mediated Transfer Of Substrate To CCT/TriC	1/28	0.0357142857142857	0.0371435032676452	0.119111629250854	0	0	28.4131054131054	93.5634014878002	TUBB3
30	Downregulation Of ERBB2 Signaling	1/29	0.0344827586206897	0.0384451781473962	0.119111629250854	0	0	27.396978021978	89.2736555272803	PTPN12
31	Downstream Signaling Of Activated FGFR1	1/30	0.0333333333333333	0.0397451584744872	0.119111629250854	0	0	26.4509283819629	85.3113129018249	FGFR1
32	FGFR1 Mutant Receptor Activation	1/30	0.0333333333333333	0.0397451584744872	0.119111629250854	0	0	26.4509283819629	85.3113129018249	FGFR1
33	Sealing Of Nuclear Envelope (NE) By ESCRT-III	1/31	0.032258064516129	0.0410434463585474	0.119111629250854	0	0	25.5679487179487	81.6416333934617	TUBB3
34	EGFR Downregulation	1/31	0.032258064516129	0.0410434463585474	0.119111629250854	0	0	25.5679487179487	81.6416333934617	PTPN12
35	Cooperation Of Prefoldin And TriC/CCT In Actin And Tubulin Folding	1/33	0.0303030303030303	0.0436349532899168	0.119111629250854	0	0	23.9675480769231	75.0638863791398	TUBB3
36	Diseases Of Carbohydrate Metabolism	1/33	0.0303030303030303	0.0436349532899168	0.119111629250854	0	0	23.9675480769231	75.0638863791398	SGSH
37	Negative Regulation Of FGFR1 Signaling	1/33	0.0303030303030303	0.0436349532899168	0.119111629250854	0	0	23.9675480769231	75.0638863791398	FGFR1
38	Signaling By FGFR1 In Disease	1/36	0.0277777777777778	0.0475095732087328	0.126275444581106	0	0	21.9098901098901	66.7555800541985	FGFR1
39	Carboxyterminal Post-Translational Modifications Of Tubulin	1/41	0.024390243902439	0.0539337053893905	0.139674467803293	0	0	19.1663461538462	55.9657243409546	TUBB3
40	PI3K Cascade	1/44	0.0227272727272727	0.0577681363361376	0.145864544248747	0	0	17.8264758497317	50.8289502150004	FGFR1
41	IRS-mediated Signaling	1/47	0.0212765957446809	0.061587599908768	0.150620645823475	0	0	16.6613712374582	46.4401522262234	FGFR1
42	Signaling By EGFR	1/49	0.0204081632653061	0.0641256214892022	0.150620645823475	0	0	15.9655448717949	43.8559353587322	PTPN12
43	Signaling By ERBB2	1/49	0.0204081632653061	0.0641256214892022	0.150620645823475	0	0	15.9655448717949	43.8559353587322	PTPN12
44	Signaling By PDGF	1/52	0.0192307692307692	0.067920264117738	0.151899277879754	0	0	15.0241327300151	40.4062157921396	PTPN12
45	Heparan Sulfate/Heparin (HS-GAG) Metabolism	1/53	0.0188679245283019	0.0691818493313732	0.151899277879754	0	0	14.7344674556213	39.3560092829153	SGSH
46	Insulin Receptor Signaling Cascade	1/53	0.0188679245283019	0.0691818493313732	0.151899277879754	0	0	14.7344674556213	39.3560092829153	FGFR1
47	NCAM Signaling For Neurite Out-Growth	1/57	0.0175438596491228	0.0742117668943127	0.159476350134587	0	0	13.6792582417582	35.577460203094	FGFR1
48	Degradation Of GLI1 By Proteasome	1/59	0.0169491525423729	0.076716900477825	0.161425144755423	0	0	13.2062334217507	33.9087640365707	GLI1
49	Signaling By FGFR In Disease	1/61	0.0163934426229508	0.0792155057834974	0.163280940492515	0	0	12.7647435897436	32.3660696439214	FGFR1
50	Extra-nuclear Estrogen Signaling	1/73	0.0136986301369863	0.0940709572022729	0.190023333548591	0	0	10.6308760683761	25.1282646723541	IGF1R
51	Nuclear Envelope (NE) Reassembly	1/75	0.0133333333333333	0.0965243203976376	0.190932635320196	0	0	10.3425155925156	24.1803906251823	TUBB3
52	Signaling By Insulin Receptor	1/77	0.012987012987013	0.0989712850798696	0.190932635320196	0	0	10.0693319838057	23.2896149209231	FGFR1
53	Constitutive Signaling By Aberrant PI3K In Cancer	1/78	0.0128205128205128	0.100192372989806	0.190932635320196	0	0	9.93806193806194	22.8641334904795	FGFR1
54	Signal Transduction	6/2465	0.00243407707910751	0.106534567649482	0.197202556717318	0	0	2.03497356649044	4.55688734494248	PTPN12;GLI1;FGFRL1;LGR4;IGF1R;FGFR1
55	Hedgehog On State	1/85	0.0117647058823529	0.108695478928664	0.197202556717318	0	0	9.10668498168498	20.2096015543053	GLI1
56	Transport Of Bile Salts And Organic Acids, Metal Ions And Amine Compounds	1/86	0.0116279069767442	0.109903873759408	0.197202556717318	0	0	8.99909502262443	19.8713442063584	SLC41A2
57	Diseases Of Signal Transduction By Growth Factor Receptors And Second Messengers	2/424	0.00471698113207547	0.111292532008783	0.197202556717318	0	0	3.70635071090047	8.13763812414898	PTPN12;FGFR1
58	Chaperonin-mediated Protein Folding	1/90	0.0111111111111111	0.114721696046825	0.199773987943609	0	0	8.59291270527226	18.6057708774936	TUBB3
59	Nonsense Mediated Decay (NMD) Independent Of Exon Junction Complex (EJC)	1/92	0.0108695652173913	0.117121180606541	0.200495580360351	0	0	8.40321217244294	18.0210762994789	UPF1
60	Protein Folding	1/96	0.0104166666666667	0.121901375379384	0.204394931083709	0	0	8.04777327935223	16.9368845963935	TUBB3
61	Hedgehog Off State	1/98	0.0102040816326531	0.12428211698541	0.204394931083709	0	0	7.88104678826328	16.4335679096551	GLI1
62	L1CAM Interactions	1/99	0.0101010101010101	0.125470155714752	0.204394931083709	0	0	7.80023547880691	16.1908501241063	FGFR1
63	PI3K/AKT Signaling In Cancer	1/105	0.00952380952380952	0.132565861512571	0.211063292137995	0	0	7.34800295857988	14.8479309413511	FGFR1
64	PI5P, PP2A And IER3 Regulate PI3K/AKT Signaling	1/106	0.00943396226415094	0.133743076206254	0.211063292137995	0	0	7.27765567765568	14.6414399447917	FGFR1
65	Nonsense Mediated Decay (NMD) Enhanced By Exon Junction Complex (EJC)	1/112	0.00892857142857143	0.140774122907272	0.217212143236742	0	0	6.88218988218988	13.4932121116735	UPF1
66	Negative Regulation Of PI3K/AKT Network	1/113	0.00884955752212389	0.141940608451732	0.217212143236742	0	0	6.82039835164835	13.3157812542949	FGFR1
67	Glycosaminoglycan Metabolism	1/120	0.00833333333333333	0.150063413213018	0.226214996037534	0	0	6.4169360051713	12.1709853202064	SGSH
68	Signaling By Hedgehog	1/135	0.00740740740740741	0.167220829400654	0.248372114256854	0	0	5.6943168771527	10.1839441232405	GLI1
69	Clathrin-mediated Endocytosis	1/142	0.00704225352112676	0.175113016193367	0.256324849790291	0	0	5.40971085651937	9.42546747161337	PACSIN2
70	Interleukin-1 Family Signaling	1/152	0.00657894736842105	0.186262743123984	0.268750529364605	0	0	5.04890473764646	8.48517417862636	PTPN12
71	ESR-mediated Signaling	1/188	0.00531914893617021	0.225212509639446	0.320372724980057	0	0	4.06951871657754	6.06647564500907	IGF1R
72	TCF Dependent Signaling In Response To WNT	1/198	0.00505050505050505	0.235709230017838	0.330647669886134	0	0	3.86099180007809	5.57973666189949	LGR4
73	Mitotic Anaphase	1/232	0.00431034482758621	0.270383494850531	0.370397075525145	0	0	3.28704628704629	4.29917378000111	TUBB3
74	Mitotic Metaphase And Anaphase	1/233	0.00429184549356223	0.271380035533275	0.370397075525145	0	0	3.27271220159151	4.26838611022657	TUBB3
75	SLC-mediated Transmembrane Transport	1/247	0.00404858299595142	0.285194725715397	0.37900878022704	0	0	3.08427141963727	3.86947474922398	SLC41A2
76	Diseases Of Metabolism	1/247	0.00404858299595142	0.285194725715397	0.37900878022704	0	0	3.08427141963727	3.86947474922398	SGSH
77	Signaling By Nuclear Receptors	1/260	0.00384615384615385	0.297796552329896	0.390616256952201	0	0	2.92753192753193	3.54625038968836	IGF1R
78	PIP3 Activates AKT Signaling	1/268	0.00373134328358209	0.305444892325812	0.394145834211478	0	0	2.83866320944973	3.36661454644352	FGFR1
79	RAF/MAP Kinase Cascade	1/271	0.003690036900369	0.308292286165414	0.394145834211478	0	0	2.80669515669516	3.30265773937428	FGFR1
80	MAPK1/MAPK3 Signaling	1/277	0.0036101083032491	0.313953388832171	0.396366153400616	0	0	2.74484392419175	3.1799311858436	FGFR1
81	Metabolism Of Carbohydrates	1/285	0.00350877192982456	0.321432160685847	0.400798126287291	0	0	2.66644095341278	3.0263271993684	SGSH
82	Signaling By WNT	1/294	0.00340136054421769	0.329751938417261	0.406157875367602	0	0	2.58335521134156	2.86601201158733	LGR4
83	Intracellular Signaling By Second Messengers	1/306	0.00326797385620915	0.340692298290556	0.414577375028267	0	0	2.48020176544767	2.67062064519183	FGFR1
84	MAPK Family Signaling Cascades	1/318	0.00314465408805031	0.351460589841407	0.422589518737883	0	0	2.38485804416404	2.493745162874	FGFR1
85	M Phase	1/380	0.00263157894736842	0.404453220308795	0.48058559119045	0	0	1.98843109397199	1.79996599888558	TUBB3
86	Disease	3/1736	0.00172811059907834	0.419579646774166	0.492762143304543	0	0	1.31563762261973	1.14263378797418	PTPN12;SGSH;FGFR1
87	Signaling By Interleukins	1/453	0.0022075055187638	0.461510931167602	0.535777058022159	0	0	1.66107896528251	1.2844285443955	PTPN12
88	Axon Guidance	1/519	0.00192678227360308	0.508536650893179	0.580189166292604	0	0	1.44453519453519	0.976820685161986	FGFR1
89	Cell Cycle, Mitotic	1/523	0.00191204588910134	0.511255800000414	0.580189166292604	0	0	1.43317123489537	0.961493409174389	TUBB3
90	Nervous System Development	1/545	0.0018348623853211	0.525954090101332	0.590237367780384	0	0	1.37365667420814	0.88263121557157	FGFR1
91	Membrane Trafficking	1/599	0.00166944908180301	0.560249407502021	0.621815276458287	0	0	1.24614098276306	0.721980718569545	PACSIN2
92	Vesicle-mediated Transport	1/637	0.00156985871271586	0.582937283060977	0.639963756403899	0	0	1.16938800193517	0.631090258863935	PACSIN2
93	Cell Cycle	1/654	0.00152905198776758	0.592718203583757	0.643704715719994	0	0	1.13794322063847	0.595185495297475	TUBB3
94	Metabolism Of RNA	1/666	0.0015015015015015	0.599488990635312	0.644131787810283	0	0	1.11671486408329	0.571398058511245	UPF1
95	Cytokine Signaling In Immune System	1/702	0.00142450142450142	0.619157263761272	0.653642872580261	0	0	1.05739054098541	0.506908772060407	PTPN12
96	Transport Of Small Molecules	1/706	0.00141643059490085	0.621284314531733	0.653642872580261	0	0	1.05117294053464	0.50032307222381	SLC41A2
97	Developmental Biology	1/1073	0.000931966449207828	0.774592830025293	0.80653480239747	0	0	0.678135763490241	0.173207923316496	FGFR1
98	Post-translational Protein Modification	1/1383	0.000723065798987708	0.855725718334201	0.881921403589329	0	0	0.517393966380942	0.0806127618308903	TUBB3
99	Metabolism Of Proteins	1/1890	0.000529100529100529	0.931577062000685	0.946083002871621	0	0	0.368204585250641	0.0260970020007351	TUBB3
100	Immune System	1/1943	0.000514668039114771	0.936786334511645	0.946083002871621	0	0	0.357106076210093	0.0233190461380514	PTPN12
101	Metabolism	1/2049	0.000488042947779405	0.946083002871621	0.946083002871621	0	0	0.336632361778846	0.0186578395289138	SGSH
