# Supplementary material for: Interface-guided phenotyping of coding variants in the transcription factor RUNX1
Source: Cell Rep. Author manuscript; Available in PMC 2024 Aug 25. (PMC11345852; doi:10.1016/j.celrep.2024.114436)
Supplement: 10 [file NIHMS2011877-supplement-10.xlsx]

## Sheet: Upregulated in Hypo
Order	Term	Overlap	Gene.Ratio	P.value	Adjusted.P.value	Old.P.value	Old.Adjusted.P.value	Odds.Ratio	Combined.Score	Genes
1	Signaling By NTRK1 (TRKA)	3/114	0.0263157894736842	0.000654524783116893	0.0966382900679837	0	0	19.8788788788789	145.744010406362	ID2;STAT3;SGK1
2	Signaling By NTRKs	3/132	0.0227272727272727	0.00100143305769931	0.0966382900679837	0	0	17.0895779500431	118.026149480024	ID2;STAT3;SGK1
3	NGF-stimulated Transcription	2/39	0.0512820512820513	0.00155706106727935	0.0998148001133974	0	0	38.480694980695	248.775967798337	ID2;SGK1
4	Interleukin-10 Signaling	2/45	0.0444444444444444	0.00206870052048492	0.0998148001133974	0	0	33.1013289036545	204.593840209013	PTAFR;STAT3
5	Nuclear Events (Kinase And Transcription Factor Activation)	2/61	0.0327868852459016	0.0037674899954355	0.143392207629272	0	0	24.1053268765133	134.540176561733	ID2;SGK1
6	Mitochondrial Fatty Acid Beta-Oxidation Of Unsaturated Fatty Acids	1/6	0.166666666666667	0.00896733772752209	0.143392207629272	0	0	137.689655172414	649.091952146839	DECR1
7	Terminal Pathway Of Complement	1/7	0.142857142857143	0.0104543235506301	0.143392207629272	0	0	114.735632183908	523.279346881127	AKR1C1
8	O-linked Glycosylation	2/107	0.0186915887850467	0.0111874132699016	0.143392207629272	0	0	13.5136054421769	60.716169084006	ADAMTS14;ST3GAL1
9	BH3-only Proteins Associate With And Inactivate Anti-Apoptotic BCL-2 Members	1/9	0.111111111111111	0.0134218294793273	0.143392207629272	0	0	86.0431034482759	370.920877026835	STAT3
10	RHO GTPases Activate Rhotekin And Rhophilins	1/9	0.111111111111111	0.0134218294793273	0.143392207629272	0	0	86.0431034482759	370.920877026835	RHOB
11	Interleukin-23 Signaling	1/9	0.111111111111111	0.0134218294793273	0.143392207629272	0	0	86.0431034482759	370.920877026835	STAT3
12	Interleukin-9 Signaling	1/9	0.111111111111111	0.0134218294793273	0.143392207629272	0	0	86.0431034482759	370.920877026835	STAT3
13	Maturation Of Protein 3A	1/9	0.111111111111111	0.0134218294793273	0.143392207629272	0	0	86.0431034482759	370.920877026835	ST3GAL1
14	Glycosaminoglycan Metabolism	2/120	0.0166666666666667	0.0139169449099994	0.143392207629272	0	0	12.0169491525424	51.3682291393464	ST3GAL1;ARSB
15	Interleukin-21 Signaling	1/10	0.1	0.0149023554252654	0.143392207629272	0	0	76.4789272030651	321.688416559315	STAT3
16	STAT3 Nuclear Events Downstream Of ALK Signaling	1/10	0.1	0.0149023554252654	0.143392207629272	0	0	76.4789272030651	321.688416559315	STAT3
17	Interleukin-27 Signaling	1/11	0.0909090909090909	0.0163807339505409	0.143392207629272	0	0	68.8275862068966	282.994903106762	STAT3
18	Interleukin-6 Signaling	1/11	0.0909090909090909	0.0163807339505409	0.143392207629272	0	0	68.8275862068966	282.994903106762	STAT3
19	Mucopolysaccharidoses	1/11	0.0909090909090909	0.0163807339505409	0.143392207629272	0	0	68.8275862068966	282.994903106762	ARSB
20	Signaling By Leptin	1/11	0.0909090909090909	0.0163807339505409	0.143392207629272	0	0	68.8275862068966	282.994903106762	STAT3
21	Signaling By PDGFRA Extracellular Domain Mutants	1/11	0.0909090909090909	0.0163807339505409	0.143392207629272	0	0	68.8275862068966	282.994903106762	STAT3
22	POU5F1 (OCT4), SOX2, NANOG Activate Genes Related To Proliferation	1/12	0.0833333333333333	0.0178569680089386	0.143392207629272	0	0	62.5673981191223	251.856394435351	STAT3
23	Interleukin-35 Signaling	1/12	0.0833333333333333	0.0178569680089386	0.143392207629272	0	0	62.5673981191223	251.856394435351	STAT3
24	Activation Of Arylsulfatases	1/13	0.0769230769230769	0.0193310605643027	0.143392207629272	0	0	57.3505747126437	226.307783481543	ARSB
25	Signal Regulatory Protein Family Interactions	1/13	0.0769230769230769	0.0193310605643027	0.143392207629272	0	0	57.3505747126437	226.307783481543	FYB1
26	Synthesis Of Bile Acids And Bile Salts Via 24-Hydroxycholesterol	1/14	0.0714285714285714	0.02080301457834	0.143392207629272	0	0	52.9363395225464	205.00430545239	AKR1C1
27	CS/DS Degradation	1/14	0.0714285714285714	0.02080301457834	0.143392207629272	0	0	52.9363395225464	205.00430545239	ARSB
28	Interleukin-15 Signaling	1/14	0.0714285714285714	0.02080301457834	0.143392207629272	0	0	52.9363395225464	205.00430545239	STAT3
29	Synthesis Of Bile Acids And Bile Salts Via 27-Hydroxycholesterol	1/15	0.0666666666666667	0.0222728330244506	0.14817423783185	0	0	49.1527093596059	186.995957660366	AKR1C1
30	Signaling By Cytosolic FGFR1 Fusion Mutants	1/17	0.0588235294117647	0.0252060750668781	0.14817423783185	0	0	43.0043103448276	158.284685253676	STAT3
31	RHO GTPases Activate ROCKs	1/19	0.0526315789473684	0.0281308104264749	0.14817423783185	0	0	38.2222222222222	136.487345257516	RHOB
32	RHO GTPases Activate CIT	1/19	0.0526315789473684	0.0281308104264749	0.14817423783185	0	0	38.2222222222222	136.487345257516	RHOB
33	Signaling By KIT In Disease	1/19	0.0526315789473684	0.0281308104264749	0.14817423783185	0	0	38.2222222222222	136.487345257516	STAT3
34	Signaling By PDGFR In Disease	1/19	0.0526315789473684	0.0281308104264749	0.14817423783185	0	0	38.2222222222222	136.487345257516	STAT3
35	Nuclear Events Stimulated By ALK Signaling In Cancer	1/19	0.0526315789473684	0.0281308104264749	0.14817423783185	0	0	38.2222222222222	136.487345257516	STAT3
36	Sema4D Induced Cell Migration And Growth-Cone Collapse	1/20	0.05	0.0295899955032417	0.14817423783185	0	0	36.2087114337568	127.46621354177	RHOB
37	Signaling By Interleukins	3/453	0.00662251655629139	0.029806194003406	0.14817423783185	0	0	4.81975308641975	16.9319808261495	PTAFR;STAT3;IL16
38	Interleukin-37 Signaling	1/21	0.0476190476190476	0.0310470628007074	0.14817423783185	0	0	34.3965517241379	119.433463558288	STAT3
39	Other Interleukin Signaling	1/24	0.0416666666666667	0.0354055875320641	0.14817423783185	0	0	29.9055472263868	99.9110130280589	IL16
40	Synthesis Of Bile Acids And Bile Salts Via 7Alpha-Hydroxycholesterol	1/24	0.0416666666666667	0.0354055875320641	0.14817423783185	0	0	29.9055472263868	99.9110130280589	AKR1C1
41	Growth Hormone Receptor Signaling	1/24	0.0416666666666667	0.0354055875320641	0.14817423783185	0	0	29.9055472263868	99.9110130280589	STAT3
42	Interleukin-6 Family Signaling	1/24	0.0416666666666667	0.0354055875320641	0.14817423783185	0	0	29.9055472263868	99.9110130280589	STAT3
43	Sema4D In Semaphorin Signaling	1/24	0.0416666666666667	0.0354055875320641	0.14817423783185	0	0	29.9055472263868	99.9110130280589	RHOB
44	Termination Of O-glycan Biosynthesis	1/25	0.04	0.0368542132262459	0.14817423783185	0	0	28.6580459770115	94.5940578157239	ST3GAL1
45	Inactivation Of CSF3 (G-CSF) Signaling	1/25	0.04	0.0368542132262459	0.14817423783185	0	0	28.6580459770115	94.5940578157239	STAT3
46	Interleukin-7 Signaling	1/25	0.04	0.0368542132262459	0.14817423783185	0	0	28.6580459770115	94.5940578157239	STAT3
47	Signaling By Receptor Tyrosine Kinases	3/496	0.00604838709677419	0.0375049475916008	0.14817423783185	0	0	4.38967771016453	14.4125516505631	ID2;STAT3;SGK1
48	Interleukin-20 Family Signaling	1/26	0.0384615384615385	0.0383007358905154	0.14817423783185	0	0	27.5103448275862	89.7466174389915	STAT3
49	Signaling By ALK	1/26	0.0384615384615385	0.0383007358905154	0.14817423783185	0	0	27.5103448275862	89.7466174389915	STAT3
50	Keratan Sulfate Biosynthesis	1/28	0.0357142857142857	0.0411874839013459	0.14817423783185	0	0	25.4699872286079	81.2396025067177	ST3GAL1
51	Downstream Signal Transduction	1/28	0.0357142857142857	0.0411874839013459	0.14817423783185	0	0	25.4699872286079	81.2396025067177	STAT3
52	Axon Guidance	3/519	0.00578034682080925	0.0420065685364988	0.14817423783185	0	0	4.18906115417743	13.2790276049899	HJV;CD24;RHOB
53	Transcriptional Regulation Of Pluripotent Stem Cells	1/30	0.0333333333333333	0.0440658550450575	0.14817423783185	0	0	23.7110582639715	74.0275850599147	STAT3
54	Translation Of Structural Proteins	1/30	0.0333333333333333	0.0440658550450575	0.14817423783185	0	0	23.7110582639715	74.0275850599147	ST3GAL1
55	Signaling By CSF3 (G-CSF)	1/30	0.0333333333333333	0.0440658550450575	0.14817423783185	0	0	23.7110582639715	74.0275850599147	STAT3
56	FGFR1 Mutant Receptor Activation	1/30	0.0333333333333333	0.0440658550450575	0.14817423783185	0	0	23.7110582639715	74.0275850599147	STAT3
57	Glyoxylate Metabolism And Glycine Degradation	1/31	0.032258064516129	0.0455019066193127	0.14817423783185	0	0	22.9195402298851	70.8214033800337	ALDH4A1
58	GPVI-mediated Activation Cascade	1/32	0.03125	0.0469358727577944	0.14817423783185	0	0	22.1790878754171	67.8452313821766	RHOB
59	Generation Of Second Messenger Molecules	1/32	0.03125	0.0469358727577944	0.14817423783185	0	0	22.1790878754171	67.8452313821766	FYB1
60	Nervous System Development	3/545	0.0055045871559633	0.0474126299105329	0.14817423783185	0	0	3.98277982779828	12.1429645194371	HJV;CD24;RHOB
61	Keratan Sulfate/Keratin Metabolism	1/33	0.0303030303030303	0.0483677563907075	0.14817423783185	0	0	21.4849137931034	65.076125424939	ST3GAL1
62	Diseases Of Carbohydrate Metabolism	1/33	0.0303030303030303	0.0483677563907075	0.14817423783185	0	0	21.4849137931034	65.076125424939	ARSB
63	Sialic Acid Metabolism	1/33	0.0303030303030303	0.0483677563907075	0.14817423783185	0	0	21.4849137931034	65.076125424939	ST3GAL1
64	Synthesis Of Bile Acids And Bile Salts	1/34	0.0294117647058824	0.0497975604232895	0.148760215202221	0	0	20.8328108672936	62.4940427877148	AKR1C1
65	Regulation Of TP53 Degradation	1/36	0.0277777777777778	0.0526509413652038	0.148760215202221	0	0	19.64039408867	57.822717824791	SGK1
66	Mitochondrial Fatty Acid Beta-Oxidation	1/36	0.0277777777777778	0.0526509413652038	0.148760215202221	0	0	19.64039408867	57.822717824791	DECR1
67	Signaling By FGFR1 In Disease	1/36	0.0277777777777778	0.0526509413652038	0.148760215202221	0	0	19.64039408867	57.822717824791	STAT3
68	Diseases Of Metabolism	2/247	0.00809716599190283	0.0526885838569341	0.148760215202221	0	0	5.75072886297376	16.9264450175915	ADAMTS14;ARSB
69	Regulation Of TP53 Expression And Degradation	1/37	0.027027027027027	0.0540745240778647	0.148760215202221	0	0	19.0938697318008	55.7043048730519	SGK1
70	Defective B3GALTL Causes PpS	1/37	0.027027027027027	0.0540745240778647	0.148760215202221	0	0	19.0938697318008	55.7043048730519	ADAMTS14
71	O-glycosylation Of TSR Domain-Containing Proteins	1/38	0.0263157894736842	0.0554960388319168	0.148760215202221	0	0	18.5768872320596	53.7140223113446	ADAMTS14
72	Association Of TriC/CCT With Target Proteins During Biosynthesis	1/38	0.0263157894736842	0.0554960388319168	0.148760215202221	0	0	18.5768872320596	53.7140223113446	STAT3
73	Gamma Carboxylation, Hypusine Formation And Arylsulfatase Activation	1/42	0.0238095238095238	0.0611614760831625	0.155803376940036	0	0	16.7611438183347	46.8346210155095	ARSB
74	tRNA Modification In Nucleus And Cytosol	1/42	0.0238095238095238	0.0611614760831625	0.155803376940036	0	0	16.7611438183347	46.8346210155095	THADA
75	Signaling By SCF-KIT	1/42	0.0238095238095238	0.0611614760831625	0.155803376940036	0	0	16.7611438183347	46.8346210155095	STAT3
76	Retinoid Metabolism And Transport	1/43	0.0232558139534884	0.0625726944066545	0.155803376940036	0	0	16.3612479474548	45.3439926598827	AKR1C1
77	Interleukin-2 Family Signaling	1/44	0.0227272727272727	0.0639818620949856	0.155803376940036	0	0	15.9799518845229	43.9313748591341	STAT3
78	Immune System	6/1943	0.00308800823468863	0.0652146944119295	0.155803376940036	0	0	2.32743933918431	6.35407338973795	FYB1;AKR1C1;PTAFR;STAT3;IL16;ARSB
79	Glycosphingolipid Metabolism	1/45	0.0222222222222222	0.0653889820318286	0.155803376940036	0	0	15.615987460815	42.5910677053906	ARSB
80	Bile Acid And Bile Salt Metabolism	1/45	0.0222222222222222	0.0653889820318286	0.155803376940036	0	0	15.615987460815	42.5910677053906	AKR1C1
81	Regulation Of Complement Cascade	1/45	0.0222222222222222	0.0653889820318286	0.155803376940036	0	0	15.615987460815	42.5910677053906	AKR1C1
82	Metabolism Of Carbohydrates	2/285	0.00701754385964912	0.0677921929774973	0.158578775786004	0	0	4.96895507319536	13.372989725179	ST3GAL1;ARSB
83	Metabolism Of Fat-Soluble Vitamins	1/47	0.0212765957446809	0.0681970901048619	0.158578775786004	0	0	14.9355322338831	40.1071819981265	AKR1C1
84	Netrin-1 Signaling	1/49	0.0204081632653061	0.070997041562065	0.162917017335266	0	0	14.3117816091954	37.8563378501752	HJV
85	Chondroitin Sulfate/Dermatan Sulfate Metabolism	1/50	0.02	0.0723939657090184	0.162917017335266	0	0	14.0190007037298	36.8087414767415	ARSB
86	Developmental Biology	4/1073	0.00372786579683131	0.0745841104128345	0.162917017335266	0	0	2.72015542922933	7.06105506068287	HJV;STAT3;CD24;RHOB
87	SARS-CoV-1 Infection	1/52	0.0192307692307692	0.0751817250984591	0.162917017335266	0	0	13.4678837052062	34.852823720532	ST3GAL1
88	Signaling By Non-Receptor Tyrosine Kinases	1/52	0.0192307692307692	0.0751817250984591	0.162917017335266	0	0	13.4678837052062	34.852823720532	STAT3
89	Signaling By PDGF	1/52	0.0192307692307692	0.0751817250984591	0.162917017335266	0	0	13.4678837052062	34.852823720532	STAT3
90	Sensory Processing Of Sound By Outer Hair Cells Of Cochlea	1/53	0.0188679245283019	0.0765725660346982	0.162917017335266	0	0	13.2082228116711	33.938745289873	MYO3B
91	Interleukin-12 Family Signaling	1/54	0.0185185185185185	0.07796138492039	0.162917017335266	0	0	12.9583604424203	33.0637962549765	STAT3
92	Intrinsic Pathway For Apoptosis	1/55	0.0181818181818182	0.0793481846088859	0.162917017335266	0	0	12.7177522349936	32.2256358845727	STAT3
93	Complement Cascade	1/55	0.0181818181818182	0.0793481846088859	0.162917017335266	0	0	12.7177522349936	32.2256358845727	AKR1C1
94	Signaling By ALK Fusions And Activated Point Mutants	1/55	0.0181818181818182	0.0793481846088859	0.162917017335266	0	0	12.7177522349936	32.2256358845727	STAT3
95	Metabolism	6/2049	0.00292825768667643	0.0801985671562646	0.16292972064378	0	0	2.19371023005384	5.53527852664238	ALDH4A1;AKR1C1;CMBL;ST3GAL1;ARSB;DECR1
96	Cytoprotection By HMOX1	1/57	0.0175438596491228	0.0821157376538748	0.165086847574977	0	0	12.262315270936	30.651197069046	STAT3
97	Late SARS-CoV-2 Infection Events	1/58	0.0172413793103448	0.0834964966939316	0.165463866973207	0	0	12.0465819721718	29.9110679811302	ST3GAL1
98	O-linked Glycosylation Of Mucins	1/59	0.0169491525423729	0.0848752478256348	0.165463866973207	0	0	11.8382877526754	29.1999982522678	ST3GAL1
99	Transcriptional Regulation Of Granulopoiesis	1/59	0.0169491525423729	0.0848752478256348	0.165463866973207	0	0	11.8382877526754	29.1999982522678	STAT3
100	Transcriptional Regulation By MECP2	1/60	0.0166666666666667	0.0862519938757385	0.165803533020048	0	0	11.6370543541788	28.5163934607432	SGK1
101	Cytokine Signaling In Immune System	3/702	0.00427350427350427	0.0868383112500546	0.165803533020048	0	0	3.06326498171992	7.48572324531011	PTAFR;STAT3;IL16
102	Signaling By FGFR In Disease	1/61	0.0163934426229508	0.0876267376582637	0.165803533020048	0	0	11.4425287356322	27.8587711751434	STAT3
103	RHO GTPases Activate PKNs	1/62	0.0161290322580645	0.0889994819880445	0.166109088840048	0	0	11.2543810062182	27.2257514087754	RHOB
104	Synthesis Of Substrates In N-glycan Biosythesis	1/63	0.0158730158730159	0.0903702296798191	0.166109088840048	0	0	11.0723025583982	26.6160480284528	ST3GAL1
105	Signaling By MET	1/63	0.0158730158730159	0.0903702296798191	0.166109088840048	0	0	11.0723025583982	26.6160480284528	STAT3
106	Semaphorin Interactions	1/64	0.015625	0.0917389835156081	0.167034186967098	0	0	10.896004378763	26.0284610107927	RHOB
107	Metabolism Of Lipids	3/732	0.00409836065573771	0.0956004859582248	0.168324937897616	0	0	2.93263222069806	6.88458105253813	AKR1C1;ARSB;DECR1
108	Collagen Biosynthesis And Modifying Enzymes	1/67	0.0149253731343284	0.0958333099563512	0.168324937897616	0	0	10.3991640543365	24.3875470802522	ADAMTS14
109	Sensory Processing Of Sound By Inner Hair Cells Of Cochlea	1/67	0.0149253731343284	0.0958333099563512	0.168324937897616	0	0	10.3991640543365	24.3875470802522	MYO3B
110	Transcriptional Regulation By TP53	2/354	0.00564971751412429	0.0983037779901793	0.168324937897616	0	0	3.98092532467532	9.23452388981974	DDIT4;SGK1
111	RHOB GTPase Cycle	1/69	0.0144927536231884	0.098552942914148	0.168324937897616	0	0	10.0922920892495	23.385469502096	RHOB
112	Loss Of Nlp From Mitotic Centrosomes	1/69	0.0144927536231884	0.098552942914148	0.168324937897616	0	0	10.0922920892495	23.385469502096	CEP70
113	Diseases Associated With O-glycosylation Of Proteins	1/69	0.0144927536231884	0.098552942914148	0.168324937897616	0	0	10.0922920892495	23.385469502096	ADAMTS14
114	AURKA Activation By TPX2	1/72	0.0138888888888889	0.10261757102954	0.173729747444747	0	0	9.66440019426906	22.0033854831355	CEP70
115	Sensory Processing Of Sound	1/75	0.0133333333333333	0.106664480081935	0.179010823094029	0	0	9.27120223671948	20.7495724373504	MYO3B
116	Biosynthesis Of N-glycan Precursor (Dolichol LLO) And Transfer To Protein	1/77	0.012987012987013	0.109352612375056	0.18194012231367	0	0	9.02631578947368	19.9768402959075	ST3GAL1
117	G Alpha (12/13) Signaling Events	1/78	0.0128205128205128	0.11069374465887	0.182597373668051	0	0	8.90864308105687	19.6078160545355	RHOB
118	Recruitment Of NuMA To Mitotic Centrosomes	1/80	0.0125	0.113370155256841	0.182959915145148	0	0	8.68223483195111	18.9020683044028	CEP70
119	TP53 Regulates Metabolic Genes	1/81	0.0123456790123457	0.114705439028823	0.182959915145148	0	0	8.57327586206897	18.5644672695254	DDIT4
120	Centrosome Maturation	1/81	0.0123456790123457	0.114705439028823	0.182959915145148	0	0	8.57327586206897	18.5644672695254	CEP70
121	Senescence-Associated Secretory Phenotype (SASP)	1/81	0.0123456790123457	0.114705439028823	0.182959915145148	0	0	8.57327586206897	18.5644672695254	STAT3
122	Regulation Of PLK1 Activity At G2/M Transition	1/87	0.0114942528735632	0.122676412772219	0.192446590283084	0	0	7.97273456295108	16.7284329642503	CEP70
123	Sphingolipid Metabolism	1/89	0.0112359550561798	0.125317953556685	0.192446590283084	0	0	7.79075235109718	16.1806224610618	ARSB
124	Interferon Gamma Signaling	1/89	0.0112359550561798	0.125317953556685	0.192446590283084	0	0	7.79075235109718	16.1806224610618	PTAFR
125	Chaperonin-mediated Protein Folding	1/90	0.0111111111111111	0.126635839201822	0.192446590283084	0	0	7.70282836110035	15.9174304761181	STAT3
126	Collagen Formation	1/90	0.0111111111111111	0.126635839201822	0.192446590283084	0	0	7.70282836110035	15.9174304761181	ADAMTS14
127	MAPK6/MAPK4 Signaling	1/90	0.0111111111111111	0.126635839201822	0.192446590283084	0	0	7.70282836110035	15.9174304761181	ETV4
128	Protein Folding	1/96	0.0104166666666667	0.134502936599339	0.202805209091191	0	0	7.21415607985481	14.472818068488	STAT3
129	Anchoring Of Basal Body To Plasma Membrane	1/97	0.0103092783505155	0.135807441882233	0.203184777389697	0	0	7.13864942528736	14.2524368267114	CEP70
130	Visual Phototransduction	1/98	0.0102040816326531	0.137110046402711	0.203555684274794	0	0	7.06469960895841	14.0373561939592	AKR1C1
131	L1CAM Interactions	1/99	0.0101010101010101	0.138410752855557	0.203918132069637	0	0	6.99225897255454	13.8273987029346	CD24
132	Stimuli-sensing Channels	1/100	0.01	0.139709563918842	0.204272316941943	0	0	6.92128178335075	13.6223945108193	SGK1
133	Phase I - Functionalization Of Compounds	1/104	0.00961538461538462	0.144885907414704	0.21024797091006	0	0	6.65115500502176	12.8487590485632	CMBL
134	tRNA Processing	1/105	0.00952380952380952	0.146175281408588	0.210536039640727	0	0	6.5868700265252	12.6662139435095	THADA
135	Interleukin-4 And Interleukin-13 Signaling	1/107	0.00934579439252336	0.148748393676355	0.21265511095953	0	0	6.4619388418998	12.3132182173182	STAT3
136	Neutrophil Degranulation	2/468	0.00427350427350427	0.155157439476293	0.220186660433269	0	0	2.98957694665849	5.57052338605711	PTAFR;ARSB
137	Signal Transduction	6/2465	0.00243407707910751	0.156632882396095	0.220658002207637	0	0	1.78029686864579	3.30040431215556	ID2;PTAFR;STAT3;SGK1;ETV4;RHOB
138	TCR Signaling	1/116	0.00862068965517241	0.160234931566266	0.22409667965427	0	0	5.95352323838081	10.9015810513159	FYB1
139	RHO GTPases Activate Formins	1/119	0.00840336134453781	0.16403037337016	0.227754403312525	0	0	5.80128579777908	10.487005597368	RHOB
140	Cell-Cell Communication	1/120	0.00833333333333333	0.165291831672202	0.227866596519535	0	0	5.75224572587656	10.3542878730962	FYB1
141	Diseases Of Glycosylation	1/143	0.00699300699300699	0.193802699784947	0.265276035875849	0	0	4.81495871782419	7.90093629365502	ADAMTS14
142	Innate Immune System	3/1035	0.00289855072463768	0.201194036811218	0.273453866933557	0	0	2.03897502153316	3.26946683970624	AKR1C1;PTAFR;ARSB
143	Interleukin-1 Family Signaling	1/152	0.00657894736842105	0.204700895906085	0.275967186743392	0	0	4.52591915962549	7.17903745461838	STAT3
144	Metabolism Of Steroids	1/153	0.0065359477124183	0.205902978710095	0.275967186743392	0	0	4.4959165154265	7.10512255657124	AKR1C1
145	Regulation Of TP53 Activity	1/157	0.00636942675159236	0.210693770080588	0.28044067327968	0	0	4.37975243147657	6.82080537461567	SGK1
146	Cellular Senescence	1/165	0.00606060606060606	0.220191675045601	0.291075296464391	0	0	4.16442388561817	6.30184302010837	STAT3
147	Fatty Acid Metabolism	1/173	0.00578034682080925	0.22957905477013	0.30068786997534	0	0	3.9691259021652	5.84059989714	DECR1
148	Ion Channel Transport	1/175	0.00571428571428571	0.231908776011473	0.30068786997534	0	0	3.92310741181134	5.73327307703457	SGK1
149	Apoptosis	1/178	0.00561797752808989	0.235390593565183	0.30068786997534	0	0	3.85602961231249	5.57778170937813	STAT3
150	Sensory Perception	2/616	0.00324675324675325	0.235807803200207	0.30068786997534	0	0	2.25174499767334	3.25318201248797	MYO3B;AKR1C1
151	GPCR Downstream Signaling	2/619	0.00323101777059774	0.237483371049454	0.30068786997534	0	0	2.24044917805047	3.22099895535894	PTAFR;RHOB
152	G2/M Transition	1/182	0.00549450549450549	0.24000929105794	0.30068786997534	0	0	3.77005143836921	5.38015612309987	CEP70
153	Cellular Response To Chemical Stress	1/182	0.00549450549450549	0.24000929105794	0.30068786997534	0	0	3.77005143836921	5.38015612309987	STAT3
154	Mitotic G2-G2/M Phases	1/184	0.00543478260869565	0.242308514570088	0.30068786997534	0	0	3.72847182965894	5.28527104869787	CEP70
155	Cilium Assembly	1/186	0.00537634408602151	0.244601013399629	0.30068786997534	0	0	3.68779123951538	5.19287809259062	CEP70
156	Metabolism Of Vitamins And Cofactors	1/186	0.00537634408602151	0.244601013399629	0.30068786997534	0	0	3.68779123951538	5.19287809259062	AKR1C1
157	Mitotic Prometaphase	1/186	0.00537634408602151	0.244601013399629	0.30068786997534	0	0	3.68779123951538	5.19287809259062	CEP70
158	Interferon Signaling	1/200	0.005	0.260461801284977	0.316337629666508	0	0	3.42592271703344	4.60889062690123	PTAFR
159	Disease	4/1736	0.00230414746543779	0.260609757082771	0.316337629666508	0	0	1.62000355302896	2.17846927999633	ADAMTS14;STAT3;ST3GAL1;ARSB
160	Programmed Cell Death	1/208	0.00480769230769231	0.269380062727147	0.324939700664621	0	0	3.29218723971348	4.31813821246098	STAT3
161	G Alpha (Q) Signaling Events	1/212	0.00471698113207547	0.273800118235867	0.328220017512561	0	0	3.22912240562183	4.18286609980931	PTAFR
162	Signaling By GPCR	2/689	0.00290275761973875	0.27674318486038	0.329700214062058	0	0	2.00488667082554	2.57560840323293	PTAFR;RHOB
163	Biological Oxidations	1/218	0.00458715596330275	0.280381770826975	0.331985777727645	0	0	3.13888447481328	3.99141534564133	CMBL
164	Metabolism Of Proteins	4/1890	0.00211640211640212	0.313745139865822	0.369224463378681	0	0	1.47516110612611	1.70996881178494	ADAMTS14;STAT3;ST3GAL1;ARSB
165	Platelet Activation, Signaling And Aggregation	1/254	0.00393700787401575	0.318677362726811	0.372755945492573	0	0	2.68733814910726	3.07317565338599	RHOB
166	RHO GTPase Effectors	1/269	0.00371747211895911	0.334045633138202	0.388378356600439	0	0	2.5349974266598	2.77956806975024	RHOB
167	Organelle Biogenesis And Maintenance	1/275	0.00363636363636364	0.340098643335487	0.393048132717059	0	0	2.47873143720111	2.67336037865177	CEP70
168	Post-translational Protein Modification	3/1383	0.00216919739696312	0.344102630242818	0.395180722712432	0	0	1.49677938808374	1.59678718542319	ADAMTS14;ST3GAL1;ARSB
169	Asparagine N-linked Glycosylation	1/282	0.00354609929078014	0.34709328205072	0.395180722712432	0	0	2.41612467787459	2.55665062266619	ST3GAL1
170	SARS-CoV-2 Infection	1/283	0.00353356890459364	0.348086646948774	0.395180722712432	0	0	2.40743458058205	2.54057496878669	ST3GAL1
171	Extracellular Matrix Organization	1/291	0.00343642611683849	0.355981142207111	0.401779885648961	0	0	2.34007134363853	2.41700708805635	ADAMTS14
172	MAPK Family Signaling Cascades	1/318	0.00314465408805031	0.381948604063946	0.428581863862451	0	0	2.1378222560644	2.05758812733689	ETV4
173	Class A/1 (Rhodopsin-like Receptors)	1/327	0.00305810397553517	0.390377284432957	0.435507606332721	0	0	2.07785064522953	1.95451277939008	PTAFR
174	Metabolism Of Amino Acids And Derivatives	1/364	0.00274725274725275	0.423875932746062	0.470161235747069	0	0	1.86254393464425	1.59864842504833	ALDH4A1
175	SARS-CoV Infections	1/369	0.002710027100271	0.428263971835137	0.472313980366751	0	0	1.83676911544228	1.55760871084376	ST3GAL1
176	M Phase	1/380	0.00263157894736842	0.437804230266396	0.480092138871673	0	0	1.78245837503412	1.47228108491246	CEP70
177	Diseases Of Signal Transduction By Growth Factor Receptors And Second Messengers	1/424	0.00235849056603774	0.47444936067612	0.517337438477351	0	0	1.59346213418114	1.18808598561801	STAT3
178	RHO GTPase Cycle	1/441	0.00226757369614512	0.487980020953547	0.529101932831655	0	0	1.53056426332288	1.09815049450172	RHOB
179	GPCR Ligand Binding	1/458	0.00218340611353712	0.501173646002921	0.540371584796445	0	0	1.4723458839508	1.01710042236093	PTAFR
180	Generic Transcription Pathway	2/1190	0.00168067226890756	0.54006857654636	0.57907352929693	0	0	1.12926887926888	0.695696430268171	DDIT4;SGK1
181	Cell Cycle, Mitotic	1/523	0.00191204588910134	0.548654765636617	0.585029667225785	0	0	1.28471396485665	0.77119564969032	CEP70
182	Hemostasis	1/576	0.00173611111111111	0.584107947921937	0.619411175543592	0	0	1.16311844077961	0.625373276651572	RHOB
183	RNA Polymerase II Transcription	2/1312	0.00152439024390244	0.594487673759013	0.626973338991746	0	0	1.01744820065431	0.529129326031979	DDIT4;SGK1
184	Signaling By Rho GTPases	1/644	0.0015527950310559	0.625669786618693	0.656273200094608	0	0	1.03646699200944	0.486033103824198	RHOB
185	Cell Cycle	1/654	0.00152905198776758	0.631432569802522	0.658712876820392	0	0	1.0200665364102	0.468989994187836	CEP70
186	Signaling By Rho GTPases, Miro GTPases And RHOBTB3	1/660	0.00151515151515152	0.634848974114863	0.658712876820392	0	0	1.01046517712312	0.45912318752693	RHOB
187	Metabolism Of RNA	1/666	0.0015015015015015	0.638234756297479	0.658712876820392	0	0	1.00103707544724	0.449514804540849	THADA
188	Gene Expression (Transcription)	2/1449	0.00138026224982747	0.650030260120732	0.667318298953731	0	0	0.91435482278606	0.393845870990194	DDIT4;SGK1
189	Transport Of Small Molecules	1/706	0.00141643059490085	0.660043414656304	0.674012587453263	0	0	0.942284177060406	0.391471646959828	SGK1
190	Cellular Responses To Stress	1/722	0.00138504155124654	0.668406187774104	0.678959969686326	0	0	0.920608350471089	0.370875566334482	STAT3
191	Adaptive Immune System	1/733	0.00136425648021828	0.674039864163672	0.679078734677233	0	0	0.906255888449218	0.357487157202139	FYB1
192	Cellular Responses To Stimuli	1/736	0.00135869565217391	0.675560192010512	0.679078734677233	0	0	0.902416138869341	0.35393935750577	STAT3
193	Infectious Disease	1/961	0.00104058272632674	0.771992654922118	0.771992654922118	0	0	0.682830459770115	0.176703032547613	ST3GAL1

## Sheet: Downregulated in Hypo
Order	Term	Overlap	Gene.Ratio	P.value	Adjusted.P.value	Old.P.value	Old.Adjusted.P.value	Odds.Ratio	Combined.Score	Genes
1	Calcineurin Activates NFAT	1/9	0.111111111111111	0.00224816055240216	0.0288456562625377	0	0	624.59375	3808.54966343072	NFATC1
2	CLEC7A (Dectin-1) Induces NFAT Activation	1/11	0.0909090909090909	0.00274720535833692	0.0288456562625377	0	0	499.625	2946.37411950643	NFATC1
3	FCERI Mediated Ca+2 Mobilization	1/29	0.0344827586206897	0.00722964161170616	0.0506074912819431	0	0	178.276785714286	878.827148224897	NFATC1
4	tRNA Processing In Nucleus	1/57	0.0175438596491228	0.014170289742456	0.0612547544903443	0	0	89.0133928571429	378.895100372194	RPP25
5	Ca2+ Pathway	1/61	0.0163934426229508	0.0151586347698374	0.0612547544903443	0	0	83.0625	347.96417553925	NFATC1
6	Downstream Signaling Events Of B Cell Receptor (BCR)	1/79	0.0126582278481013	0.0195963847396345	0.0612547544903443	0	0	63.8365384615385	251.031453818202	NFATC1
7	CLEC7A (Dectin-1) Signaling	1/99	0.0101010101010101	0.024508443549027	0.0612547544903443	0	0	50.7576530612245	188.246815692934	NFATC1
8	tRNA Processing	1/105	0.00952380952380952	0.0259782158449948	0.0612547544903443	0	0	47.8149038461538	174.548160380973	RPP25
9	Signaling By B Cell Receptor (BCR)	1/109	0.00917431192660551	0.0269570795265086	0.0612547544903443	0	0	46.0347222222222	166.346898022579	NFATC1
10	Fc Epsilon Receptor (FCERI) Signaling	1/130	0.00769230769230769	0.0320832120073854	0.0612547544903443	0	0	38.5	132.417761478983	NFATC1
11	C-type Lectin Receptors (CLRs)	1/141	0.00709219858156028	0.0347596941750011	0.0612547544903443	0	0	35.4553571428571	119.10506697069	NFATC1
12	Beta-catenin Independent WNT Signaling	1/142	0.00704225352112676	0.0350027168516253	0.0612547544903443	0	0	35.2021276595745	118.009134401458	NFATC1
13	Major Pathway Of rRNA Processing In Nucleolus And Cytosol	1/179	0.00558659217877095	0.0439602069728966	0.0682840536965277	0	0	27.8328651685393	86.9629645143461	RPP25
14	rRNA Processing In Nucleus And Cytosol	1/189	0.00529100529100529	0.0463696956816514	0.0682840536965277	0	0	26.3390957446809	80.8902377711309	RPP25
15	rRNA Processing	1/199	0.0050251256281407	0.0487743240689484	0.0682840536965277	0	0	24.9962121212121	75.5023397858544	RPP25
16	Signaling By WNT	1/294	0.00340136054421769	0.0713772860928387	0.0936826879968508	0	0	16.8105802047782	44.3761591471403	NFATC1
17	Metabolism Of RNA	1/666	0.0015015015015015	0.155788425987812	0.192444526220238	0	0	7.26691729323308	13.5110627468242	RPP25
18	Adaptive Immune System	1/733	0.00136425648021828	0.170316514021151	0.198702599691343	0	0	6.57889344262295	11.6452777424223	NFATC1
19	Innate Immune System	1/1035	0.000966183574879227	0.233340278916195	0.257902413538953	0	0	4.58438104448743	6.67145474319943	NFATC1
20	Immune System	1/1943	0.000514668039114771	0.40013292404849	0.420139570250914	0	0	2.32402162718847	2.12870731005168	NFATC1
21	Signal Transduction	1/2465	0.000405679513184584	0.481977257027149	0.481977257027149	0	0	1.77871347402597	1.29820888240617	NFATC1
